# Supplementary material for: Gut microbiota composition and functional prediction in diarrhea-predominant irritable bowel syndrome
Source: BMC Gastroenterol. 2021 Mar 5;21:105. doi: 10.1186/s12876-021-01693-w (PMC7934555; doi:10.1186/s12876-021-01693-w)
Supplement: Supplementary file 1 — Additional file 1: Table S1. Characteristic of two groups. [file 12876_2021_1693_MOESM1_ESM.xlsx]

## Sheet: Sheet1
samples	age	sex	BMI	staple food
A1	50-60	F	19.2	wheat
A2	50-60	F	18.9	rice
A3	30-40	M	23.8	rice
A4	30-40	F	18.2	rice
A5	50-60	F	17.5	wheat
A6	50-60	M	22.6	rice
A7	50-60	F	19.8	wheat
A8	30-40	F	19.3	rice
A9	40-50	F	19.8	rice
A10	50-60	F	20.3	wheat
A11	20-30	M	17.5	rice
A12	50-60	M	22.8	rice
A13	50-60	F	18.7	rice
A14	20-30	F	17.8	rice
A15	30-40	M	19.3	rice
A16	30-40	F	19.2	rice
A17	20-30	M	17.9	rice
A18	20-30	F	17.4	rice
A19	60-65	F	20.6	rice
A20	20-30	M	17.2	rice
A21	60-65	M	24.5	rice
A22	40-50	M	23.6	rice
A23	40-50	F	21.2	rice
A24	20-30	F	19.4	rice
A25	50-60	M	22.3	rice
A26	30-40	M	23.8	rice
A27	30-40	M	23.6	rice
A28	20-30	F	16.2	rice
A29	20-30	F	18.5	rice
A30	20-30	M	18.2	rice
B1	20-30	M	20.3	rice
B2	20-30	M	19.2	rice
B3	60-65	M	23.4	wheat
B4	50-60	M	23.8	rice
B5	20-30	F	18.6	rice
B6	20-30	F	19.2	rice
B7	60-65	F	20.5	wheat
B8	50-60	M	24	rice
B9	40-50	F	19.5	rice
B10	40-50	M	23.8	rice
B11	20-30	M	22.5	rice
B12	30-40	F	23.4	rice
B13	20-30	F	18.6	rice
B14	50-60	M	22.2	rice
B15	50-60	M	23.6	rice
B16	50-60	F	19.2	rice
B17	30-40	F	18.6	wheat
B18	30-40	M	24.3	rice
B19	20-30	M	20.7	rice
B20	50-60	M	20.9	rice
B21	60-65	F	19.2	rice
B22	40-50	M	22.8	rice
B23	40-50	F	21.5	rice
B24	20-30	F	23	rice
B25	30-40	F	24.2	rice
B26	20-30	M	20.1	rice
B27	20-30	F	19.6	rice
B28	20-30	F	22.8	rice
B29	40-50	F	20.4	rice
B30	50-60	M	21.7	rice
