# Supplementary material for: Gut microbiota composition and functional prediction in diarrhea-predominant irritable bowel syndrome
Source: BMC Gastroenterol. 2021 Mar 5;21:105. doi: 10.1186/s12876-021-01693-w (PMC7934555; doi:10.1186/s12876-021-01693-w)
Supplement: Supplementary file 2 — Additional file 2: Table S2. OTUs of two groups. [file 12876_2021_1693_MOESM2_ESM.xls]

#OTU_num	A	B	Taxonomy
OTU_1	0.165990	0.035947	k__Bacteria;p__Proteobacteria;c__Gammaproteobacteria;o__Enterobacteriales;f__Enterobacteriaceae;g__unidentified_Enterobacteriaceae;s__Escherichia_coli
OTU_2	0.004271	0.004121	k__Bacteria;p__Firmicutes;c__Clostridia;o__Clostridiales;f__Lachnospiraceae;g__Blautia
OTU_3	0.051009	0.096559	k__Bacteria;p__Firmicutes;c__Clostridia;o__Clostridiales;f__Ruminococcaceae;g__Faecalibacterium;s__
OTU_4	0.021902	0.035890	k__Bacteria;p__Firmicutes;c__Clostridia;o__Clostridiales;f__Peptostreptococcaceae;g__Romboutsia;s__
OTU_5	0.025181	0.042777	k__Bacteria;p__Firmicutes;c__Clostridia;o__Clostridiales;f__Lachnospiraceae;g__Agathobacter;s__
OTU_6	0.046847	0.046529	k__Bacteria;p__Bacteroidetes;c__Bacteroidia;o__Bacteroidales;f__Bacteroidaceae;g__Bacteroides;s__Bacteroides_vulgatus
OTU_7	0.026478	0.026932	k__Bacteria;p__Firmicutes;c__Clostridia;o__Clostridiales;f__Lachnospiraceae;g__unidentified_Lachnospiraceae;s__[Ruminococcus]_torques
OTU_8	0.018042	0.018265	k__Bacteria;p__Actinobacteria;c__unidentified_Actinobacteria;o__Bifidobacteriales;f__Bifidobacteriaceae;g__Bifidobacterium;s__
OTU_9	0.016569	0.017749	k__Bacteria;p__Firmicutes;c__Clostridia;o__Clostridiales;f__Lachnospiraceae;g__Fusicatenibacter;s__
OTU_10	0.003397	0.029832	k__Bacteria;p__Bacteroidetes;c__Bacteroidia;o__Bacteroidales;f__Prevotellaceae;g__Alloprevotella;s__Prevotellamassilia_timonensis
OTU_11	0.035514	0.004923	k__Bacteria;p__Firmicutes;c__Bacilli;o__Lactobacillales;f__Streptococcaceae;g__Streptococcus
OTU_12	0.010503	0.029446	k__Bacteria;p__Actinobacteria;c__unidentified_Actinobacteria;o__Bifidobacteriales;f__Bifidobacteriaceae;g__Bifidobacterium;s__Bifidobacterium_pseudocatenulatum
OTU_13	0.026266	0.001845	k__Bacteria;p__Firmicutes;c__Bacilli;o__Lactobacillales;f__Lactobacillaceae;g__Lactobacillus
OTU_14	0.017639	0.013287	k__Bacteria;p__Firmicutes;c__Clostridia;o__Clostridiales;f__Lachnospiraceae;g__unidentified_Lachnospiraceae;s__[Ruminococcus]_gnavus
OTU_15	0.034633	0.011680	k__Bacteria;p__Bacteroidetes;c__Bacteroidia;o__Bacteroidales;f__Bacteroidaceae;g__Bacteroides;s__Bacteroides_fragilis
OTU_16	0.009010	0.021619	k__Bacteria;p__Firmicutes;c__Clostridia;o__Clostridiales;f__Lachnospiraceae;g__Roseburia;s__Roseburia_inulinivorans
OTU_17	0.059136	0.040307	k__Bacteria;p__Bacteroidetes;c__Bacteroidia;o__Bacteroidales;f__Prevotellaceae
OTU_18	0.005463	0.019231	k__Bacteria;p__Firmicutes;c__Negativicutes;o__Selenomonadales;f__Veillonellaceae;g__Dialister;s__
OTU_19	0.009708	0.010525	k__Bacteria;p__Firmicutes;c__Clostridia;o__Clostridiales;f__Lachnospiraceae;g__Dorea;s__Dorea_longicatena
OTU_20	0.003889	0.023277	k__Bacteria;p__Bacteroidetes;c__Bacteroidia;o__Bacteroidales;f__Bacteroidaceae;g__Bacteroides;s__Bacteroides_plebeius
OTU_21	0.013916	0.017256	k__Bacteria;p__Firmicutes;c__Clostridia;o__Clostridiales;f__Lachnospiraceae;g__unidentified_Lachnospiraceae;s__[Eubacterium]_hallii
OTU_22	0.017154	0.013399	k__Bacteria;p__Firmicutes;c__Negativicutes;o__Selenomonadales;f__Veillonellaceae;g__Megamonas;s__
OTU_23	0.007685	0.012043	k__Bacteria;p__Firmicutes;c__Clostridia;o__Clostridiales;f__Lachnospiraceae;g__Anaerostipes;s__
OTU_24	0.001179	0.009530	k__Bacteria;p__Firmicutes;c__Bacilli;o__Lactobacillales;f__Lactobacillaceae;g__Lactobacillus;s__Lactobacillus_salivarius
OTU_25	0.006054	0.008658	k__Bacteria;p__Firmicutes;c__Clostridia;o__Clostridiales;f__Ruminococcaceae;g__Subdoligranulum;s__
OTU_26	0.000530	0.013052	k__Bacteria;p__Fusobacteria;c__Fusobacteriia;o__Fusobacteriales;f__Fusobacteriaceae;g__Fusobacterium
OTU_27	0.005525	0.009017	k__Bacteria;p__Firmicutes;c__Erysipelotrichia;o__Erysipelotrichales;f__Erysipelotrichaceae;g__unidentified_Erysipelotrichaceae;s__bacterium_LF-3
OTU_28	0.000012	0.018582	k__Bacteria;p__Firmicutes;c__Bacilli;o__Lactobacillales;f__Lactobacillaceae;g__Lactobacillus;s__Lactobacillus_farciminis
OTU_29	0.006748	0.004630	k__Bacteria;p__Bacteroidetes;c__Bacteroidia;o__Bacteroidales;f__Bacteroidaceae;g__Bacteroides;s__Bacteroides_coprocola
OTU_30	0.003755	0.012911	k__Bacteria;p__Firmicutes;c__Erysipelotrichia;o__Erysipelotrichales;f__Erysipelotrichaceae;g__Holdemanella;s__
OTU_31	0.009000	0.001037	k__Bacteria;p__Firmicutes;c__Bacilli;o__Lactobacillales;f__Enterococcaceae;g__Enterococcus
OTU_32	0.009046	0.009502	k__Bacteria;p__Firmicutes;c__Clostridia;o__Clostridiales;f__unidentified_Clostridiales;g__unidentified_Clostridiales;s__Clostridium_disporicum
OTU_33	0.005109	0.009688	k__Bacteria;p__Firmicutes;c__Clostridia;o__Clostridiales;f__Ruminococcaceae;g__unidentified_Ruminococcaceae;s__Ruminococcus_bromii
OTU_34	0.006036	0.003637	k__Bacteria;p__Firmicutes;c__Clostridia;o__Clostridiales;f__Lachnospiraceae;g__unidentified_Lachnospiraceae;s__Tyzzerella_sp_Marseille-P3062
OTU_35	0.005043	0.003860	k__Bacteria;p__Actinobacteria;c__Coriobacteriia;o__Coriobacteriales;f__Coriobacteriaceae;g__Collinsella;s__Collinsella_aerofaciens
OTU_36	0.008131	0.001018	k__Bacteria;p__Firmicutes;c__Bacilli;o__Lactobacillales;f__Lactobacillaceae;g__Lactobacillus;s__Lactobacillus_mucosae
OTU_37	0.002309	0.005108	k__Bacteria;p__Firmicutes;c__Clostridia;o__Clostridiales;f__Lachnospiraceae;g__Lachnospira;s__
OTU_38	0.006620	0.000643	k__Bacteria;p__Firmicutes;c__Clostridia;o__Clostridiales;f__Ruminococcaceae
OTU_39	0.004513	0.003378	k__Bacteria;p__Firmicutes;c__Negativicutes;o__Selenomonadales;f__Acidaminococcaceae;g__Phascolarctobacterium;s__Phascolarctobacterium_faecium
OTU_40	0.003694	0.006920	k__Bacteria;p__Bacteroidetes;c__Bacteroidia;o__Bacteroidales;f__Bacteroidaceae;g__Bacteroides;s__Bacteroides_uniformis
OTU_41	0.010730	0.017174	k__Bacteria;p__Bacteroidetes;c__Bacteroidia;o__Bacteroidales;f__Bacteroidaceae;g__Bacteroides
OTU_42	0.002049	0.002291	k__Bacteria;p__Firmicutes;c__Clostridia;o__Clostridiales;f__Ruminococcaceae;g__;s__
OTU_43	0.013537	0.005291	k__Bacteria;p__Proteobacteria;c__Gammaproteobacteria;o__Enterobacteriales;f__Enterobacteriaceae;g__Klebsiella;s__Klebsiella_variicola
OTU_44	0.002567	0.006286	k__Bacteria;p__Firmicutes;c__Clostridia;o__Clostridiales;f__Lachnospiraceae;g__Lachnoclostridium;s__
OTU_45	0.003641	0.003549	k__Bacteria;p__Proteobacteria;c__Gammaproteobacteria;o__Pasteurellales;f__Pasteurellaceae;g__Haemophilus;s__Haemophilus_parainfluenzae
OTU_46	0.001889	0.005676	k__Bacteria;p__Firmicutes;c__Clostridia;o__Clostridiales;f__Lachnospiraceae;g__Lachnoclostridium;s__
OTU_47	0.002378	0.002990	k__Bacteria;p__Firmicutes;c__Clostridia;o__Clostridiales;f__Peptostreptococcaceae;g__Intestinibacter;s__
OTU_48	0.001423	0.002226	k__Bacteria;p__Firmicutes;c__Clostridia;o__Clostridiales;f__Lachnospiraceae;g__;s__
OTU_49	0.001615	0.002047	k__Bacteria;p__Firmicutes;c__Clostridia;o__Clostridiales;f__Ruminococcaceae;g__;s__
OTU_50	0.001330	0.002063	k__Bacteria;p__Bacteroidetes;c__Bacteroidia;o__Bacteroidales;f__Tannerellaceae;g__Parabacteroides;s__Parabacteroides_merdae
OTU_51	0.003325	0.000122	k__Bacteria;p__Cyanobacteria;c__unidentified_Cyanobacteria;o__unidentified_Cyanobacteria;f__unidentified_Cyanobacteria;g__unidentified_Cyanobacteria
OTU_52	0.000783	0.002319	k__Bacteria;p__Firmicutes;c__Clostridia;o__Clostridiales;f__Ruminococcaceae;g__unidentified_Ruminococcaceae;s__Oscillibacter_sp_ER4
OTU_53	0.002078	0.001170	k__Bacteria;p__Bacteroidetes;c__Bacteroidia;o__Bacteroidales;f__Rikenellaceae;g__Alistipes
OTU_54	0.001887	0.004713	k__Bacteria;p__Firmicutes;c__Clostridia;o__Clostridiales;f__Lachnospiraceae;g__Lachnospira
OTU_55	0.004210	0.000498	k__Bacteria;p__Firmicutes;c__Clostridia;o__Clostridiales;f__unidentified_Clostridiales;g__Sarcina;s__
OTU_56	0.003005	0.001375	k__Bacteria;p__Bacteroidetes;c__Bacteroidia;o__Bacteroidales;f__Prevotellaceae;g__unidentified_Prevotellaceae;s__Prevotella_stercorea
OTU_57	0.000632	0.003725	k__Bacteria;p__Firmicutes;c__Clostridia;o__Clostridiales;f__Lachnospiraceae;g__unidentified_Lachnospiraceae;s__Coprococcus_eutactus
OTU_58	0.002779	0.003530	k__Bacteria;p__Firmicutes;c__Clostridia;o__Clostridiales;f__Lachnospiraceae;g__Blautia
OTU_59	0.000323	0.001739	k__Bacteria;p__Firmicutes;c__Clostridia;o__Clostridiales;f__Lachnospiraceae;g__unidentified_Lachnospiraceae
OTU_60	0.001450	0.002129	k__Bacteria;p__Firmicutes;c__Clostridia;o__Clostridiales;f__Ruminococcaceae;g__unidentified_Ruminococcaceae
OTU_61	0.000130	0.001910	k__Bacteria;p__Verrucomicrobia;c__Verrucomicrobiae;o__Verrucomicrobiales;f__Akkermansiaceae;g__Akkermansia;s__
OTU_62	0.018979	0.017973	k__Bacteria;p__Firmicutes;c__Clostridia;o__Clostridiales;f__Lachnospiraceae;g__Blautia;s__
OTU_63	0.001131	0.001154	k__Bacteria;p__Firmicutes;c__Clostridia;o__Clostridiales;f__Lachnospiraceae;g__Lachnoclostridium;s__[Clostridium]_clostridioforme
OTU_64	0.000590	0.001654	k__Bacteria;p__Firmicutes;c__Clostridia;o__Clostridiales;f__Lachnospiraceae;g__unidentified_Lachnospiraceae;s__Coprococcus_catus
OTU_65	0.001151	0.001576	k__Bacteria;p__Bacteroidetes;c__Bacteroidia;o__Bacteroidales;f__Bacteroidaceae;g__Bacteroides;s__Bacteroides_stercoris
OTU_66	0.000579	0.001104	k__Bacteria;p__Firmicutes;c__Clostridia;o__Clostridiales;f__Ruminococcaceae;g__unidentified_Ruminococcaceae
OTU_67	0.002021	0.002919	k__Bacteria;p__Firmicutes;c__Clostridia;o__Clostridiales;f__Ruminococcaceae;g__Butyricicoccus;s__
OTU_68	0.001370	0.003968	k__Bacteria;p__Firmicutes;c__Clostridia;o__Clostridiales;f__Ruminococcaceae
OTU_69	0.000446	0.001401	k__Bacteria;p__Firmicutes;c__Clostridia;o__Clostridiales;f__Ruminococcaceae;g__unidentified_Ruminococcaceae;s__Ruminococcus_bicirculans
OTU_70	0.000726	0.001156	k__Bacteria;p__Firmicutes;c__Clostridia;o__Clostridiales;f__Lachnospiraceae;g__Agathobacter;s__Eubacterium_ramulus
OTU_71	0.002678	0.004036	k__Bacteria;p__Bacteroidetes;c__Bacteroidia;o__Bacteroidales;f__Tannerellaceae;g__Parabacteroides;s__Parabacteroides_distasonis
OTU_72	0.007237	0.001849	k__Bacteria;p__Firmicutes;c__Bacilli;o__Lactobacillales;f__Streptococcaceae;g__Streptococcus
OTU_73	0.000824	0.002240	k__Bacteria;p__Proteobacteria;c__Gammaproteobacteria;o__unidentified_Gammaproteobacteria;f__Burkholderiaceae;g__Parasutterella;s__
OTU_74	0.000115	0.001728	k__Bacteria;p__Bacteroidetes;c__Bacteroidia;o__Bacteroidales;f__Rikenellaceae;g__Alistipes;s__Alistipes_onderdonkii
OTU_75	0.000540	0.000809	k__Bacteria;p__Firmicutes;c__Clostridia;o__Clostridiales;f__Ruminococcaceae;g__unidentified_Ruminococcaceae
OTU_76	0.000895	0.001039	k__Bacteria;p__Firmicutes;c__Clostridia;o__Clostridiales;f__Lachnospiraceae;g__unidentified_Lachnospiraceae;s__Eubacterium_ventriosum
OTU_77	0.000615	0.001331	k__Bacteria;p__Firmicutes;c__Clostridia;o__Clostridiales;f__Ruminococcaceae;g__Butyricicoccus;s__
OTU_78	0.000409	0.001292	k__Bacteria;p__Firmicutes;c__Clostridia;o__Clostridiales;f__Ruminococcaceae
OTU_79	0.000661	0.001369	k__Bacteria;p__Firmicutes;c__Clostridia;o__Clostridiales;f__Ruminococcaceae;g__unidentified_Ruminococcaceae
OTU_80	0.000669	0.001838	k__Bacteria;p__Firmicutes;c__Clostridia;o__Clostridiales;f__Lachnospiraceae;g__unidentified_Lachnospiraceae;s__butyrate-producing_bacterium_GM2/1
OTU_81	0.000058	0.001264	k__Bacteria;p__Firmicutes;c__Clostridia;o__Clostridiales;f__Peptostreptococcaceae;g__Peptoclostridium;s__
OTU_82	0.000582	0.000768	k__Bacteria;p__Firmicutes;c__Erysipelotrichia;o__Erysipelotrichales;f__Erysipelotrichaceae;g__Erysipelatoclostridium;s__Erysipelatoclostridium_ramosum
OTU_83	0.000374	0.000905	k__Bacteria;p__Firmicutes;c__Clostridia;o__Clostridiales;f__Ruminococcaceae;g__unidentified_Ruminococcaceae;s__[Clostridium]_papyrosolvens
OTU_84	0.000526	0.001093	k__Bacteria;p__Firmicutes;c__Clostridia;o__Clostridiales;f__Ruminococcaceae
OTU_85	0.000868	0.000437	k__Bacteria;p__Bacteroidetes;c__Bacteroidia;o__Bacteroidales;f__Prevotellaceae;g__unidentified_Prevotellaceae;s__Prevotella_sp_109
OTU_86	0.000606	0.001052	k__Bacteria;p__Firmicutes;c__Clostridia;o__Clostridiales;f__Ruminococcaceae;g__Flavonifractor;s__
OTU_87	0.000307	0.000859	k__Bacteria;p__Firmicutes;c__Clostridia;o__Clostridiales;f__Ruminococcaceae;g__;s__
OTU_88	0.000518	0.000498	k__Bacteria;p__Proteobacteria;c__Deltaproteobacteria;o__Desulfovibrionales;f__Desulfovibrionaceae;g__Bilophila
OTU_89	0.001987	0.000115	k__Bacteria;p__Proteobacteria;c__Gammaproteobacteria;o__Enterobacteriales;f__Enterobacteriaceae;g__Plesiomonas
OTU_90	0.000663	0.000168	k__Bacteria;p__Actinobacteria;c__Coriobacteriia;o__Coriobacteriales;f__Coriobacteriaceae;g__Collinsella;s__Collinsella_stercoris
OTU_91	0.000010	0.000677	k__Archaea;p__Euryarchaeota;c__Methanobacteria;o__Methanobacteriales;f__Methanobacteriaceae;g__Methanobrevibacter;s__Methanobrevibacter_smithii
OTU_92	0.000000	0.001270	k__Bacteria;p__Bacteroidetes;c__Bacteroidia;o__Bacteroidales;f__Prevotellaceae
OTU_93	0.000493	0.001119	k__Bacteria;p__Firmicutes;c__Negativicutes;o__Selenomonadales;f__Veillonellaceae;g__Veillonella;s__Veillonella_magna
OTU_94	0.001003	0.001969	k__Bacteria;p__Bacteroidetes;c__Bacteroidia;o__Bacteroidales;f__Bacteroidaceae;g__Bacteroides;s__Bacteroides_massiliensis
OTU_95	0.000205	0.000504	k__Bacteria;p__Firmicutes;c__Clostridia;o__Clostridiales;f__Ruminococcaceae;g__unidentified_Ruminococcaceae
OTU_96	0.000537	0.000176	k__Bacteria;p__Firmicutes;c__Clostridia;o__Clostridiales;f__unidentified_Clostridiales;g__unidentified_Clostridiales;s__Clostridium_perfringens
OTU_97	0.000034	0.000654	k__Bacteria;p__Firmicutes;c__Clostridia;o__Clostridiales;f__Christensenellaceae;g__;s__
OTU_98	0.000268	0.000338	k__Bacteria;p__Firmicutes;c__Clostridia;o__Clostridiales;f__Ruminococcaceae
OTU_99	0.001157	0.000582	k__Bacteria;p__Bacteroidetes;c__Bacteroidia;o__Bacteroidales;f__Barnesiellaceae;g__Barnesiella;s__
OTU_100	0.000386	0.001220	k__Bacteria;p__Firmicutes;c__Clostridia;o__Clostridiales;f__Ruminococcaceae
OTU_101	0.000296	0.001346	k__Bacteria;p__Firmicutes;c__Clostridia;o__Clostridiales;f__Lachnospiraceae;g__Lachnospira;s__
OTU_102	0.000356	0.000866	k__Bacteria;p__Firmicutes;c__Clostridia;o__Clostridiales;f__Lachnospiraceae;g__Tyzzerella
OTU_103	0.000239	0.000954	k__Bacteria;p__Firmicutes;c__Erysipelotrichia;o__Erysipelotrichales;f__Erysipelotrichaceae;g__Catenibacterium;s__
OTU_104	0.000499	0.001069	k__Bacteria;p__Firmicutes;c__Erysipelotrichia;o__Erysipelotrichales;f__Erysipelotrichaceae;g__Turicibacter;s__
OTU_105	0.000125	0.000457	k__Bacteria;p__Firmicutes;c__Clostridia;o__Clostridiales;f__Lachnospiraceae;g__unidentified_Lachnospiraceae;s__[Clostridium]_colinum
OTU_106	0.000109	0.000563	k__Bacteria;p__Bacteroidetes;c__Bacteroidia;o__Bacteroidales;f__Muribaculaceae;g__;s__
OTU_107	0.002205	0.000698	k__Bacteria;p__Firmicutes;c__Negativicutes;o__Selenomonadales;f__Veillonellaceae;g__Veillonella;s__
OTU_108	0.000602	0.001462	k__Bacteria;p__Firmicutes;c__Negativicutes;o__Selenomonadales;f__Acidaminococcaceae;g__Phascolarctobacterium
OTU_109	0.000197	0.000576	k__Bacteria;p__Firmicutes;c__Clostridia;o__Clostridiales;f__Ruminococcaceae;g__unidentified_Ruminococcaceae;s__Marseillibacter_massiliensis
OTU_110	0.000626	0.000221	k__Bacteria;p__Firmicutes;c__Bacilli;o__Lactobacillales;f__Streptococcaceae;g__Streptococcus
OTU_111	0.000192	0.000682	k__Bacteria;p__Firmicutes;c__Clostridia;o__Clostridiales;f__Ruminococcaceae
OTU_112	0.000904	0.001197	k__Bacteria;p__Firmicutes;c__Clostridia;o__Clostridiales;f__Lachnospiraceae
OTU_113	0.000332	0.000493	k__Bacteria;p__Firmicutes;c__Clostridia;o__Clostridiales;f__Ruminococcaceae
OTU_114	0.000013	0.000917	k__Bacteria;p__Firmicutes;c__Negativicutes;o__Selenomonadales;f__Veillonellaceae;g__Megasphaera
OTU_115	0.000315	0.000154	k__Bacteria;p__Firmicutes;c__Clostridia;o__Clostridiales;f__unidentified_Clostridiales;g__unidentified_Clostridiales;s__Clostridium_sp_strain_P2
OTU_116	0.004168	0.004938	k__Bacteria;p__Firmicutes;c__Clostridia;o__Clostridiales;f__Ruminococcaceae;g__Subdoligranulum;s__
OTU_117	0.000414	0.000493	k__Bacteria;p__Bacteroidetes;c__Bacteroidia;o__Bacteroidales;f__Bacteroidaceae;g__Bacteroides;s__Bacteroides_cellulosilyticus
OTU_118	0.000311	0.000178	k__Bacteria;p__Firmicutes;c__Negativicutes;o__Selenomonadales;f__Veillonellaceae;g__Dialister;s__
OTU_119	0.000074	0.000381	k__Bacteria;p__Firmicutes;c__Bacilli;o__Lactobacillales;f__Lactobacillaceae;g__Lactobacillus;s__Lactobacillus_fermentum
OTU_120	0.000535	0.000449	k__Bacteria;p__Proteobacteria;c__Gammaproteobacteria;o__unidentified_Gammaproteobacteria;f__Burkholderiaceae;g__Sutterella;s__
OTU_121	0.000244	0.000198	k__Bacteria;p__Firmicutes;c__Clostridia;o__Clostridiales;f__Lachnospiraceae
OTU_122	0.000395	0.000467	k__Bacteria;p__Firmicutes;c__Clostridia;o__Clostridiales;f__Christensenellaceae;g__;s__
OTU_123	0.000186	0.000402	k__Bacteria;p__Firmicutes;c__Clostridia;o__Clostridiales;f__Lachnospiraceae
OTU_124	0.000001	0.000418	k__Bacteria;p__Firmicutes;c__Negativicutes;o__Selenomonadales;f__Veillonellaceae;g__Dialister;s__
OTU_125	0.000146	0.000655	k__Bacteria;p__Proteobacteria;c__Deltaproteobacteria;o__Desulfovibrionales;f__Desulfovibrionaceae;g__Desulfovibrio;s__
OTU_126	0.000478	0.000305	k__Bacteria;p__Actinobacteria;c__Coriobacteriia;o__Coriobacteriales;f__Eggerthellaceae;g__Adlercreutzia;s__
OTU_127	0.000124	0.000322	k__Bacteria;p__Firmicutes;c__Clostridia;o__Clostridiales;f__Ruminococcaceae;g__Intestinimonas;s__
OTU_128	0.000125	0.000190	k__Bacteria;p__Firmicutes;c__Clostridia;o__Clostridiales;f__Ruminococcaceae;g__unidentified_Ruminococcaceae;s__Carnobacterium_sp_N15MGS-251
OTU_129	0.000165	0.000692	k__Bacteria;p__Firmicutes;c__Clostridia;o__Clostridiales;f__Ruminococcaceae;g__;s__
OTU_130	0.000351	0.000346	k__Bacteria;p__Firmicutes;c__Clostridia;o__Clostridiales;f__Christensenellaceae;g__;s__
OTU_131	0.000132	0.000571	k__Bacteria;p__Firmicutes;c__Bacilli;o__Lactobacillales;f__Lactobacillaceae;g__Lactobacillus;s__Lactobacillus_ruminis
OTU_132	0.000104	0.000211	k__Bacteria;p__Firmicutes;c__Clostridia;o__Clostridiales;f__Ruminococcaceae
OTU_133	0.000131	0.000504	k__Bacteria;p__Firmicutes;c__Clostridia;o__Clostridiales;f__Ruminococcaceae;g__;s__
OTU_134	0.000124	0.000140	k__Bacteria;p__Firmicutes;c__Clostridia;o__Clostridiales;f__Ruminococcaceae;g__unidentified_Ruminococcaceae;s__Clostridium_sp_MC_40
OTU_135	0.000412	0.000334	k__Bacteria;p__Bacteroidetes;c__Bacteroidia;o__Bacteroidales;f__Prevotellaceae;g__Paraprevotella;s__
OTU_136	0.000126	0.000361	k__Bacteria;p__Firmicutes;c__Clostridia;o__Clostridiales;f__Lachnospiraceae;g__Lachnoclostridium;s__[Clostridium]_scindens
OTU_137	0.000325	0.000199	k__Bacteria;p__Firmicutes;c__Clostridia;o__Clostridiales;f__Ruminococcaceae;g__unidentified_Ruminococcaceae;s__Clostridiales_bacterium_canine_oral_taxon_123
OTU_138	0.000067	0.000157	k__Bacteria;p__Firmicutes;c__Clostridia;o__Clostridiales;f__Ruminococcaceae;g__Oscillibacter
OTU_139	0.000223	0.000034	k__Bacteria;p__Bacteroidetes;c__Bacteroidia;o__Bacteroidales;f__unidentified_Bacteroidales;g__Dysgonomonas;s__Dysgonomonas_capnocytophagoides
OTU_140	0.000020	0.000218	k__Bacteria;p__Actinobacteria;c__Coriobacteriia;o__Coriobacteriales;f__Atopobiaceae;g__Olsenella;s__bacterium_OL-1
OTU_141	0.000196	0.000037	k__Bacteria;p__Bacteroidetes;c__Bacteroidia;o__Bacteroidales;f__Prevotellaceae
OTU_142	0.000144	0.000140	k__Bacteria;p__Firmicutes;c__Bacilli;o__Lactobacillales;f__Lactobacillaceae;g__Lactobacillus;s__Lactobacillus_gasseri
OTU_143	0.000032	0.000215	k__Bacteria;p__Firmicutes;c__Clostridia;o__Clostridiales;f__Lachnospiraceae;g__Roseburia;s__
OTU_144	0.000051	0.000132	k__Bacteria;p__Firmicutes;c__Clostridia;o__Clostridiales
OTU_145	0.000280	0.000212	k__Bacteria;p__Actinobacteria;c__Coriobacteriia;o__Coriobacteriales;f__Eggerthellaceae;g__Eggerthella;s__
OTU_146	0.000218	0.000090	k__Bacteria;p__Bacteroidetes;c__Bacteroidia;o__Bacteroidales;f__Prevotellaceae;g__Alloprevotella;s__
OTU_147	0.000060	0.000085	k__Bacteria;p__Firmicutes;c__Clostridia;o__Clostridiales;f__Ruminococcaceae;g__unidentified_Ruminococcaceae;s__Ruminococcus_flavefaciens
OTU_148	0.000047	0.000176	k__Bacteria;p__Firmicutes;c__Clostridia;o__Clostridiales;f__Ruminococcaceae;g__unidentified_Ruminococcaceae;s__[Clostridium]_leptum
OTU_149	0.000026	0.000346	k__Bacteria;p__Bacteroidetes;c__Bacteroidia;o__Bacteroidales;f__Prevotellaceae;g__Alloprevotella;s__
OTU_150	0.000164	0.000055	k__Bacteria;p__Firmicutes;c__Bacilli;o__Lactobacillales;f__Streptococcaceae;g__Lactococcus;s__
OTU_151	0.000102	0.000152	k__Bacteria;p__Bacteroidetes;c__Bacteroidia;o__Bacteroidales;f__Bacteroidaceae;g__Bacteroides;s__Bacteroides_salyersiae
OTU_152	0.000185	0.000082	k__Bacteria;p__Firmicutes;c__Erysipelotrichia;o__Erysipelotrichales;f__Erysipelotrichaceae;g__unidentified_Erysipelotrichaceae;s__[Clostridium]_innocuum
OTU_153	0.000397	0.000209	k__Bacteria;p__Actinobacteria;c__unidentified_Actinobacteria;o__Micrococcales;f__Micrococcaceae;g__Rothia;s__Rothia_mucilaginosa
OTU_154	0.000001	0.000173	k__Bacteria;p__Bacteroidetes;c__Bacteroidia;o__Bacteroidales;f__Rikenellaceae;g__Alistipes;s__Tidjanibacter_massiliensis
OTU_155	0.000058	0.000127	k__Bacteria;p__Bacteroidetes;c__Bacteroidia;o__Bacteroidales;f__Tannerellaceae;g__Parabacteroides;s__Parabacteroides_goldsteinii
OTU_156	0.000183	0.000051	k__Bacteria;p__Firmicutes;c__Bacilli;o__Lactobacillales;f__Carnobacteriaceae;g__Granulicatella;s__
OTU_157	0.000085	0.000335	k__Bacteria;p__Firmicutes;c__Clostridia;o__Clostridiales;f__Lachnospiraceae;g__Sellimonas;s__
OTU_158	0.000107	0.000139	k__Bacteria;p__Actinobacteria;c__Coriobacteriia;o__Coriobacteriales;f__Eggerthellaceae;g__Senegalimassilia;s__
OTU_159	0.000139	0.000015	k__Bacteria;p__Proteobacteria;c__Alphaproteobacteria;o__Rhizobiales;f__Rhizobiaceae;g__Ochrobactrum;s__Ochrobactrum_pseudogrignonense
OTU_160	0.000008	0.000237	k__Bacteria;p__Firmicutes;c__Clostridia;o__Clostridiales;f__Lachnospiraceae;g__Tyzzerella;s__
OTU_161	0.000000	0.000132	k__Archaea;p__Euryarchaeota;c__Methanobacteria;o__Methanobacteriales;f__Methanobacteriaceae;g__Methanosphaera
OTU_162	0.000114	0.000339	k__Bacteria;p__Bacteroidetes;c__Bacteroidia;o__Bacteroidales;f__Prevotellaceae;g__;s__
OTU_163	0.000041	0.000082	k__Bacteria;p__Bacteroidetes;c__Bacteroidia;o__Bacteroidales;f__Prevotellaceae;g__;s__
OTU_164	0.000008	0.000135	k__Bacteria;p__Firmicutes;c__Clostridia;o__Clostridiales;f__unidentified_Clostridiales;g__unidentified_Clostridiales
OTU_165	0.000210	0.000270	k__Bacteria;p__Bacteroidetes;c__Bacteroidia;o__Bacteroidales;f__Bacteroidaceae;g__Bacteroides;s__Bacteroides_nordii
OTU_166	0.000049	0.000079	k__Bacteria;p__Firmicutes;c__Clostridia;o__Clostridiales;f__Ruminococcaceae;g__;s__
OTU_167	0.000040	0.000064	k__Bacteria;p__Actinobacteria;c__Coriobacteriia;o__Coriobacteriales;f__;g__;s__
OTU_168	0.000078	0.000088	k__Bacteria;p__Actinobacteria;c__Coriobacteriia;o__Coriobacteriales;f__Coriobacteriaceae;g__Collinsella;s__Collinsella_tanakaei
OTU_169	0.000000	0.000126	k__Bacteria;p__Bacteroidetes;c__Bacteroidia;o__Bacteroidales;f__Rikenellaceae;g__Alistipes;s__Alistipes_indistinctus
OTU_170	0.000043	0.000094	k__Bacteria;p__Firmicutes;c__Clostridia;o__Clostridiales;f__Ruminococcaceae;g__Intestinimonas;s__
OTU_171	0.000037	0.000060	k__Bacteria;p__Firmicutes;c__Clostridia;o__Clostridiales;f__Ruminococcaceae
OTU_172	0.000053	0.000187	k__Bacteria;p__Firmicutes;c__Clostridia;o__Clostridiales;f__Lachnospiraceae
OTU_173	0.000037	0.000092	k__Bacteria;p__Proteobacteria;c__Deltaproteobacteria;o__Desulfovibrionales;f__Desulfovibrionaceae;g__Desulfovibrio
OTU_174	0.000000	0.000097	k__Archaea;p__Euryarchaeota;c__Methanobacteria;o__Methanobacteriales;f__Methanobacteriaceae;g__Methanosphaera;s__Methanosphaera_stadtmanae
OTU_175	0.000002	0.000079	k__Bacteria;p__Synergistetes;c__Synergistia;o__Synergistales;f__Synergistaceae;g__Pyramidobacter;s__Pyramidobacter_piscolens
OTU_176	0.000161	0.000007	k__Bacteria;p__Firmicutes;c__Bacilli;o__Bacillales;f__Bacillaceae;g__Bacillus;s__Bacillus_anthracis
OTU_177	0.000071	0.000080	k__Bacteria;p__Firmicutes;c__Clostridia;o__Clostridiales;f__Ruminococcaceae
OTU_178	0.000000	0.000137	k__Bacteria;p__Bacteroidetes;c__Bacteroidia;o__Bacteroidales;f__Prevotellaceae;g__;s__
OTU_179	0.000036	0.000075	k__Bacteria;p__Actinobacteria;c__Coriobacteriia;o__Coriobacteriales;f__;g__;s__
OTU_180	0.000062	0.000056	k__Bacteria;p__Firmicutes;c__Clostridia;o__Clostridiales;f__Lachnospiraceae;g__Anaerostipes;s__Anaerostipes_caccae
OTU_181	0.000032	0.000145	k__Bacteria;p__Firmicutes;c__Clostridia;o__Clostridiales;f__Ruminococcaceae;g__;s__
OTU_182	0.000095	0.000010	k__Bacteria;p__Bacteroidetes;c__Bacteroidia;o__Bacteroidales;f__Prevotellaceae;g__;s__
OTU_183	0.000312	0.000010	k__Bacteria;p__Proteobacteria;c__Gammaproteobacteria;o__Vibrionales;f__Vibrionaceae;g__Vibrio
OTU_184	0.000076	0.000086	k__Bacteria;p__Firmicutes;c__Clostridia;o__Clostridiales;f__unidentified_Clostridiales;g__unidentified_Clostridiales
OTU_185	0.000277	0.000318	k__Bacteria;p__Firmicutes;c__Clostridia;o__Clostridiales;f__Lachnospiraceae
OTU_186	0.000029	0.000166	k__Bacteria;p__Firmicutes;c__Clostridia;o__Clostridiales;f__Lachnospiraceae
OTU_187	0.000008	0.000351	k__Bacteria;p__Bacteroidetes;c__Bacteroidia;o__Bacteroidales;f__Bacteroidaceae;g__Bacteroides;s__
OTU_188	0.000026	0.000068	k__Bacteria;p__Firmicutes;c__Clostridia;o__Clostridiales;f__Christensenellaceae
OTU_189	0.000061	0.000032	k__Bacteria;p__Proteobacteria;c__Gammaproteobacteria;o__unidentified_Gammaproteobacteria;f__Burkholderiaceae;g__Cupriavidus;s__Cupriavidus_pauculus
OTU_190	0.000182	0.000052	k__Bacteria;p__Firmicutes;c__Bacilli;o__Bacillales;f__unidentified_Bacillales;g__Gemella;s__Gemella_haemolysans
OTU_191	0.000146	0.000054	k__Bacteria;p__Bacteroidetes;c__Bacteroidia;o__Bacteroidales;f__Prevotellaceae;g__Alloprevotella;s__
OTU_192	0.000018	0.000051	k__Bacteria;p__Firmicutes;c__Clostridia;o__Clostridiales;f__Christensenellaceae
OTU_193	0.000015	0.000061	k__Bacteria;p__Bacteroidetes;c__Bacteroidia;o__Bacteroidales;f__Rikenellaceae;g__Alistipes
OTU_194	0.000071	0.000060	k__Bacteria;p__Bacteroidetes;c__Bacteroidia;o__Bacteroidales;f__Marinifilaceae;g__Odoribacter;s__Odoribacter_splanchnicus
OTU_195	0.000059	0.000065	k__Bacteria;p__Firmicutes;c__Clostridia;o__Clostridiales;f__Lachnospiraceae;g__Epulopiscium;s__
OTU_196	0.002365	0.002211	k__Bacteria;p__Proteobacteria;c__Gammaproteobacteria;o__Enterobacteriales;f__Enterobacteriaceae;g__Raoultella;s__Raoultella_ornithinolytica
OTU_197	0.000241	0.000011	k__Bacteria;p__Proteobacteria;c__Gammaproteobacteria;o__Vibrionales;f__Vibrionaceae;g__Vibrio
OTU_198	0.021262	0.015145	k__Bacteria;p__Bacteroidetes;c__Bacteroidia;o__Bacteroidales;f__Prevotellaceae;g__;s__
OTU_199	0.000037	0.000043	k__Bacteria;p__Firmicutes;c__Clostridia;o__Clostridiales;f__Lachnospiraceae
OTU_200	0.000010	0.000049	k__Bacteria;p__Firmicutes;c__Clostridia;o__Clostridiales;f__Ruminococcaceae;g__Butyricicoccus;s__
OTU_201	0.000112	0.000007	k__Bacteria;p__Proteobacteria;c__Gammaproteobacteria;o__Vibrionales;f__Vibrionaceae;g__Vibrio;s__Vibrio_cidicii
OTU_202	0.000030	0.000052	k__Bacteria;p__Firmicutes;c__Clostridia;o__Clostridiales;f__unidentified_Clostridiales
OTU_203	0.000001	0.000067	k__Bacteria;p__Firmicutes;c__Clostridia;o__Clostridiales;f__Ruminococcaceae
OTU_204	0.000001	0.000068	k__Bacteria;p__Synergistetes;c__Synergistia;o__Synergistales;f__Synergistaceae;g__Cloacibacillus;s__
OTU_205	0.000015	0.000060	k__Bacteria;p__Firmicutes;c__Clostridia;o__Clostridiales;f__Christensenellaceae
OTU_206	0.000000	0.000064	k__Bacteria;p__Firmicutes;c__Clostridia;o__Clostridiales;f__Christensenellaceae;g__unidentified_Christensenellaceae;s__iron-reducing_bacterium_enrichment_culture_clone_HN70
OTU_207	0.000033	0.000088	k__Bacteria;p__Firmicutes;c__Erysipelotrichia;o__Erysipelotrichales;f__Erysipelotrichaceae;g__Erysipelatoclostridium;s__[Clostridium]_spiroforme
OTU_208	0.000012	0.000049	k__Bacteria;p__Firmicutes;c__Clostridia;o__Clostridiales;f__Ruminococcaceae;g__;s__
OTU_209	0.000012	0.000049	k__Bacteria;p__Bacteroidetes;c__Bacteroidia;o__Bacteroidales;f__Rikenellaceae;g__Alistipes;s__Alistipes_indistinctus
OTU_210	0.000086	0.000293	k__Bacteria;p__Bacteroidetes;c__Bacteroidia;o__Bacteroidales;f__Rikenellaceae;g__Alistipes;s__Alistipes_shahii
OTU_211	0.000002	0.000134	k__Bacteria;p__Proteobacteria;c__Gammaproteobacteria;o__unidentified_Gammaproteobacteria;f__Burkholderiaceae;g__Sutterella;s__Sutterella_parvirubra
OTU_212	0.000000	0.000071	k__Bacteria;p__Firmicutes;c__Negativicutes;o__Selenomonadales;f__Veillonellaceae;g__Megasphaera;s__
OTU_213	0.000036	0.000187	k__Bacteria;p__Firmicutes;c__Negativicutes;o__Selenomonadales;f__Veillonellaceae;g__Mitsuokella;s__
OTU_214	0.000034	0.000066	k__Bacteria;p__Firmicutes;c__Clostridia;o__Clostridiales;f__unidentified_Clostridiales
OTU_215	0.000013	0.000081	k__Bacteria;p__Proteobacteria;c__Gammaproteobacteria;o__Aeromonadales;f__Aeromonadaceae;g__Aeromonas;s__Aeromonas_veronii
OTU_216	0.000016	0.000042	k__Bacteria;p__Firmicutes;c__Clostridia;o__Clostridiales;f__Ruminococcaceae;g__unidentified_Ruminococcaceae;s__iron-reducing_bacterium_enrichment_culture_clone_HN-HFO10
OTU_217	0.000035	0.000082	k__Bacteria;p__Firmicutes;c__Negativicutes;o__Selenomonadales;f__Acidaminococcaceae;g__Phascolarctobacterium;s__
OTU_218	0.000021	0.000043	k__Bacteria;p__Firmicutes;c__Clostridia;o__Clostridiales;f__Lachnospiraceae
OTU_219	0.000046	0.000019	k__Bacteria;p__Proteobacteria;c__Gammaproteobacteria;o__Oceanospirillales;f__Halomonadaceae;g__Halomonas
OTU_220	0.000007	0.000058	k__Bacteria;p__Firmicutes;c__Clostridia;o__Clostridiales;f__Ruminococcaceae;g__unidentified_Ruminococcaceae;s__Clostridium_sp_MC_40
OTU_221	0.000168	0.000010	k__Bacteria;p__Proteobacteria;c__Gammaproteobacteria;o__Enterobacteriales;f__Enterobacteriaceae;g__Edwardsiella;s__
OTU_222	0.000026	0.000040	k__Bacteria;p__Firmicutes;c__Negativicutes;o__Selenomonadales;f__Veillonellaceae;g__Anaeroglobus;s__
OTU_223	0.000020	0.000132	k__Bacteria;p__Proteobacteria;c__Gammaproteobacteria;o__unidentified_Gammaproteobacteria;f__Burkholderiaceae;g__Sutterella;s__
OTU_224	0.000021	0.000069	k__Bacteria;p__Bacteroidetes;c__Bacteroidia;o__Bacteroidales;f__Rikenellaceae;g__Alistipes;s__Alistipes_obesi
OTU_225	0.000015	0.000051	k__Bacteria;p__Firmicutes;c__Bacilli;o__Lactobacillales;f__Leuconostocaceae;g__Weissella;s__Weissella_cibaria
OTU_226	0.000022	0.000024	k__Bacteria;p__Proteobacteria;c__Alphaproteobacteria;o__Caulobacterales;f__Caulobacteraceae;g__Caulobacter;s__Caulobacter_sp
OTU_227	0.000000	0.000083	k__Bacteria;p__Firmicutes;c__Clostridia;o__Clostridiales;f__Peptococcaceae;g__Peptococcus;s__
OTU_228	0.000109	0.000210	k__Bacteria;p__Firmicutes;c__Clostridia;o__Clostridiales;f__Lachnospiraceae;g__Blautia;s__Ruminococcus_sp_Marseille-P328
OTU_229	0.000038	0.000054	k__Bacteria;p__Firmicutes;c__Clostridia;o__Clostridiales;f__Ruminococcaceae;g__Negativibacillus
OTU_230	0.000007	0.000068	k__Bacteria;p__Proteobacteria;c__Gammaproteobacteria;o__unidentified_Gammaproteobacteria;f__Burkholderiaceae;g__Sutterella;s__Sutturella_timonensis
OTU_231	0.000016	0.000038	k__Bacteria;p__Firmicutes;c__Clostridia;o__Clostridiales;f__Christensenellaceae
OTU_232	0.000136	0.000104	k__Bacteria;p__Firmicutes;c__Clostridia;o__Clostridiales;f__Ruminococcaceae
OTU_233	0.000286	0.000392	k__Bacteria;p__Bacteroidetes;c__Bacteroidia;o__Bacteroidales;f__Bacteroidaceae;g__Bacteroides
OTU_234	0.000036	0.000012	k__Bacteria;p__Proteobacteria;c__Alphaproteobacteria;o__Caulobacterales;f__Caulobacteraceae;g__Brevundimonas;s__Brevundimonas_vesicularis
OTU_235	0.000014	0.000035	k__Bacteria;p__Firmicutes;c__Clostridia;o__Clostridiales;f__Christensenellaceae;g__Catabacter;s__Christensenella_timonensis
OTU_236	0.000014	0.000048	k__Bacteria;p__Proteobacteria;c__Gammaproteobacteria;o__unidentified_Gammaproteobacteria;f__Burkholderiaceae;g__unidentified_Burkholderiaceae
OTU_237	0.000058	0.000003	k__Bacteria;p__Firmicutes;c__Bacilli;o__Lactobacillales;f__Lactobacillaceae;g__Lactobacillus;s__Lactobacillus_casei
OTU_238	0.000000	0.000037	k__Bacteria;p__Firmicutes;c__Clostridia;o__Clostridiales;f__Ruminococcaceae
OTU_239	0.000315	0.000103	k__Bacteria;p__Actinobacteria;c__unidentified_Actinobacteria;o__Actinomycetales;f__Actinomycetaceae;g__Actinomyces;s__Actinomyces_odontolyticus
OTU_240	0.000017	0.000040	k__Bacteria;p__Bacteroidetes;c__Bacteroidia;o__Bacteroidales;f__Marinifilaceae;g__Butyricimonas
OTU_241	0.000033	0.000010	k__Bacteria;p__Firmicutes;c__Erysipelotrichia;o__Erysipelotrichales;f__Erysipelotrichaceae;g__Faecalitalea;s__[Eubacterium]_dolichum
OTU_242	0.000051	0.000007	k__Bacteria;p__Actinobacteria;c__unidentified_Actinobacteria;o__Micrococcales;f__Micrococcaceae;g__Kocuria;s__Kocuria_marina
OTU_243	0.000031	0.000060	k__Bacteria;p__Firmicutes;c__Clostridia;o__Clostridiales;f__unidentified_Clostridiales;g__unidentified_Clostridiales
OTU_244	0.000002	0.000040	k__Bacteria;p__Firmicutes;c__Clostridia;o__Clostridiales;f__Ruminococcaceae
OTU_245	0.000011	0.000035	k__Bacteria;p__Actinobacteria;c__Coriobacteriia;o__Coriobacteriales;f__;g__;s__
OTU_246	0.000037	0.000007	k__Bacteria;p__Firmicutes;c__Clostridia;o__Clostridiales;f__Ruminococcaceae;g__unidentified_Ruminococcaceae
OTU_247	0.000052	0.000343	k__Bacteria;p__Firmicutes;c__Clostridia;o__Clostridiales;f__Lachnospiraceae
OTU_248	0.000022	0.000032	k__Bacteria;p__Firmicutes;c__Erysipelotrichia;o__Erysipelotrichales;f__Erysipelotrichaceae;g__Holdemania;s__
OTU_249	0.000013	0.000024	k__Bacteria;p__Firmicutes;c__Clostridia;o__Clostridiales
OTU_250	0.000008	0.000027	k__Bacteria;p__Firmicutes;c__Clostridia;o__Clostridiales;f__Ruminococcaceae
OTU_251	0.000022	0.000015	k__Bacteria;p__Firmicutes;c__Clostridia;o__Clostridiales;f__Peptostreptococcaceae;g__Peptostreptococcus;s__
OTU_252	0.000010	0.000025	k__Bacteria;p__Firmicutes;c__Clostridia;o__Clostridiales;f__Ruminococcaceae;g__Candidatus_Soleaferrea;s__
OTU_253	0.000001	0.000046	k__Bacteria;p__Firmicutes;c__Clostridia;o__Clostridiales;f__unidentified_Clostridiales;g__unidentified_Clostridiales
OTU_254	0.000061	0.000095	k__Bacteria;p__Firmicutes;c__Clostridia;o__Clostridiales;f__Lachnospiraceae
OTU_255	0.000068	0.000024	k__Bacteria;p__Firmicutes;c__Bacilli;o__Lactobacillales;f__Lactobacillaceae;g__Lactobacillus;s__Lactobacillus_reuteri
OTU_256	0.000025	0.000018	k__Bacteria;p__Firmicutes;c__Clostridia;o__Clostridiales;f__Lachnospiraceae;g__Acetitomaculum;s__
OTU_257	0.006034	0.000779	k__Bacteria;p__Firmicutes;c__Bacilli;o__Lactobacillales;f__Streptococcaceae;g__Streptococcus
OTU_258	0.000025	0.000054	k__Bacteria;p__Firmicutes;c__Clostridia;o__Clostridiales;f__Ruminococcaceae;g__;s__
OTU_259	0.000002	0.000039	k__Bacteria;p__Firmicutes;c__Clostridia;o__Clostridiales;f__Ruminococcaceae
OTU_260	0.000016	0.000018	k__Bacteria;p__Bacteroidetes;c__Bacteroidia;o__Bacteroidales;f__Bacteroidaceae;g__Bacteroides;s__Bacteroidaceae_bacterium_DJF_B220
OTU_261	0.000005	0.000024	k__Bacteria;p__Firmicutes;c__Clostridia;o__Clostridiales;f__Christensenellaceae;g__;s__
OTU_262	0.000005	0.000021	k__Bacteria;p__Firmicutes;c__Clostridia;o__Clostridiales;f__Ruminococcaceae;g__Phocea;s__
OTU_263	0.000026	0.000032	k__Bacteria;p__Firmicutes;c__Clostridia;o__Clostridiales;f__unidentified_Clostridiales;g__unidentified_Clostridiales
OTU_264	0.000012	0.000024	k__Bacteria;p__Firmicutes;c__Clostridia;o__Clostridiales;f__Ruminococcaceae;g__unidentified_Ruminococcaceae;s__Massilimaliae_massiliensis
OTU_265	0.000026	0.000024	k__Bacteria;p__Firmicutes;c__Clostridia;o__Clostridiales;f__Eubacteriaceae;g__Eubacterium;s__Eubacterium_limosum
OTU_266	0.000008	0.000060	k__Bacteria;p__Bacteroidetes;c__Bacteroidia;o__Bacteroidales;f__Prevotellaceae;g__;s__
OTU_267	0.000033	0.000017	k__Bacteria;p__Firmicutes;c__Erysipelotrichia;o__Erysipelotrichales;f__Erysipelotrichaceae;g__Faecalitalea;s__
OTU_268	0.000005	0.000032	k__Bacteria;p__Bacteroidetes;c__Bacteroidia;o__Bacteroidales;f__Rikenellaceae;g__;s__
OTU_269	0.000027	0.000002	k__Bacteria;p__Proteobacteria;c__Gammaproteobacteria;o__unidentified_Gammaproteobacteria;f__Neisseriaceae;g__Neisseria
OTU_270	0.000022	0.000012	k__Bacteria;p__Firmicutes;c__Clostridia;o__;f__;g__;s__
OTU_271	0.000018	0.000053	k__Bacteria;p__Firmicutes;c__Clostridia;o__Clostridiales;f__Ruminococcaceae;g__unidentified_Ruminococcaceae
OTU_272	0.000017	0.000012	k__Bacteria;p__Actinobacteria;c__unidentified_Actinobacteria;o__Corynebacteriales;f__Dietziaceae;g__Dietzia
OTU_273	0.000013	0.000037	k__Bacteria;p__Firmicutes;c__Clostridia;o__Clostridiales;f__Ruminococcaceae;g__Oscillibacter;s__
OTU_274	0.002733	0.003814	k__Bacteria;p__Firmicutes;c__Clostridia;o__Clostridiales;f__Lachnospiraceae;g__unidentified_Lachnospiraceae;s__Ruminococcus_lactaris
OTU_275	0.000032	0.000044	k__Bacteria;p__Firmicutes;c__Clostridia;o__Clostridiales;f__unidentified_Clostridiales
OTU_276	0.000042	0.000008	k__Bacteria;p__Proteobacteria;c__Alphaproteobacteria;o__Rhodobacterales;f__Rhodobacteraceae;g__Paracoccus
OTU_277	0.000107	0.000050	k__Bacteria;p__Proteobacteria;c__Deltaproteobacteria;o__Desulfovibrionales;f__Desulfovibrionaceae;g__Desulfovibrio;s__Desulfovibrio_piger
OTU_278	0.000010	0.000025	k__Bacteria;p__Bacteroidetes;c__Bacteroidia;o__Bacteroidales;f__Prevotellaceae;g__unidentified_Prevotellaceae;s__Massiliprevotella_massiliensis
OTU_279	0.000010	0.000012	k__Bacteria;p__Firmicutes;c__Clostridia;o__Clostridiales;f__Ruminococcaceae;g__Candidatus_Soleaferrea
OTU_280	0.000000	0.000035	k__Bacteria;p__Firmicutes;c__Clostridia;o__Clostridiales;f__Ruminococcaceae
OTU_281	0.000002	0.000040	k__Bacteria;p__Actinobacteria;c__Coriobacteriia;o__Coriobacteriales;f__Atopobiaceae;g__Olsenella;s__
OTU_282	0.000010	0.000022	k__Bacteria;p__Firmicutes;c__Clostridia;o__Clostridiales;f__Ruminococcaceae
OTU_283	0.000024	0.000014	k__Bacteria;p__Actinobacteria;c__Coriobacteriia;o__Coriobacteriales;f__Eggerthellaceae;g__Gordonibacter;s__Gordonibacter_pamelaeae
OTU_284	0.000035	0.000012	k__Bacteria;p__Firmicutes;c__Clostridia;o__Clostridiales
OTU_285	0.000024	0.000019	k__Bacteria;p__Proteobacteria;c__Gammaproteobacteria;o__Pseudomonadales;f__Pseudomonadaceae;g__Pseudomonas;s__Pseudomonas_xanthomarina
OTU_286	0.000018	0.000045	k__Bacteria;p__Firmicutes;c__Clostridia;o__Clostridiales;f__Ruminococcaceae;g__unidentified_Ruminococcaceae;s__rumen_bacterium_NK4A214
OTU_287	0.000000	0.000057	k__Bacteria;p__Bacteroidetes;c__Bacteroidia;o__Bacteroidales;f__Prevotellaceae
OTU_288	0.000006	0.000020	k__Bacteria;p__Firmicutes;c__Clostridia;o__Clostridiales;f__Ruminococcaceae
OTU_289	0.000032	0.000015	k__Bacteria;p__Firmicutes;c__Clostridia;o__Clostridiales;f__Lachnospiraceae;g__Oribacterium;s__Oribacterium_sp_CM12
OTU_290	0.000032	0.000004	k__Bacteria;p__Proteobacteria;c__Gammaproteobacteria;o__Alteromonadales;f__Colwelliaceae;g__Litorilituus;s__Litorilituus_sediminis
OTU_291	0.000004	0.000018	k__Bacteria;p__Firmicutes;c__Clostridia;o__Clostridiales;f__Ruminococcaceae;g__Oscillibacter;s__
OTU_292	0.000087	0.000738	k__Bacteria;p__Bacteroidetes;c__Bacteroidia;o__Bacteroidales;f__Bacteroidaceae;g__Bacteroides;s__Bacteroides_eggerthii
OTU_293	0.000007	0.000018	k__Bacteria;p__Firmicutes;c__Clostridia;o__Clostridiales;f__Ruminococcaceae;g__unidentified_Ruminococcaceae;s__Ruminococcaceae_bacterium
OTU_294	0.000003	0.000029	k__Bacteria;p__Firmicutes;c__Clostridia;o__Clostridiales;f__Ruminococcaceae;g__unidentified_Ruminococcaceae
OTU_295	0.000025	0.000005	k__Bacteria;p__Proteobacteria;c__Gammaproteobacteria;o__Pasteurellales;f__Pasteurellaceae;g__Aggregatibacter;s__Aggregatibacter_segnis
OTU_296	0.000024	0.000010	k__Bacteria;p__Firmicutes;c__Erysipelotrichia;o__Erysipelotrichales;f__Erysipelotrichaceae;g__Candidatus_Stoquefichus;s__
OTU_297	0.000001	0.000203	k__Bacteria;p__Bacteroidetes;c__Bacteroidia;o__Bacteroidales;f__Rikenellaceae;g__Alistipes
OTU_298	0.000025	0.000007	k__Bacteria;p__Firmicutes;c__Bacilli;o__Lactobacillales;f__Streptococcaceae;g__Streptococcus;s__Streptococcus_mutans
OTU_299	0.000005	0.000033	k__Bacteria;p__Firmicutes;c__Clostridia;o__Clostridiales;f__Lachnospiraceae;g__Tyzzerella;s__
OTU_300	0.000034	0.000015	k__Bacteria;p__Firmicutes;c__Clostridia;o__Clostridiales;f__unidentified_Clostridiales;g__unidentified_Clostridiales
OTU_301	0.000005	0.000051	k__Bacteria;p__Proteobacteria;c__Gammaproteobacteria;o__unidentified_Gammaproteobacteria;f__Burkholderiaceae;g__Sutterella;s__
OTU_302	0.000019	0.000011	k__Bacteria;p__Firmicutes;c__Erysipelotrichia;o__Erysipelotrichales;f__Erysipelotrichaceae;g__Solobacterium;s__Solobacterium_moorei
OTU_303	0.000010	0.000021	k__Bacteria;p__Firmicutes;c__Clostridia;o__Clostridiales;f__Ruminococcaceae;g__Anaerotruncus
OTU_304	0.000010	0.000021	k__Bacteria;p__Firmicutes;c__Clostridia;o__Clostridiales;f__Ruminococcaceae
OTU_305	0.000017	0.000046	k__Bacteria;p__Bacteroidetes;c__Bacteroidia;o__Bacteroidales;f__Prevotellaceae
OTU_306	0.000024	0.000004	k__Bacteria;p__Proteobacteria;c__Gammaproteobacteria;o__unidentified_Gammaproteobacteria;f__Burkholderiaceae;g__Comamonas;s__Comamonas_testosteroni
OTU_307	0.000017	0.000087	k__Bacteria;p__Firmicutes;c__Clostridia;o__Clostridiales;f__Ruminococcaceae
OTU_308	0.000007	0.000012	k__Bacteria;p__Proteobacteria;c__Gammaproteobacteria;o__unidentified_Gammaproteobacteria;f__Burkholderiaceae;g__Ralstonia;s__Ralstonia_pickettii
OTU_309	0.000016	0.000010	k__Bacteria;p__Proteobacteria;c__Gammaproteobacteria;o__unidentified_Gammaproteobacteria;f__Burkholderiaceae;g__Comamonas;s__Comamonas_kerstersii
OTU_310	0.000013	0.000014	k__Archaea;p__Euryarchaeota;c__Methanomicrobia;o__Methanosarcinales;f__Methanosaetaceae;g__Methanosaeta;s__
OTU_311	0.000012	0.000021	k__Bacteria;p__Firmicutes;c__Erysipelotrichia;o__Erysipelotrichales;f__Erysipelotrichaceae;g__Faecalitalea;s__Eubacterium_sp_1-3
OTU_312	0.001623	0.002588	k__Bacteria;p__Bacteroidetes;c__Bacteroidia;o__Bacteroidales;f__Bacteroidaceae;g__Bacteroides
OTU_313	0.000017	0.000031	k__Bacteria;p__Proteobacteria;c__Gammaproteobacteria;o__Pasteurellales;f__Pasteurellaceae;g__Haemophilus;s__Haemophilus_parainfluenzae
OTU_314	0.000021	0.000003	k__Bacteria;p__Proteobacteria;c__Gammaproteobacteria;o__Alteromonadales;f__Pseudoalteromonadaceae;g__Pseudoalteromonas;s__Pseudoalteromonas_sp_OCN003
OTU_315	0.000113	0.000041	k__Bacteria;p__Firmicutes;c__Clostridia;o__Clostridiales;f__Ruminococcaceae
OTU_316	0.000022	0.000011	k__Bacteria;p__Actinobacteria;c__unidentified_Actinobacteria;o__Pseudonocardiales;f__Pseudonocardiaceae;g__Saccharopolyspora
OTU_317	0.000000	0.000029	k__Bacteria;p__Melainabacteria;c__;o__;f__;g__;s__
OTU_318	0.000011	0.000032	k__Bacteria;p__Firmicutes;c__Negativicutes;o__Selenomonadales;f__Veillonellaceae;g__Megasphaera;s__Megasphaera_sp_MH
OTU_319	0.000004	0.000015	k__Bacteria;p__Proteobacteria;c__Gammaproteobacteria;o__unidentified_Gammaproteobacteria;f__Burkholderiaceae;g__Sutterella;s__Sutterella_wadsworthensis
OTU_320	0.000040	0.000060	k__Bacteria;p__Firmicutes;c__Negativicutes;o__Selenomonadales;f__Veillonellaceae;g__Allisonella;s__
OTU_321	0.000004	0.000032	k__Bacteria;p__Firmicutes;c__Clostridia;o__Clostridiales;f__Lachnospiraceae
OTU_322	0.000011	0.000010	k__Bacteria;p__unidentified_Bacteria;c__unidentified_Bacteria;o__unidentified_Bacteria;f__unidentified_Bacteria;g__unidentified_Bacteria
OTU_323	0.000013	0.000012	k__Bacteria;p__Actinobacteria;c__unidentified_Actinobacteria;o__Corynebacteriales;f__Nocardiaceae;g__Rhodococcus;s__Rhodococcus_erythropolis
OTU_324	0.000010	0.000009	k__Bacteria;p__Firmicutes;c__Erysipelotrichia;o__Erysipelotrichales;f__Erysipelotrichaceae;g__Dielma
OTU_325	0.000012	0.000019	k__Bacteria;p__Firmicutes;c__Clostridia;o__Clostridiales;f__Ruminococcaceae;g__;s__
OTU_326	0.000011	0.000013	k__Bacteria;p__Firmicutes;c__Clostridia;o__Clostridiales;f__Ruminococcaceae;g__unidentified_Ruminococcaceae;s__Colidextribacter_massiliensis
OTU_327	0.000002	0.000025	k__Bacteria;p__Firmicutes;c__Clostridia;o__Clostridiales;f__Ruminococcaceae;g__;s__
OTU_328	0.000010	0.000016	k__Bacteria;p__Firmicutes;c__Clostridia;o__Clostridiales;f__Ruminococcaceae
OTU_329	0.011922	0.012197	k__Bacteria;p__Firmicutes;c__Clostridia;o__Clostridiales;f__Lachnospiraceae;g__Blautia;s__Blautia_obeum
OTU_330	0.000016	0.000001	k__Bacteria;p__Proteobacteria
OTU_331	0.000010	0.000032	k__Bacteria;p__Firmicutes;c__Clostridia;o__Clostridiales;f__Ruminococcaceae
OTU_332	0.000010	0.000012	k__Bacteria;p__Firmicutes;c__Negativicutes;o__Selenomonadales;f__Veillonellaceae;g__Anaerovibrio;s__
OTU_333	0.000015	0.000020	k__Bacteria;p__Actinobacteria;c__unidentified_Actinobacteria;o__Micrococcales;f__Intrasporangiaceae
OTU_334	0.000007	0.000013	k__Bacteria;p__Firmicutes;c__Clostridia;o__Clostridiales;f__Ruminococcaceae;g__;s__
OTU_335	0.000010	0.000007	k__Bacteria;p__Firmicutes;c__Clostridia;o__Clostridiales;f__Ruminococcaceae;g__Candidatus_Soleaferrea;s__Bittarella_massiliensis
OTU_336	0.000000	0.000023	k__Bacteria;p__Firmicutes;c__Clostridia;o__Clostridiales;f__Ruminococcaceae
OTU_337	0.000012	0.000017	k__Bacteria;p__Bacteroidetes;c__Bacteroidia;o__Bacteroidales;f__Marinifilaceae;g__Butyricimonas;s__
OTU_338	0.000021	0.000020	k__Bacteria;p__Actinobacteria;c__Coriobacteriia;o__Coriobacteriales;f__Atopobiaceae;g__Atopobium
OTU_339	0.000007	0.000031	k__Bacteria;p__Firmicutes;c__Clostridia;o__Clostridiales;f__Ruminococcaceae;g__Intestinimonas;s__
OTU_340	0.000002	0.000040	k__Bacteria;p__Firmicutes;c__Clostridia;o__Clostridiales;f__Lachnospiraceae;g__unidentified_Lachnospiraceae;s__Trichinella_pseudospiralis
OTU_341	0.000032	0.000030	k__Bacteria;p__Firmicutes;c__Clostridia;o__Clostridiales;f__Christensenellaceae;g__;s__
OTU_342	0.000032	0.000021	k__Bacteria;p__Firmicutes;c__Clostridia;o__Clostridiales;f__Ruminococcaceae;g__Butyricicoccus;s__Butyricicoccus_pullicaecorum
OTU_343	0.000000	0.000044	k__Bacteria;p__unidentified_Bacteria;c__unidentified_Bacteria;o__Campylobacterales;f__Helicobacteraceae;g__Helicobacter;s__Helicobacter_bilis
OTU_344	0.000012	0.000007	k__Bacteria;p__Chloroflexi;c__Anaerolineae;o__;f__;g__;s__
OTU_345	0.000000	0.000015	k__Bacteria;p__Firmicutes;c__Clostridia;o__Clostridiales;f__Ruminococcaceae
OTU_346	0.000012	0.000002	k__Bacteria;p__Bacteroidetes;c__Bacteroidia;o__Bacteroidales;f__;g__;s__
OTU_347	0.000000	0.000023	k__Bacteria;p__Firmicutes;c__Clostridia;o__Clostridiales;f__Lachnospiraceae;g__unidentified_Lachnospiraceae;s__Clostridium_sp_ID5
OTU_348	0.000007	0.000026	k__Bacteria;p__Actinobacteria;c__Coriobacteriia;o__Coriobacteriales;f__Eggerthellaceae;g__Slackia
OTU_349	0.000000	0.000046	k__Bacteria;p__Bacteroidetes;c__Bacteroidia;o__Bacteroidales;f__Bacteroidaceae;g__Bacteroides
OTU_350	0.000005	0.000008	k__Bacteria;p__Firmicutes;c__Clostridia;o__Clostridiales;f__Ruminococcaceae;g__Acetanaerobacterium;s__
OTU_351	0.000003	0.000017	k__Bacteria;p__Firmicutes;c__Clostridia;o__Clostridiales;f__Ruminococcaceae;g__;s__
OTU_352	0.000005	0.000010	k__Bacteria;p__Firmicutes;c__Negativicutes;o__Selenomonadales;f__Veillonellaceae;g__Mitsuokella;s__
OTU_353	0.000006	0.000007	k__Bacteria;p__Firmicutes;c__Clostridia;o__Clostridiales;f__Ruminococcaceae
OTU_354	0.000009	0.000011	k__Bacteria;p__Proteobacteria;c__Deltaproteobacteria;o__Desulfovibrionales;f__Desulfovibrionaceae;g__;s__
OTU_355	0.000012	0.000006	k__Bacteria;p__Firmicutes;c__Clostridia;o__Clostridiales;f__Lachnospiraceae;g__Lachnoanaerobaculum;s__
OTU_356	0.000010	0.000024	k__Bacteria;p__Firmicutes;c__Clostridia;o__Clostridiales;f__Christensenellaceae;g__;s__
OTU_357	0.000021	0.000008	k__Bacteria;p__Actinobacteria;c__unidentified_Actinobacteria;o__Micrococcales;f__Micrococcaceae;g__Rothia
OTU_358	0.000062	0.000120	k__Bacteria;p__Firmicutes;c__Clostridia;o__Clostridiales;f__Ruminococcaceae
OTU_359	0.000018	0.000013	k__Bacteria;p__Proteobacteria;c__Alphaproteobacteria;o__Sphingomonadales;f__Sphingomonadaceae;g__Sphingomonas
OTU_360	0.000006	0.000015	k__Bacteria;p__Actinobacteria;c__Coriobacteriia;o__Coriobacteriales;f__Eggerthellaceae;g__Enterorhabdus;s__
OTU_361	0.000004	0.000010	k__Bacteria;p__Proteobacteria;c__Gammaproteobacteria;o__unidentified_Gammaproteobacteria;f__Burkholderiaceae;g__Mitsuaria;s__Mitsuaria_chitosanitabida
OTU_362	0.000005	0.000018	k__Bacteria;p__Firmicutes;c__Clostridia;o__Clostridiales;f__Ruminococcaceae
OTU_363	0.000000	0.000012	k__Bacteria;p__Firmicutes;c__Clostridia;o__Clostridiales;f__Christensenellaceae
OTU_364	0.000013	0.000002	k__Bacteria;p__Actinobacteria;c__unidentified_Actinobacteria;o__Corynebacteriales;f__Corynebacteriaceae;g__Corynebacterium
OTU_365	0.000004	0.000013	k__Bacteria;p__Bacteroidetes;c__Bacteroidia;o__Bacteroidales;f__Prevotellaceae;g__;s__
OTU_366	0.000006	0.000015	k__Bacteria;p__Firmicutes;c__Clostridia;o__Clostridiales;f__Ruminococcaceae;g__unidentified_Ruminococcaceae
OTU_367	0.000003	0.000010	k__Bacteria;p__Firmicutes;c__Clostridia;o__Clostridiales;f__Lachnospiraceae;g__Howardella
OTU_368	0.000013	0.000012	k__Bacteria;p__Firmicutes;c__Clostridia;o__Clostridiales;f__unidentified_Clostridiales;g__Parvimonas
OTU_369	0.000018	0.000009	k__Bacteria;p__Firmicutes;c__Bacilli;o__Bacillales;f__Bacillaceae;g__Bacillus
OTU_370	0.000020	0.000003	k__Bacteria;p__Proteobacteria;c__Gammaproteobacteria;o__Oceanospirillales;f__unidentified_Oceanospirillales;g__Marinomonas
OTU_371	0.000007	0.000012	k__Bacteria;p__Proteobacteria;c__Gammaproteobacteria;o__unidentified_Gammaproteobacteria;f__Burkholderiaceae;g__Sutterella
OTU_372	0.000014	0.000006	k__Bacteria;p__Firmicutes;c__Clostridia;o__Clostridiales;f__Lachnospiraceae;g__;s__
OTU_373	0.000001	0.000021	k__Bacteria;p__Bacteroidetes;c__Bacteroidia;o__Bacteroidales;f__Muribaculaceae;g__;s__
OTU_374	0.000001	0.000017	k__Bacteria;p__Firmicutes;c__Clostridia;o__Clostridiales;f__Ruminococcaceae
OTU_375	0.000003	0.000011	k__Bacteria
OTU_376	0.000005	0.000021	k__Bacteria;p__Bacteroidetes;c__Bacteroidia;o__Bacteroidales;f__Prevotellaceae;g__;s__
OTU_377	0.000007	0.000011	k__Bacteria;p__Proteobacteria;c__Gammaproteobacteria;o__unidentified_Gammaproteobacteria;f__Burkholderiaceae;g__Parasutterella;s__Parasutterella_secunda
OTU_378	0.000014	0.000004	k__Bacteria;p__Firmicutes;c__Clostridia;o__Clostridiales;f__Ruminococcaceae;g__unidentified_Ruminococcaceae;s__iron-reducing_bacterium_enrichment_culture_clone_HN-HFO10
OTU_379	0.000015	0.000003	k__Bacteria;p__Firmicutes;c__Bacilli;o__Bacillales;f__Staphylococcaceae;g__Staphylococcus;s__Staphylococcus_sciuri
OTU_380	0.000007	0.000009	k__Bacteria;p__Firmicutes;c__Bacilli;o__Lactobacillales;f__Streptococcaceae;g__Lactococcus;s__Lactococcus_lactis
OTU_381	0.000010	0.000000	k__Bacteria;p__Bacteroidetes;c__Bacteroidia;o__Cytophagales;f__Spirosomaceae;g__Runella;s__
OTU_382	0.000061	0.000007	k__Bacteria;p__Proteobacteria;c__Alphaproteobacteria;o__Rhizobiales;f__Rhizobiaceae
OTU_383	0.000007	0.000007	k__Bacteria;p__Firmicutes;c__Bacilli;o__Lactobacillales;f__Streptococcaceae;g__Streptococcus;s__Streptococcus_sobrinus
OTU_384	0.000018	0.000002	k__Bacteria;p__unidentified_Bacteria;c__unidentified_Bacteria;o__unidentified_Bacteria;f__unidentified_Bacteria;g__unidentified_Bacteria;s__TM7_phylum_sp_oral_clone_FR058
OTU_385	0.000012	0.000000	k__Bacteria;p__Cyanobacteria;c__unidentified_Cyanobacteria;o__unidentified_Cyanobacteria;f__unidentified_Cyanobacteria;g__unidentified_Cyanobacteria;s__Planoglabratella_opercularis
OTU_386	0.000014	0.000003	k__Bacteria;p__Firmicutes;c__Bacilli;o__Lactobacillales;f__Lactobacillaceae;g__Lactobacillus;s__Lactobacillus_iners
OTU_387	0.000012	0.000004	k__Bacteria;p__Firmicutes;c__Clostridia;o__Clostridiales;f__Lachnospiraceae
OTU_388	0.000007	0.000004	k__Bacteria;p__Firmicutes;c__Clostridia;o__Clostridiales;f__Ruminococcaceae
OTU_389	0.000004	0.000021	k__Bacteria;p__Firmicutes;c__Clostridia;o__Clostridiales;f__unidentified_Clostridiales;g__unidentified_Clostridiales
OTU_390	0.000013	0.000015	k__Bacteria;p__Firmicutes;c__Negativicutes;o__Selenomonadales;f__Acidaminococcaceae;g__Acidaminococcus
OTU_391	0.000191	0.000756	k__Bacteria;p__Firmicutes;c__Clostridia;o__Clostridiales;f__Ruminococcaceae
OTU_392	0.000003	0.000021	k__Bacteria;p__Firmicutes;c__Clostridia;o__Clostridiales;f__Lachnospiraceae
OTU_393	0.000007	0.000024	k__Bacteria;p__Proteobacteria;c__Gammaproteobacteria;o__unidentified_Gammaproteobacteria;f__Burkholderiaceae;g__Oxalobacter;s__
OTU_394	0.000005	0.000015	k__Bacteria;p__Bacteroidetes;c__Bacteroidia;o__Bacteroidales;f__Bacteroidaceae;g__Bacteroides;s__Bacteroides_coprophilus
OTU_395	0.000001	0.000017	k__Bacteria;p__Firmicutes;c__Clostridia;o__Clostridiales;f__unidentified_Clostridiales;g__Mogibacterium
OTU_396	0.000014	0.000012	k__Bacteria;p__Actinobacteria;c__unidentified_Actinobacteria;o__Corynebacteriales;f__Corynebacteriaceae;g__Corynebacterium;s__Corynebacterium_durum
OTU_397	0.000012	0.000001	k__Bacteria;p__Actinobacteria;c__Coriobacteriia;o__Coriobacteriales;f__Eggerthellaceae;g__;s__
OTU_398	0.000009	0.000002	k__Bacteria;p__Actinobacteria;c__unidentified_Actinobacteria;o__Propionibacteriales;f__Propionibacteriaceae;g__Cutibacterium;s__Cutibacterium_acnes
OTU_399	0.000000	0.000018	k__Bacteria;p__Bacteroidetes;c__Bacteroidia;o__Bacteroidales;f__Tannerellaceae;g__Parabacteroides
OTU_400	0.000000	0.000022	k__Bacteria;p__Firmicutes;c__Clostridia;o__Clostridiales;f__Ruminococcaceae
OTU_401	0.000027	0.000021	k__Bacteria;p__Tenericutes;c__Mollicutes;o__;f__;g__;s__
OTU_402	0.000002	0.000014	k__Bacteria;p__Firmicutes;c__Clostridia;o__Clostridiales;f__Ruminococcaceae
OTU_403	0.000003	0.000014	k__Bacteria;p__Actinobacteria;c__Coriobacteriia;o__Coriobacteriales;f__Atopobiaceae;g__Olsenella;s__Olsenella_umbonata
OTU_404	0.000007	0.000007	k__Bacteria;p__Firmicutes;c__Clostridia;o__Clostridiales;f__Ruminococcaceae
OTU_405	0.000010	0.000012	k__Bacteria;p__Cyanobacteria;c__unidentified_Cyanobacteria;o__unidentified_Cyanobacteria;f__unidentified_Cyanobacteria;g__unidentified_Cyanobacteria;s__Bambusa_oldhamii
OTU_406	0.000010	0.000004	k__Bacteria;p__Proteobacteria;c__Gammaproteobacteria;o__unidentified_Gammaproteobacteria;f__Burkholderiaceae;g__Alcaligenes;s__Alcaligenes_faecalis
OTU_407	0.000007	0.000024	k__Bacteria;p__Synergistetes;c__Synergistia;o__Synergistales;f__Synergistaceae;g__Cloacibacillus;s__
OTU_408	0.000031	0.000012	k__Bacteria;p__Proteobacteria;c__Gammaproteobacteria;o__Xanthomonadales;f__Xanthomonadaceae;g__Stenotrophomonas
OTU_409	0.000009	0.000006	k__Bacteria;p__Firmicutes;c__Bacilli;o__Lactobacillales;f__Aerococcaceae;g__Abiotrophia;s__
OTU_410	0.000014	0.000000	k__Bacteria;p__unidentified_Bacteria;c__unidentified_Bacteria;o__Campylobacterales;f__unidentified_Campylobacterales;g__Sulfuricurvum;s__
OTU_411	0.000003	0.000004	k__Bacteria;p__Firmicutes;c__Clostridia;o__Clostridiales;f__Christensenellaceae;g__unidentified_Christensenellaceae
OTU_412	0.000036	0.000057	k__Bacteria;p__Bacteroidetes;c__Bacteroidia;o__Bacteroidales;f__Tannerellaceae;g__Parabacteroides;s__Parabacteroides_gordonii
OTU_413	0.000162	0.000176	k__Bacteria;p__Firmicutes;c__Clostridia;o__Clostridiales;f__Lachnospiraceae
OTU_414	0.000023	0.000010	k__Bacteria;p__Firmicutes;c__Clostridia;o__Clostridiales;f__unidentified_Clostridiales;g__Fonticella;s__
OTU_415	0.000015	0.000009	k__Bacteria;p__Proteobacteria;c__Gammaproteobacteria;o__Pseudomonadales;f__Pseudomonadaceae;g__Pseudomonas
OTU_416	0.000003	0.000015	k__Bacteria;p__Firmicutes;c__Clostridia;o__Clostridiales;f__Lachnospiraceae
OTU_417	0.000039	0.000018	k__Bacteria;p__Actinobacteria;c__unidentified_Actinobacteria;o__Micrococcales;f__Micrococcaceae
OTU_418	0.000002	0.000026	k__Bacteria;p__Firmicutes;c__Clostridia;o__Clostridiales;f__Ruminococcaceae;g__;s__
OTU_419	0.000003	0.000006	k__Bacteria;p__Firmicutes;c__Clostridia;o__Clostridiales;f__Ruminococcaceae;g__unidentified_Ruminococcaceae;s__Ruminococcaceae_bacterium_Marseille-P3738
OTU_420	0.000004	0.000013	k__Bacteria;p__Firmicutes;c__Clostridia;o__Clostridiales
OTU_421	0.000006	0.000012	k__Bacteria;p__Firmicutes;c__Clostridia;o__Clostridiales;f__Christensenellaceae;g__unidentified_Christensenellaceae;s__bacterium_YE57
OTU_422	0.000009	0.000014	k__Bacteria;p__Proteobacteria;c__Alphaproteobacteria;o__Rhizobiales;f__Xanthobacteraceae;g__Bradyrhizobium;s__Bradyrhizobium_elkanii
OTU_423	0.000095	0.000223	k__Bacteria;p__Firmicutes;c__Clostridia;o__Clostridiales;f__Lachnospiraceae
OTU_424	0.000013	0.000004	k__Bacteria;p__Proteobacteria;c__Gammaproteobacteria;o__Pseudomonadales;f__Moraxellaceae;g__Acinetobacter;s__Acinetobacter_lwoffii
OTU_425	0.000003	0.000016	k__Bacteria;p__Firmicutes;c__Clostridia;o__Clostridiales;f__Lachnospiraceae
OTU_426	0.000007	0.000006	k__Bacteria;p__Actinobacteria;c__unidentified_Actinobacteria;o__Actinomycetales;f__Actinomycetaceae;g__;s__
OTU_427	0.000004	0.000018	k__Bacteria;p__Chloroflexi;c__Anaerolineae;o__Caldilineales;f__Caldilineaceae;g__;s__
OTU_428	0.000007	0.000006	k__Bacteria;p__Bacteroidetes;c__Bacteroidia;o__Bacteroidales;f__Rikenellaceae;g__Alistipes;s__Alistipes_sp_N15MGS-157
OTU_429	0.000004	0.000010	k__Bacteria;p__Proteobacteria;c__Deltaproteobacteria;o__Desulfovibrionales;f__Desulfovibrionaceae;g__Desulfovibrio
OTU_430	0.000007	0.000007	k__Bacteria;p__Firmicutes;c__Clostridia;o__Clostridiales;f__Ruminococcaceae;g__unidentified_Ruminococcaceae;s__Ruminococcus_sp_16442
OTU_431	0.000015	0.000000	k__Bacteria;p__Bacteroidetes;c__Bacteroidia;o__Sphingobacteriales;f__Sphingobacteriaceae;g__Sphingobacterium;s__Sphingobacterium_mizutaii
OTU_432	0.000003	0.000009	k__Bacteria;p__Firmicutes;c__Clostridia;o__Clostridiales;f__Christensenellaceae;g__;s__
OTU_433	0.000010	0.000009	k__Bacteria;p__Firmicutes;c__Clostridia;o__Clostridiales;f__Ruminococcaceae
OTU_434	0.000010	0.000003	k__Bacteria;p__Bacteroidetes;c__Bacteroidia;o__Bacteroidales;f__Tannerellaceae;g__Parabacteroides;s__
OTU_435	0.000004	0.000006	k__Bacteria;p__Proteobacteria;c__Deltaproteobacteria;o__Syntrophobacterales;f__Syntrophaceae;g__unidentified_Syntrophaceae;s__Syntrophobacterales_bacterium_Delta_03
OTU_436	0.000000	0.000008	k__Bacteria;p__unidentified_Bacteria;c__unidentified_Bacteria;o__unidentified_Bacteria;f__unidentified_Bacteria;g__Candidatus_Saccharimonas;s__
OTU_437	0.000003	0.000008	k__Bacteria;p__Firmicutes;c__Clostridia;o__Clostridiales;f__Peptococcaceae;g__;s__
OTU_438	0.000015	0.000002	k__Bacteria;p__Verrucomicrobia;c__Verrucomicrobiae;o__Verrucomicrobiales;f__Rubritaleaceae;g__Luteolibacter;s__
OTU_439	0.000007	0.000010	k__Bacteria;p__Proteobacteria;c__Gammaproteobacteria;o__Oceanospirillales;f__Halomonadaceae;g__Halomonas
OTU_440	0.000010	0.000000	k__Bacteria;p__Proteobacteria;c__Gammaproteobacteria;o__Aeromonadales;f__Succinivibrionaceae;g__Succinivibrio;s__
OTU_441	0.000013	0.000007	k__Bacteria;p__Proteobacteria;c__Alphaproteobacteria;o__Sphingomonadales;f__Sphingomonadaceae;g__Novosphingobium;s__Novosphingobium_resinovorum
OTU_442	0.000002	0.000016	k__Bacteria;p__Firmicutes;c__Bacilli;o__Lactobacillales;f__Lactobacillaceae;g__Lactobacillus;s__Lactobacillus_agilis
OTU_443	0.000005	0.000001	k__Bacteria;p__Firmicutes;c__Clostridia;o__Clostridiales;f__Ruminococcaceae;g__Oscillibacter;s__
OTU_444	0.000004	0.000009	k__Archaea;p__Euryarchaeota;c__Methanomicrobia;o__Methanosarcinales;f__Methanosaetaceae;g__Methanosaeta;s__Methanosaeta_harundinacea
OTU_445	0.000024	0.000019	k__Bacteria;p__Firmicutes;c__Clostridia;o__Clostridiales;f__Ruminococcaceae;g__Negativibacillus;s__
OTU_446	0.000000	0.000012	k__Bacteria;p__Synergistetes;c__Synergistia;o__Synergistales;f__Synergistaceae;g__Pyramidobacter;s__
OTU_447	0.000004	0.000011	k__Bacteria;p__Firmicutes;c__Clostridia;o__Clostridiales;f__Peptococcaceae;g__Peptococcus;s__
OTU_448	0.000000	0.000026	k__Bacteria;p__Firmicutes;c__Negativicutes;o__Selenomonadales;f__Acidaminococcaceae;g__Acidaminococcus;s__
OTU_449	0.000004	0.000004	k__Bacteria;p__Actinobacteria;c__Nitriliruptoria;o__Nitriliruptorales;f__Nitriliruptoraceae
OTU_450	0.000000	0.000012	k__Bacteria;p__Bacteroidetes;c__Bacteroidia;o__Bacteroidales;f__Prevotellaceae;g__;s__
OTU_451	0.000011	0.000004	k__Bacteria;p__Proteobacteria;c__Alphaproteobacteria;o__Rhizobiales
OTU_452	0.000148	0.000006	k__Bacteria;p__Proteobacteria;c__Gammaproteobacteria;o__Vibrionales;f__Vibrionaceae;g__Vibrio
OTU_453	0.000005	0.000019	k__Bacteria;p__Bacteroidetes;c__Bacteroidia;o__Bacteroidales;f__Muribaculaceae;g__;s__
OTU_454	0.000046	0.000019	k__Bacteria;p__Actinobacteria;c__unidentified_Actinobacteria;o__Actinomycetales;f__Actinomycetaceae;g__Actinomyces
OTU_455	0.000000	0.000012	k__Bacteria;p__Bacteroidetes;c__Bacteroidia;o__Bacteroidales;f__Bacteroidaceae;g__Bacteroides
OTU_456	0.000002	0.000016	k__Bacteria;p__Firmicutes;c__Clostridia;o__Clostridiales;f__Lachnospiraceae;g__unidentified_Lachnospiraceae;s__intestinal_bacterium_CG19-1
OTU_457	0.000007	0.000008	k__Bacteria;p__Firmicutes;c__Clostridia;o__Clostridiales;f__Ruminococcaceae
OTU_458	0.000015	0.000007	k__Bacteria;p__Firmicutes;c__Erysipelotrichia;o__Erysipelotrichales;f__Erysipelotrichaceae;g__Faecalibaculum;s__
OTU_459	0.000003	0.000005	k__Bacteria;p__Firmicutes;c__Clostridia;o__Clostridiales;f__Christensenellaceae;g__unidentified_Christensenellaceae;s__Clostridiales_bacterium_canine_oral_taxon_222
OTU_460	0.000003	0.000008	k__Bacteria;p__Firmicutes;c__Clostridia;o__Clostridiales;f__Ruminococcaceae
OTU_461	0.000706	0.000578	k__Bacteria;p__Firmicutes;c__Clostridia;o__Clostridiales;f__Lachnospiraceae
OTU_462	0.000000	0.000010	k__Bacteria;p__Firmicutes;c__Clostridia;o__Clostridiales
OTU_463	0.000012	0.000010	k__Bacteria;p__Firmicutes;c__Negativicutes;o__Selenomonadales;f__Veillonellaceae;g__Megasphaera;s__Megasphaera_micronuciformis
OTU_464	0.000012	0.000000	k__Bacteria;p__Cyanobacteria;c__unidentified_Cyanobacteria;o__unidentified_Cyanobacteria;f__unidentified_Cyanobacteria;g__unidentified_Cyanobacteria;s__Cryptomonas_curvata
OTU_465	0.000001	0.000008	k__Bacteria;p__Firmicutes;c__Clostridia;o__Clostridiales;f__Ruminococcaceae;g__Papillibacter;s__
OTU_466	0.000001	0.000007	k__Bacteria;p__Bacteroidetes;c__Bacteroidia;o__Flavobacteriales;f__unidentified_Flavobacteriales;g__Chryseobacterium;s__
OTU_467	0.000006	0.000001	k__Bacteria;p__Verrucomicrobia;c__Verrucomicrobiae;o__Chthoniobacterales;f__Chthoniobacteraceae
OTU_468	0.000013	0.000000	k__Bacteria;p__Actinobacteria;c__unidentified_Actinobacteria;o__Pseudonocardiales;f__Pseudonocardiaceae;g__Pseudonocardia
OTU_469	0.000013	0.000004	k__Bacteria;p__Actinobacteria;c__unidentified_Actinobacteria;o__Micrococcales;f__Microbacteriaceae;g__Aurantimicrobium;s__
OTU_470	0.000001	0.000004	k__Bacteria;p__Firmicutes;c__Clostridia;o__Clostridiales;f__Ruminococcaceae
OTU_471	0.000390	0.000339	k__Bacteria;p__Bacteroidetes;c__Bacteroidia;o__Bacteroidales;f__Bacteroidaceae;g__Bacteroides
OTU_472	0.000005	0.000000	k__Bacteria;p__Verrucomicrobia;c__Verrucomicrobiae;o__;f__;g__;s__
OTU_473	0.000004	0.000002	k__Bacteria;p__Synergistetes;c__Synergistia;o__Synergistales;f__Synergistaceae;g__Aminivibrio;s__
OTU_474	0.000000	0.000014	k__Bacteria;p__Bacteroidetes;c__Bacteroidia;o__Bacteroidales;f__Muribaculaceae;g__;s__
OTU_475	0.000003	0.000054	k__Bacteria;p__Bacteroidetes;c__Bacteroidia;o__Bacteroidales;f__Marinifilaceae;g__Butyricimonas;s__
OTU_476	0.000001	0.000007	k__Bacteria;p__Firmicutes;c__Clostridia;o__Clostridiales;f__Ruminococcaceae;g__unidentified_Ruminococcaceae;s__iron-reducing_bacterium_enrichment_culture_clone_HN-HFO10
OTU_477	0.000004	0.000003	k__Bacteria;p__Actinobacteria;c__unidentified_Actinobacteria;o__Actinomycetales;f__Actinomycetaceae;g__Actinomyces;s__Actinomyces_massiliensis
OTU_478	0.000001	0.000005	k__Bacteria;p__Actinobacteria;c__Coriobacteriia;o__Coriobacteriales;f__;g__;s__
OTU_479	0.000003	0.000001	k__Bacteria;p__Proteobacteria;c__Gammaproteobacteria;o__Pseudomonadales;f__Pseudomonadaceae;g__Pseudomonas
OTU_480	0.000000	0.000012	k__Bacteria;p__Bacteroidetes;c__Bacteroidia;o__Bacteroidales;f__Muribaculaceae;g__;s__
OTU_481	0.000000	0.000008	k__Bacteria;p__Firmicutes;c__Clostridia;o__Clostridiales;f__Christensenellaceae;g__;s__
OTU_482	0.000012	0.000005	k__Bacteria;p__Tenericutes;c__Mollicutes;o__;f__;g__;s__
OTU_483	0.000004	0.000006	k__Bacteria;p__Firmicutes;c__Erysipelotrichia;o__Erysipelotrichales;f__Erysipelotrichaceae;g__Faecalitalea;s__Faecalitalea_cylindroides
OTU_484	0.000001	0.000002	k__Bacteria;p__Firmicutes;c__Clostridia;o__Clostridiales;f__Lachnospiraceae;g__Butyrivibrio;s__
OTU_485	0.000004	0.000002	k__Bacteria;p__Proteobacteria;c__Alphaproteobacteria;o__Rhodobacterales;f__Rhodobacteraceae;g__Nautella;s__Nautella_italica
OTU_486	0.000003	0.000010	k__Bacteria;p__Firmicutes;c__Clostridia;o__Clostridiales;f__Ruminococcaceae;g__unidentified_Ruminococcaceae;s__[Clostridium]_papyrosolvens
OTU_487	0.000003	0.000011	k__Bacteria;p__Proteobacteria;c__Gammaproteobacteria;o__Enterobacteriales;f__Enterobacteriaceae;g__Morganella;s__
OTU_488	0.008922	0.002360	k__Bacteria;p__Bacteroidetes;c__Bacteroidia;o__Bacteroidales;f__Prevotellaceae
OTU_489	0.000003	0.000007	k__Bacteria;p__Firmicutes;c__Clostridia;o__Clostridiales;f__Lachnospiraceae
OTU_490	0.000006	0.000001	k__Bacteria;p__Firmicutes;c__Clostridia;o__Clostridiales;f__Defluviitaleaceae;g__;s__
OTU_491	0.000002	0.000009	k__Bacteria;p__Firmicutes;c__Clostridia;o__Clostridiales;f__Defluviitaleaceae;g__;s__
OTU_492	0.000010	0.000006	k__Bacteria;p__Bacteroidetes;c__Bacteroidia;o__Bacteroidales;f__Marinifilaceae;g__Butyricimonas
OTU_493	0.000006	0.000007	k__Bacteria;p__Firmicutes;c__Clostridia;o__Clostridiales;f__Ruminococcaceae
OTU_494	0.000001	0.000008	k__Bacteria;p__Actinobacteria;c__Coriobacteriia;o__Coriobacteriales;f__Eggerthellaceae;g__;s__
OTU_495	0.000000	0.000004	k__Bacteria;p__Firmicutes;c__Clostridia;o__Clostridiales;f__Ruminococcaceae
OTU_496	0.000000	0.000017	k__Bacteria;p__Firmicutes;c__Clostridia;o__Clostridiales;f__Ruminococcaceae
OTU_497	0.000003	0.000006	k__Bacteria;p__Actinobacteria;c__Coriobacteriia;o__Coriobacteriales;f__Eggerthellaceae
OTU_498	0.000001	0.000000	k__Bacteria;p__Firmicutes;c__Clostridia;o__Clostridiales;f__Lachnospiraceae
OTU_499	0.000007	0.000004	k__Archaea;p__Euryarchaeota;c__Methanomicrobia;o__Methanomicrobiales;f__Methanoregulaceae;g__Methanolinea;s__
OTU_500	0.000007	0.000001	k__Bacteria;p__Actinobacteria;c__unidentified_Actinobacteria;o__Micrococcales;f__Dermabacteraceae;g__Brachybacterium
OTU_501	0.000000	0.000015	k__Bacteria;p__Firmicutes;c__Clostridia;o__Clostridiales;f__Ruminococcaceae;g__unidentified_Ruminococcaceae
OTU_502	0.000004	0.000001	k__Bacteria;p__Proteobacteria;c__Deltaproteobacteria;o__Desulfovibrionales;f__Desulfovibrionaceae;g__;s__
OTU_503	0.000012	0.000004	k__Bacteria;p__Bacteroidetes;c__Bacteroidia;o__Bacteroidales;f__;g__;s__
OTU_504	0.000013	0.000213	k__Bacteria;p__Firmicutes;c__Clostridia;o__Clostridiales;f__Lachnospiraceae
OTU_505	0.000320	0.000266	k__Bacteria;p__Bacteroidetes;c__Bacteroidia;o__Bacteroidales;f__Bacteroidaceae;g__Bacteroides;s__Bacteroides_dorei
OTU_506	0.000002	0.000007	k__Bacteria;p__Firmicutes;c__Clostridia;o__Clostridiales;f__Ruminococcaceae;g__Anaerotruncus;s__Anaerotruncus_rubiinfantis
OTU_507	0.000003	0.000006	k__Bacteria;p__Bacteroidetes;c__Bacteroidia;o__Bacteroidales;f__Muribaculaceae;g__;s__
OTU_508	0.000011	0.000009	k__Bacteria;p__Proteobacteria;c__Gammaproteobacteria;o__Aeromonadales;f__Succinivibrionaceae;g__Ruminobacter;s__Ruminobacter_amylophilus
OTU_509	0.000006	0.000004	k__Bacteria;p__Firmicutes;c__Clostridia;o__Clostridiales;f__Lachnospiraceae;g__Johnsonella;s__
OTU_510	0.000000	0.000006	k__Bacteria;p__Firmicutes;c__Clostridia;o__Clostridiales
OTU_511	0.000010	0.000007	k__Bacteria;p__Proteobacteria;c__Gammaproteobacteria;o__unidentified_Gammaproteobacteria;f__Burkholderiaceae;g__Parasutterella;s__Burkholderiales_bacterium_YL45
OTU_512	0.000003	0.000004	k__Bacteria;p__Actinobacteria;c__Acidimicrobiia;o__unidentified_Acidimicrobiia;f__unidentified_Acidimicrobiia;g__unidentified_Acidimicrobiia;s\_\_bacterium\_enrichment\_culture\_clone\_B97
OTU_513	0.000006	0.000001	k__Bacteria;p__Firmicutes;c__Clostridia;o__Clostridiales;f__Ruminococcaceae;g__Saccharofermentans;s__Saccharofermentans_acetigenes
OTU_514	0.000012	0.000003	k__Bacteria;p__Firmicutes;c__Bacilli;o__Bacillales;f__Paenibacillaceae;g__Paenibacillus;s__Paenibacillus_pasadenensis
OTU_515	0.000001	0.000007	k__Bacteria;p__Firmicutes;c__Clostridia;o__Clostridiales;f__Ruminococcaceae
OTU_516	0.000002	0.000010	k__Bacteria;p__Proteobacteria;c__Gammaproteobacteria;o__unidentified_Gammaproteobacteria;f__Burkholderiaceae;g__Variovorax;s__Variovorax_paradoxus
OTU_517	0.000005	0.000007	k__Bacteria;p__Firmicutes;c__Clostridia;o__Clostridiales;f__Lachnospiraceae;g__Stomatobaculum;s__
OTU_518	0.000005	0.000010	k__Bacteria;p__Actinobacteria;c__Coriobacteriia;o__Coriobacteriales;f__Atopobiaceae;g__;s__
OTU_519	0.000012	0.000001	k__Bacteria;p__Actinobacteria;c__Coriobacteriia;o__Coriobacteriales;f__Eggerthellaceae;g__Enterorhabdus;s__
OTU_520	0.000004	0.000001	k__Bacteria;p__Firmicutes;c__Clostridia;o__Clostridiales;f__Eubacteriaceae;g__;s__
OTU_521	0.000017	0.000001	k__Bacteria;p__Bacteroidetes;c__Bacteroidia;o__Flavobacteriales;f__Flavobacteriaceae;g__Tenacibaculum;s__Tenacibaculum_lutimaris
OTU_522	0.000000	0.000009	k__Bacteria;p__Firmicutes;c__Clostridia;o__Clostridiales;f__unidentified_Clostridiales;g__unidentified_Clostridiales;s__Clostridium_amylolyticum
OTU_523	0.000002	0.000011	k__Bacteria;p__Firmicutes;c__Erysipelotrichia;o__Erysipelotrichales;f__Erysipelotrichaceae;g__Faecalicoccus;s__Faecalicoccus_pleomorphus
OTU_524	0.000001	0.000005	k__Bacteria;p__Bacteroidetes;c__Bacteroidia;o__Bacteroidales;f__Marinifilaceae;g__Butyricimonas;s__
OTU_525	0.000005	0.000005	k__Bacteria;p__Firmicutes;c__Clostridia;o__Clostridiales;f__Ruminococcaceae;g__unidentified_Ruminococcaceae
OTU_526	0.000002	0.000000	k__Bacteria;p__Firmicutes;c__Clostridia;o__Clostridiales;f__Ruminococcaceae
OTU_527	0.000001	0.000007	k__Bacteria;p__Firmicutes;c__Clostridia;o__Clostridiales;f__Christensenellaceae
OTU_528	0.000007	0.000007	k__Bacteria;p__Bacteroidetes;c__Bacteroidia;o__Bacteroidales;f__Prevotellaceae;g__Prevotella;s__Prevotella_timonensis
OTU_529	0.000004	0.000001	k__Bacteria;p__Actinobacteria;c__Coriobacteriia;o__Coriobacteriales;f__Eggerthellaceae
OTU_530	0.000020	0.000014	k__Bacteria;p__Actinobacteria;c__unidentified_Actinobacteria;o__Actinomycetales;f__Actinomycetaceae;g__Actinomyces;s__Actinomyces_graevenitzii
OTU_531	0.000001	0.000007	k__Bacteria;p__Bacteroidetes;c__Bacteroidia;o__Bacteroidales;f__Barnesiellaceae;g__Coprobacter;s__
OTU_532	0.000000	0.000006	k__Bacteria;p__Firmicutes;c__Clostridia;o__Clostridiales;f__Ruminococcaceae
OTU_533	0.000011	0.000002	k__Bacteria;p__Actinobacteria;c__unidentified_Actinobacteria;o__Micrococcales;f__Bogoriellaceae;g__Georgenia;s__
OTU_534	0.000001	0.000004	k__Bacteria;p__Firmicutes;c__Clostridia;o__Clostridiales;f__Ruminococcaceae;g__Caproiciproducens;s__
OTU_535	0.000929	0.002017	k__Bacteria;p__Proteobacteria;c__Gammaproteobacteria;o__Enterobacteriales;f__Enterobacteriaceae;g__Cronobacter;s__Cronobacter_sakazakii
OTU_536	0.000006	0.000003	k__Bacteria;p__Actinobacteria;c__unidentified_Actinobacteria;o__Corynebacteriales;f__Dietziaceae;g__Dietzia;s__Dietzia_maris
OTU_537	0.000003	0.000010	k__Bacteria;p__Bacteroidetes;c__Bacteroidia;o__Bacteroidales;f__Tannerellaceae;g__Parabacteroides
OTU_538	0.000004	0.000004	k__Bacteria;p__Proteobacteria;c__Alphaproteobacteria;o__Rhizobiales;f__Beijerinckiaceae;g__Bosea;s__
OTU_539	0.000001	0.000003	k__Bacteria;p__Actinobacteria;c__Coriobacteriia;o__Coriobacteriales;f__Eggerthellaceae;g__Slackia;s__Slackia_isoflavoniconvertens
OTU_540	0.000005	0.000003	k__Bacteria;p__Fusobacteria;c__Fusobacteriia;o__Fusobacteriales;f__Fusobacteriaceae;g__Fusobacterium;s__Fusobacterium_periodonticum
OTU_541	0.000011	0.000000	k__Bacteria;p__Tenericutes;c__Mollicutes;o__;f__;g__;s__
OTU_542	0.000002	0.000004	k__Bacteria;p__Firmicutes;c__Clostridia;o__Clostridiales;f__unidentified_Clostridiales
OTU_543	0.000001	0.000004	k__Bacteria;p__Actinobacteria;c__unidentified_Actinobacteria;o__Actinomycetales;f__Actinomycetaceae;g__unidentified_Actinomycetaceae;s__Actinomycetaceae_bacterium_BA112
OTU_544	0.000008	0.000000	k__Bacteria;p__Bacteroidetes;c__Bacteroidia;o__Sphingobacteriales;f__Sphingobacteriaceae;g__Sphingobacterium
OTU_545	0.000000	0.000010	k__Bacteria;p__Firmicutes;c__Clostridia;o__Clostridiales;f__Ruminococcaceae;g__Intestinimonas;s__
OTU_546	0.000004	0.000000	k__Bacteria;p__Proteobacteria;c__Alphaproteobacteria;o__Sphingomonadales;f__Sphingomonadaceae;g__Porphyrobacter;s__
OTU_547	0.000000	0.000009	k__Bacteria;p__Firmicutes;c__Clostridia;o__Clostridiales;f__Ruminococcaceae;g__;s__
OTU_548	0.000003	0.000002	k__Bacteria;p__Proteobacteria;c__Alphaproteobacteria;o__Rhodobacterales;f__Rhodobacteraceae
OTU_549	0.000001	0.000012	k__Bacteria;p__Firmicutes;c__Clostridia;o__Clostridiales;f__Lachnospiraceae
OTU_550	0.000024	0.000030	k__Bacteria;p__Firmicutes;c__Clostridia;o__Clostridiales;f__unidentified_Clostridiales;g__unidentified_Clostridiales
OTU_551	0.000000	0.000005	k__Bacteria;p__Firmicutes;c__Clostridia;o__Clostridiales;f__Peptococcaceae;g__Peptococcus;s__
OTU_552	0.000001	0.000004	k__Bacteria;p__Actinobacteria;c__Coriobacteriia;o__Coriobacteriales;f__Atopobiaceae;g__Atopobium;s__
OTU_553	0.000000	0.000025	k__Bacteria;p__Firmicutes;c__Clostridia;o__Clostridiales;f__Lachnospiraceae;g__Shuttleworthia
OTU_554	0.000006	0.000004	k__Bacteria;p__Firmicutes;c__Clostridia;o__Clostridiales;f__Lachnospiraceae
OTU_555	0.000000	0.000019	k__Bacteria;p__Bacteroidetes;c__Bacteroidia;o__Bacteroidales;f__Muribaculaceae;g__;s__
OTU_556	0.000385	0.000857	k__Bacteria;p__Bacteroidetes;c__Bacteroidia;o__Bacteroidales;f__Bacteroidaceae;g__Bacteroides;s__Bacteroides_clarus
OTU_557	0.000009	0.000004	k__Bacteria;p__Proteobacteria;c__Alphaproteobacteria;o__Sphingomonadales;f__Sphingomonadaceae
OTU_558	0.000001	0.000008	k__Bacteria;p__Firmicutes;c__Clostridia;o__Clostridiales;f__Lachnospiraceae
OTU_559	0.000002	0.000003	k__Bacteria;p__Firmicutes;c__Clostridia;o__Clostridiales;f__unidentified_Clostridiales;g__Ezakiella;s__
OTU_560	0.000005	0.000005	k__Bacteria;p__Firmicutes;c__Clostridia;o__Clostridiales;f__Lachnospiraceae;g__unidentified_Lachnospiraceae;s__[Bacteroides]_pectinophilus
OTU_561	0.000006	0.000001	k__Bacteria;p__Actinobacteria;c__Acidimicrobiia
OTU_562	0.000000	0.000006	k__Bacteria;p__Firmicutes;c__Clostridia;o__Clostridiales;f__Peptococcaceae;g__unidentified_Peptococcaceae
OTU_563	0.000006	0.000001	k__Bacteria;p__Firmicutes;c__Clostridia;o__Clostridiales;f__Gracilibacteraceae;g__Gracilibacter;s__
OTU_564	0.000005	0.000010	k__Bacteria;p__Firmicutes;c__Clostridia;o__Clostridiales;f__Ruminococcaceae;g__Caproiciproducens
OTU_565	0.000006	0.000000	k__Bacteria;p__Acidobacteria;c__Acidobacteriia;o__Solibacterales;f__unidentified_Solibacterales;g__Bryobacter;s__
OTU_566	0.000002	0.000004	k__Bacteria;p__Bacteroidetes;c__Bacteroidia;o__Bacteroidales;f__Muribaculaceae;g__;s__
OTU_567	0.000002	0.000016	k__Bacteria;p__Firmicutes;c__Negativicutes;o__Selenomonadales;f__Veillonellaceae;g__Megasphaera
OTU_568	0.000000	0.000007	k__Bacteria;p__Bacteroidetes;c__Bacteroidia;o__Bacteroidales;f__Muribaculaceae;g__;s__
OTU_569	0.000003	0.000004	k__Bacteria;p__Actinobacteria;c__Coriobacteriia;o__Coriobacteriales;f__Eggerthellaceae
OTU_570	0.000047	0.000017	k__Bacteria;p__Firmicutes;c__Bacilli;o__Lactobacillales;f__Lactobacillaceae;g__Lactobacillus
OTU_571	0.000000	0.000004	k__Bacteria;p__Firmicutes;c__Clostridia;o__Clostridiales;f__unidentified_Clostridiales;g__unidentified_Clostridiales;s__Emergencia_timonensis
OTU_572	0.000004	0.000000	k__Bacteria;p__Proteobacteria;c__Alphaproteobacteria;o__Caulobacterales;f__Hyphomonadaceae;g__unidentified_Hyphomonadaceae;s__Caulobacteraceae_bacterium_TH1-2
OTU_573	0.000001	0.000003	k__Bacteria;p__Firmicutes;c__Clostridia;o__Clostridiales;f__Christensenellaceae;g__;s__
OTU_574	0.000000	0.000001	k__Bacteria;p__Bacteroidetes;c__Bacteroidia;o__Bacteroidales;f__Muribaculaceae;g__;s__
OTU_575	0.000003	0.000000	k__Bacteria;p__Chloroflexi;c__;o__;f__;g__;s__
OTU_576	0.000006	0.000000	k__Bacteria;p__Proteobacteria;c__Gammaproteobacteria;o__unidentified_Gammaproteobacteria;f__unidentified_Gammaproteobacteria;g__Alkalimarinus;s__
OTU_577	0.000008	0.000000	k__Bacteria;p__Bacteroidetes;c__Bacteroidia;o__Chitinophagales;f__Chitinophagaceae;g__Lacibacter;s__
OTU_578	0.000003	0.000003	k__Bacteria;p__Firmicutes;c__Clostridia;o__Clostridiales;f__Peptococcaceae;g__;s__
OTU_579	0.000001	0.000001	k__Bacteria;p__Firmicutes;c__Clostridia;o__Clostridiales;f__unidentified_Clostridiales;g__unidentified_Clostridiales
OTU_580	0.000001	0.000007	k__Bacteria;p__Bacteroidetes;c__Bacteroidia;o__Bacteroidales;f__Muribaculaceae;g__;s__
OTU_581	0.000002	0.000001	k__Bacteria;p__Proteobacteria;c__Alphaproteobacteria
OTU_582	0.000000	0.000004	k__Bacteria;p__Proteobacteria;c__Alphaproteobacteria;o__Rhodospirillales;f__;g__;s__
OTU_583	0.000004	0.000001	k__Bacteria;p__Proteobacteria;c__Gammaproteobacteria;o__Pseudomonadales;f__Moraxellaceae;g__Acinetobacter
OTU_584	0.000000	0.000004	k__Bacteria;p__Firmicutes;c__Clostridia;o__Clostridiales
OTU_585	0.000026	0.000009	k__Bacteria;p__Firmicutes;c__Bacilli;o__Bacillales;f__Staphylococcaceae;g__Staphylococcus
OTU_586	0.000002	0.000000	k__Bacteria;p__Proteobacteria;c__Alphaproteobacteria;o__unidentified_Alphaproteobacteria
OTU_587	0.000004	0.000002	k__Bacteria;p__Proteobacteria;c__Gammaproteobacteria;o__unidentified_Gammaproteobacteria;f__Burkholderiaceae;g__Acidovorax;s__Acidovorax_wautersii
OTU_588	0.000004	0.000002	k__Bacteria;p__Firmicutes;c__Erysipelotrichia;o__Erysipelotrichales;f__Erysipelotrichaceae;g__Erysipelatoclostridium
OTU_589	0.001917	0.002194	k__Bacteria;p__Firmicutes;c__Clostridia;o__Clostridiales;f__Lachnospiraceae;g__unidentified_Lachnospiraceae
OTU_590	0.000001	0.000002	k__Bacteria;p__Firmicutes;c__Clostridia;o__Clostridiales;f__Lachnospiraceae;g__;s__
OTU_591	0.000001	0.000003	k__Bacteria;p__Bacteroidetes;c__Bacteroidia;o__Bacteroidales;f__Rikenellaceae;g__Alistipes;s__
OTU_592	0.000001	0.000004	k__Bacteria;p__Firmicutes;c__Negativicutes;o__Selenomonadales;f__Veillonellaceae;g__Dialister;s__Dialister_pneumosintes
OTU_593	0.000003	0.000003	k__Bacteria;p__Acidobacteria;c__Acidobacteriia;o__Acidobacteriales
OTU_594	0.000004	0.000006	k__Bacteria;p__unidentified_Bacteria;c__unidentified_Bacteria;o__unidentified_Bacteria;f__unidentified_Bacteria;g__unidentified_Bacteria
OTU_595	0.000003	0.000000	k__Bacteria;p__Proteobacteria;c__Alphaproteobacteria;o__Rhizobiales;f__;g__;s__
OTU_596	0.000001	0.000001	Unknown
OTU_597	0.000000	0.000004	k__Bacteria;p__Firmicutes;c__Bacilli;o__Bacillales;f__Bacillaceae;g__Bacillus;s__Bacillus_thermoamylovorans
OTU_598	0.000314	0.000496	k__Bacteria;p__Firmicutes;c__Clostridia;o__Clostridiales;f__Lachnospiraceae;g__Blautia;s__Blautia_sp_N6H1-15
OTU_599	0.000119	0.000101	k__Bacteria;p__Firmicutes;c__Negativicutes;o__Selenomonadales;f__Veillonellaceae;g__Veillonella;s__Veillonella_atypica
OTU_600	0.000000	0.000007	k__Bacteria;p__Firmicutes;c__Clostridia;o__Clostridiales;f__Christensenellaceae
OTU_601	0.000003	0.000002	k__Bacteria;p__Firmicutes;c__Bacilli;o__Lactobacillales;f__Streptococcaceae;g__Streptococcus;s__Streptococcus_agalactiae
OTU_602	0.000006	0.000004	k__Bacteria;p__Chloroflexi;c__;o__;f__;g__;s__
OTU_603	0.000004	0.000000	k__Bacteria;p__Acidobacteria;c__Acidobacteriia;o__Solibacterales;f__unidentified_Solibacterales;g__Paludibaculum;s__
OTU_604	0.000001	0.000007	k__Bacteria;p__Bacteroidetes;c__Bacteroidia;o__Bacteroidales;f__Muribaculaceae;g__Muribaculum;s__
OTU_605	0.000002	0.000006	k__Bacteria;p__Synergistetes;c__Synergistia;o__Synergistales;f__Synergistaceae;g__unidentified_Synergistaceae
OTU_606	0.000002	0.000001	k__Bacteria;p__Actinobacteria;c__unidentified_Actinobacteria;o__Micrococcales;f__Microbacteriaceae
OTU_607	0.000005	0.000000	k__Bacteria;p__Proteobacteria;c__Alphaproteobacteria;o__unidentified_Alphaproteobacteria;f__Acetobacteraceae;g__Roseomonas;s__bacterium_EM0302
OTU_608	0.000002	0.000000	Unknown
OTU_609	0.000004	0.000000	k__Bacteria;p__Firmicutes;c__Clostridia;o__Clostridiales;f__unidentified_Clostridiales;g__unidentified_Clostridiales;s__[Eubacterium]_brachy
OTU_610	0.000004	0.000000	k__Bacteria;p__Acidobacteria;c__Acidobacteriia;o__Solibacterales;f__unidentified_Solibacterales;g__Bryobacter;s__
OTU_611	0.000004	0.000001	k__Bacteria;p__Firmicutes;c__Clostridia;o__Clostridiales;f__Ruminococcaceae
OTU_612	0.000012	0.000002	k__Bacteria;p__Proteobacteria;c__Gammaproteobacteria;o__Enterobacteriales;f__Enterobacteriaceae;g__Proteus;s__Proteus_mirabilis
OTU_613	0.000000	0.000007	k__Bacteria;p__Firmicutes;c__Clostridia;o__Clostridiales;f__Ruminococcaceae
OTU_614	0.000001	0.000001	k__Bacteria;p__Actinobacteria;c__unidentified_Actinobacteria;o__Propionibacteriales;f__Propionibacteriaceae;g__Propionibacterium;s__
OTU_615	0.000004	0.000001	k__Bacteria;p__Proteobacteria;c__Gammaproteobacteria;o__Pasteurellales;f__Pasteurellaceae;g__Actinobacillus;s__Haemophilus_parahaemolyticus
OTU_616	0.000001	0.000001	k__Bacteria;p__Firmicutes;c__Clostridia;o__Clostridiales;f__Heliobacteriaceae;g__;s__
OTU_617	0.000000	0.000005	k__Bacteria;p__Bacteroidetes;c__Bacteroidia;o__Bacteroidales;f__Muribaculaceae;g__;s__
OTU_618	0.000000	0.000003	k__Bacteria;p__Firmicutes;c__Clostridia;o__Clostridiales
OTU_619	0.000005	0.000001	k__Bacteria;p__Actinobacteria;c__unidentified_Actinobacteria;o__Micrococcales;f__Dermacoccaceae
OTU_620	0.000004	0.000000	k__Bacteria;p__Proteobacteria;c__Gammaproteobacteria;o__unidentified_Gammaproteobacteria;f__unidentified_Gammaproteobacteria;g__Methylophaga;s__
OTU_621	0.000001	0.000004	k__Bacteria;p__Firmicutes;c__Clostridia;o__Clostridiales;f__Ruminococcaceae
OTU_622	0.000001	0.000003	k__Bacteria;p__Actinobacteria;c__Coriobacteriia;o__Coriobacteriales;f__Eggerthellaceae
OTU_623	0.000010	0.000035	k__Bacteria;p__Firmicutes;c__Clostridia;o__Clostridiales;f__Lachnospiraceae;g__Sellimonas;s__Lachnoclostridium_phocaeense
OTU_624	0.000001	0.000001	k__Bacteria;p__Proteobacteria;c__Gammaproteobacteria;o__unidentified_Gammaproteobacteria;f__Burkholderiaceae;g__Achromobacter;s__
OTU_625	0.000004	0.000000	k__Bacteria;p__Proteobacteria;c__Deltaproteobacteria;o__Desulfovibrionales;f__Desulfovibrionaceae;g__Desulfovibrio;s__Desulfovibrio_sp_canine_oral_taxon_070
OTU_626	0.000007	0.000012	k__Bacteria;p__Actinobacteria;c__unidentified_Actinobacteria;o__Bifidobacteriales;f__Bifidobacteriaceae;g__Bifidobacterium
OTU_627	0.000237	0.000251	k__Bacteria;p__Bacteroidetes;c__Bacteroidia;o__Bacteroidales;f__Bacteroidaceae;g__Bacteroides;s__Bacteroides_dorei
OTU_628	0.000002	0.000004	k__Bacteria;p__Firmicutes;c__Clostridia;o__Clostridiales;f__Lachnospiraceae
OTU_629	0.000012	0.000002	k__Bacteria;p__Acidobacteria;c__Acidobacteriia;o__Acidobacteriales;f__unidentified_Acidobacteriales
OTU_630	0.000003	0.000000	k__Bacteria;p__Actinobacteria;c__Coriobacteriia;o__Coriobacteriales;f__Atopobiaceae;g__Olsenella
OTU_631	0.000004	0.000000	k__Bacteria;p__Cyanobacteria;c__unidentified_Cyanobacteria;o__unidentified_Cyanobacteria;f__unidentified_Cyanobacteria;g__unidentified_Cyanobacteria;s__Teleaulax_amphioxeia
OTU_632	0.000000	0.000002	k__Bacteria;p__Firmicutes;c__Clostridia;o__Clostridiales;f__Lachnospiraceae
OTU_633	0.000001	0.000004	k__Bacteria;p__Firmicutes;c__Clostridia;o__Clostridiales
OTU_634	0.000001	0.000003	k__Bacteria;p__Actinobacteria;c__unidentified_Actinobacteria;o__Micrococcales;f__Micrococcaceae;g__Sinomonas;s__Sinomonas_atrocyanea
OTU_635	0.000001	0.000004	k__Bacteria;p__Firmicutes;c__Erysipelotrichia;o__Erysipelotrichales;f__Erysipelotrichaceae;g__Turicibacter;s__
OTU_636	0.000008	0.000000	k__Bacteria;p__Verrucomicrobia;c__Verrucomicrobiae;o__Verrucomicrobiales;f__Rubritaleaceae;g__Luteolibacter;s__
OTU_637	0.000001	0.000001	k__Bacteria;p__Proteobacteria;c__Alphaproteobacteria;o__Rhizobiales;f__unidentified_Rhizobiales;g__Alsobacter;s__
OTU_638	0.000003	0.000001	k__Bacteria;p__Firmicutes;c__Clostridia;o__Clostridiales;f__Ruminococcaceae;g__;s__
OTU_639	0.000006	0.000003	k__Bacteria;p__Proteobacteria;c__Gammaproteobacteria;o__Xanthomonadales;f__Rhodanobacteraceae;g__;s__
OTU_640	0.000000	0.000007	k__Bacteria;p__Firmicutes;c__Clostridia;o__Clostridiales;f__Ruminococcaceae;g__unidentified_Ruminococcaceae;s__Clostridium_sp_Culture_Jar-13
OTU_641	0.000001	0.000001	k__Bacteria;p__Proteobacteria;c__Gammaproteobacteria;o__Chromatiales;f__Chromatiaceae;g__Marichromatium;s__
OTU_642	0.000867	0.001512	k__Bacteria;p__Firmicutes;c__Clostridia;o__Clostridiales;f__Lachnospiraceae;g__Agathobacter;s__
OTU_643	0.000001	0.000010	k__Bacteria;p__Bacteroidetes;c__Bacteroidia;o__Bacteroidales;f__Muribaculaceae;g__;s__
OTU_644	0.000002	0.000004	k__Bacteria;p__Firmicutes;c__Clostridia;o__Clostridiales;f__unidentified_Clostridiales;g__Proteiniclasticum;s__
OTU_645	0.000009	0.000000	k__Bacteria
OTU_646	0.000000	0.000002	k__Bacteria;p__Firmicutes;c__Clostridia;o__Clostridiales;f__Ruminococcaceae;g__unidentified_Ruminococcaceae
OTU_647	0.000004	0.000001	k__Bacteria;p__Proteobacteria;c__Gammaproteobacteria;o__unidentified_Gammaproteobacteria;f__Burkholderiaceae;g__Limnohabitans;s__
OTU_648	0.000003	0.000001	k__Bacteria;p__Actinobacteria;c__Coriobacteriia;o__Coriobacteriales;f__Atopobiaceae;g__Atopobium;s__Atopobium_vaginae
OTU_649	0.000003	0.000000	k__Bacteria;p__Proteobacteria;c__Deltaproteobacteria;o__Myxococcales;f__Archangiaceae;g__Anaeromyxobacter;s__
OTU_650	0.001055	0.000786	k__Bacteria;p__Firmicutes;c__Clostridia;o__Clostridiales;f__Lachnospiraceae
OTU_651	0.000078	0.000041	k__Bacteria;p__Bacteroidetes;c__Bacteroidia;o__Bacteroidales;f__Bacteroidaceae;g__Bacteroides
OTU_652	0.000004	0.000001	k__Bacteria;p__Proteobacteria;c__Gammaproteobacteria;o__unidentified_Gammaproteobacteria;f__unidentified_Gammaproteobacteria;g__unidentified_Gammaproteobacteria
OTU_653	0.000006	0.000000	k__Bacteria;p__Bacteroidetes;c__Bacteroidia;o__Bacteroidales;f__Bacteroidaceae;g__Bacteroides
OTU_654	0.000000	0.000007	k__Bacteria;p__Firmicutes;c__Clostridia;o__Clostridiales;f__Ruminococcaceae;g__Anaerofilum;s__
OTU_655	0.000004	0.000001	k__Bacteria;p__Acidobacteria;c__Acidobacteriia;o__Solibacterales
OTU_656	0.000002	0.000001	k__Bacteria;p__Proteobacteria;c__Alphaproteobacteria;o__unidentified_Alphaproteobacteria;f__unidentified_Alphaproteobacteria
OTU_657	0.000001	0.000001	k__Bacteria;p__Actinobacteria;c__unidentified_Actinobacteria;o__Actinomycetales;f__Actinomycetaceae;g__Actinomyces;s__Actinomyces_sp_oral_clone_IP081
OTU_658	0.000007	0.000001	k__Bacteria;p__Acidobacteria;c__Acidobacteriia;o__Acidobacteriales;f__;g__;s__
OTU_659	0.000004	0.000001	k__Bacteria;p__Firmicutes;c__Erysipelotrichia;o__Erysipelotrichales;f__Erysipelotrichaceae;g__Faecalitalea;s__
OTU_660	0.000002	0.000001	k__Bacteria;p__Chloroflexi;c__Anaerolineae;o__unidentified_Anaerolineae;f__unidentified_Anaerolineae;g__unidentified_Anaerolineae;s__toluene-degrading_methanogenic_consortium_bacterium
OTU_661	0.000004	0.000001	k__Bacteria;p__Firmicutes;c__Clostridia;o__Clostridiales;f__Ruminococcaceae;g__unidentified_Ruminococcaceae
OTU_662	0.000002	0.000000	Unknown
OTU_663	0.000000	0.000001	k__Bacteria;p__Actinobacteria;c__unidentified_Actinobacteria;o__Corynebacteriales;f__Corynebacteriaceae;g__unidentified_Corynebacteriaceae;s__Corynebacterium_lipophiloflavum
OTU_664	0.000004	0.000000	k__Bacteria;p__Bacteroidetes;c__Bacteroidia;o__Bacteroidales;f__Prevotellaceae
OTU_665	0.000001	0.000001	k__Bacteria;p__Chloroflexi;c__Anaerolineae;o__Anaerolineales;f__Anaerolineaceae;g__Longilinea;s__
OTU_666	0.000000	0.000000	k__Bacteria;p__Firmicutes;c__Clostridia;o__Clostridiales;f__Ruminococcaceae;g__;s__
OTU_667	0.000005	0.000000	k__Bacteria;p__Bacteroidetes;c__Bacteroidia;o__Bacteroidales;f__Barnesiellaceae;g__Coprobacter;s__Coprobacter_secundus
OTU_668	0.000007	0.000000	k__Bacteria;p__Bacteroidetes;c__Bacteroidia;o__Sphingobacteriales;f__Sphingobacteriaceae;g__Sphingobacterium;s__Sphingobacterium_multivorum
OTU_669	0.000009	0.000026	k__Bacteria;p__Cyanobacteria;c__unidentified_Cyanobacteria;o__Synechococcales;f__;g__;s__
OTU_670	0.000000	0.000004	k__Bacteria;p__Firmicutes;c__Clostridia;o__Clostridiales;f__Ruminococcaceae;g__unidentified_Ruminococcaceae
OTU_671	0.000001	0.000000	k__Bacteria;p__Proteobacteria;c__Alphaproteobacteria;o__Rhizobiales;f__unidentified_Rhizobiales;g__unidentified_Rhizobiales;s__alpha_proteobacterium_A0839
OTU_672	0.000003	0.000002	k__Bacteria;p__Firmicutes;c__Clostridia;o__Clostridiales;f__Ruminococcaceae
OTU_673	0.000004	0.000001	k__Bacteria;p__Firmicutes;c__Clostridia;o__Clostridiales;f__Lachnospiraceae;g__Anaerosporobacter;s__Clostridiales_bacterium_77-5d
OTU_674	0.000000	0.000002	k__Bacteria;p__Firmicutes;c__Negativicutes;o__Selenomonadales;f__Veillonellaceae;g__Dialister
OTU_675	0.000001	0.000001	k__Bacteria;p__Proteobacteria;c__Alphaproteobacteria;o__Rhizobiales;f__unidentified_Rhizobiales;g__unidentified_Rhizobiales;s__alpha_proteobacterium_LS7-MT
OTU_676	0.000065	0.000084	k__Bacteria;p__Firmicutes;c__Clostridia;o__Clostridiales;f__Lachnospiraceae
OTU_677	0.001072	0.001055	k__Bacteria;p__Firmicutes;c__Clostridia;o__Clostridiales;f__Lachnospiraceae
OTU_678	0.000000	0.000001	Unknown
OTU_679	0.000101	0.000621	k__Bacteria;p__Firmicutes;c__Negativicutes;o__Selenomonadales;f__Acidaminococcaceae;g__Phascolarctobacterium;s__Phascolarctobacterium_faecium
OTU_680	0.000012	0.000025	k__Bacteria;p__Bacteroidetes;c__Bacteroidia;o__Bacteroidales;f__Bacteroidaceae;g__Bacteroides;s__
OTU_681	0.000000	0.000001	k__Bacteria
OTU_682	0.000007	0.000004	k__Bacteria;p__Proteobacteria;c__Deltaproteobacteria;o__Syntrophobacterales;f__Syntrophobacteraceae;g__Syntrophobacter;s__
OTU_683	0.000004	0.000001	k__Bacteria;p__Proteobacteria;c__Gammaproteobacteria;o__Xanthomonadales;f__Xanthomonadaceae;g__Stenotrophomonas
OTU_684	0.000001	0.000001	k__Bacteria;p__Firmicutes;c__Clostridia;o__Clostridiales;f__Peptococcaceae;g__unidentified_Peptococcaceae;s__bacterium_MB7-1
OTU_685	0.000006	0.000004	k__Bacteria;p__Bacteroidetes;c__Bacteroidia;o__Bacteroidales;f__Prevotellaceae;g__unidentified_Prevotellaceae;s__Prevotella_buccae
OTU_686	0.000000	0.000001	k__Bacteria
OTU_687	0.000002	0.000004	k__Bacteria;p__Firmicutes;c__Clostridia
OTU_688	0.000007	0.000004	k__Bacteria;p__Bacteroidetes;c__Bacteroidia;o__Bacteroidales;f__Muribaculaceae;g__;s__
OTU_689	0.000000	0.000002	Unknown
OTU_690	0.000001	0.000001	k__Bacteria;p__Tenericutes;c__Mollicutes;o__;f__;g__;s__
OTU_691	0.000001	0.000004	k__Bacteria;p__Firmicutes;c__Clostridia;o__Clostridiales;f__unidentified_Clostridiales;g__Finegoldia;s__
OTU_692	0.000000	0.000002	k__Bacteria;p__Firmicutes;c__Clostridia;o__Clostridiales;f__Ruminococcaceae
OTU_693	0.000002	0.000000	k__Bacteria;p__Proteobacteria;c__Gammaproteobacteria;o__Xanthomonadales;f__Xanthomonadaceae;g__Pseudoxanthomonas
OTU_694	0.000003	0.000001	k__Bacteria;p__Actinobacteria;c__Rubrobacteria;o__Rubrobacterales;f__unidentified_Rubrobacterales;g__Rubrobacter
OTU_695	0.000000	0.000001	k__Bacteria;p__Firmicutes;c__Clostridia;o__Clostridiales;f__Christensenellaceae
OTU_696	0.000001	0.000002	k__Bacteria;p__Proteobacteria;c__Deltaproteobacteria;o__unidentified_Deltaproteobacteria;f__Syntrophorhabdaceae;g__Syntrophorhabdus;s__
OTU_697	0.000002	0.000000	k__Bacteria;p__Cyanobacteria;c__unidentified_Cyanobacteria;o__unidentified_Cyanobacteria;f__Pseudanabaenaceae
OTU_698	0.000004	0.000001	k__Bacteria;p__Bacteroidetes;c__Bacteroidia;o__Bacteroidales;f__;g__;s__
OTU_699	0.000006	0.000005	k__Bacteria;p__Firmicutes;c__Bacilli;o__Bacillales;f__Bacillaceae;g__Bacillus;s__Bacillus_selenatarsenatis
OTU_700	0.000001	0.000000	k__Bacteria
OTU_701	0.000003	0.000001	k__Bacteria;p__Firmicutes;c__Clostridia;o__Clostridiales;f__Ruminococcaceae
OTU_702	0.000281	0.000804	k__Bacteria;p__Actinobacteria;c__unidentified_Actinobacteria;o__Bifidobacteriales;f__Bifidobacteriaceae;g__Bifidobacterium;s__Bifidobacterium_adolescentis
OTU_703	0.000002	0.000005	k__Bacteria;p__Proteobacteria;c__Deltaproteobacteria;o__Syntrophobacterales;f__Syntrophobacteraceae;g__Syntrophobacter;s__
OTU_704	0.000000	0.000004	k__Bacteria;p__Firmicutes;c__Clostridia;o__Clostridiales;f__Defluviitaleaceae;g__;s__
OTU_705	0.000001	0.000000	Unknown
OTU_706	0.000000	0.000003	k__Bacteria;p__Firmicutes;c__Clostridia;o__Clostridiales;f__Ruminococcaceae;g__;s__
OTU_707	0.002649	0.003101	k__Bacteria;p__Firmicutes;c__Clostridia;o__Clostridiales;f__Lachnospiraceae;g__Dorea;s__Dorea_formicigenerans
OTU_708	0.000004	0.000004	k__Bacteria;p__Firmicutes;c__Clostridia;o__Clostridiales
OTU_709	0.000001	0.000003	k__Bacteria;p__Bacteroidetes;c__Bacteroidia;o__Bacteroidales;f__Marinifilaceae;g__Sanguibacteroides;s__Sanguibacteroides_justesenii
OTU_710	0.000000	0.000001	k__Bacteria;p__Actinobacteria;c__unidentified_Actinobacteria;o__Corynebacteriales;f__Corynebacteriaceae;g__Lawsonella;s__
OTU_711	0.000000	0.000004	k__Bacteria;p__Actinobacteria;c__Coriobacteriia;o__Coriobacteriales;f__Atopobiaceae;g__Olsenella;s__Olsenella_sp_Marseille-P3256
OTU_712	0.000000	0.000002	Unknown
OTU_713	0.000000	0.000001	Unknown
OTU_714	0.000002	0.000000	k__Bacteria;p__Proteobacteria;c__Alphaproteobacteria;o__unidentified_Alphaproteobacteria;f__unidentified_Alphaproteobacteria;g__unidentified_Alphaproteobacteria
OTU_715	0.000001	0.000002	k__Bacteria;p__Acidobacteria;c__unidentified_Acidobacteria;o__unidentified_Acidobacteria;f__unidentified_Acidobacteria;g__unidentified_Acidobacteria;s__Aminicenantes_bacterium_clone_OPB95
OTU_716	0.000001	0.000000	Unknown
OTU_717	0.000001	0.000000	Unknown
OTU_718	0.000007	0.000229	k__Bacteria;p__Firmicutes;c__Clostridia;o__Clostridiales;f__Ruminococcaceae;g__Oscillibacter;s__
OTU_719	0.000000	0.000001	Unknown
OTU_720	0.000001	0.000000	Unknown
OTU_721	0.000004	0.000001	k__Bacteria;p__Proteobacteria;c__Gammaproteobacteria;o__unidentified_Gammaproteobacteria;f__Nitrosomonadaceae;g__;s__
OTU_722	0.000000	0.000002	Unknown
OTU_723	0.000002	0.000002	k__Bacteria;p__Acidobacteria;c__Acidobacteriia;o__Acidobacteriales;f__;g__;s__
OTU_724	0.000000	0.000001	k__Bacteria;p__Firmicutes;c__Clostridia;o__Clostridiales;f__Lachnospiraceae;g__Blautia;s__Blautia_coccoides
OTU_725	0.000000	0.000002	k__Bacteria;p__Proteobacteria;c__Alphaproteobacteria;o__unidentified_Alphaproteobacteria;f__Paracaedibacteraceae;g__unidentified_Paracaedibacteraceae;s__Candidatus_Intestinusbacter_nucleariae
OTU_726	0.000006	0.000001	k__Bacteria;p__Proteobacteria;c__Deltaproteobacteria;o__Syntrophobacterales;f__Syntrophobacteraceae;g__Syntrophobacter;s__
OTU_727	0.000000	0.000001	k__Bacteria;p__Proteobacteria;c__Gammaproteobacteria;o__Enterobacteriales;f__Enterobacteriaceae;g__Buchnera
OTU_728	0.000004	0.000000	k__Bacteria;p__Cyanobacteria;c__unidentified_Cyanobacteria;o__unidentified_Cyanobacteria;f__Pseudanabaenaceae;g__;s__
OTU_729	0.000016	0.000008	k__Bacteria;p__Actinobacteria;c__unidentified_Actinobacteria;o__Micrococcales;f__Microbacteriaceae;g__Microbacterium
OTU_730	0.000001	0.000002	k__Bacteria;p__Bacteroidetes;c__Bacteroidia;o__Bacteroidales;f__Tannerellaceae;g__Parabacteroides
OTU_731	0.000004	0.000002	k__Bacteria;p__Actinobacteria;c__unidentified_Actinobacteria;o__Corynebacteriales;f__Mycobacteriaceae;g__Mycobacterium
OTU_732	0.000000	0.000003	k__Bacteria;p__Firmicutes;c__Clostridia;o__Clostridiales;f__Ruminococcaceae
OTU_733	0.000004	0.000004	k__Bacteria;p__Proteobacteria;c__Alphaproteobacteria;o__Rhodobacterales;f__Rhodobacteraceae
OTU_734	0.000006	0.000099	k__Bacteria;p__Firmicutes;c__Clostridia;o__Clostridiales;f__unidentified_Clostridiales;g__unidentified_Clostridiales;s__Clostridium_paraputrificum
OTU_735	0.000003	0.000000	Unknown
OTU_736	0.000001	0.000003	k__Bacteria;p__Bacteroidetes;c__Bacteroidia;o__Bacteroidales;f__Muribaculaceae;g__;s__
OTU_737	0.000007	0.000000	k__Bacteria;p__Proteobacteria;c__Gammaproteobacteria;o__Alteromonadales;f__Pseudoalteromonadaceae;g__Pseudoalteromonas;s__Pseudoalteromonas_shioyasakiensis
OTU_738	0.000000	0.000003	k__Bacteria;p__Bacteroidetes;c__Bacteroidia;o__Bacteroidales;f__Rikenellaceae;g__Alistipes;s__
OTU_739	0.000000	0.000001	Unknown
OTU_740	0.000003	0.000001	k__Bacteria;p__Proteobacteria;c__Deltaproteobacteria;o__Desulfovibrionales;f__Desulfovibrionaceae;g__Desulfovibrio
OTU_741	0.000091	0.000074	k__Bacteria;p__Actinobacteria;c__unidentified_Actinobacteria;o__Bifidobacteriales;f__Bifidobacteriaceae;g__Bifidobacterium;s__Bifidobacterium_breve
OTU_742	0.000001	0.000000	k__Bacteria;p__Proteobacteria;c__Gammaproteobacteria;o__unidentified_Gammaproteobacteria;f__Burkholderiaceae;g__Oxalobacter;s__
OTU_743	0.000003	0.000001	k__Bacteria;p__Bacteroidetes;c__Bacteroidia;o__Bacteroidales;f__Bacteroidaceae;g__Bacteroides;s__Bacteroides_vulgatus
OTU_744	0.000001	0.000002	k__Bacteria;p__Firmicutes;c__Clostridia;o__Clostridiales;f__Eubacteriaceae;g__Anaerofustis;s__Anaerofustis_stercorihominis
OTU_745	0.000001	0.000002	k__Bacteria;p__Proteobacteria;c__Alphaproteobacteria;o__Rhizobiales;f__Beijerinckiaceae;g__Methylobacterium
OTU_746	0.000002	0.000000	Unknown
OTU_747	0.000004	0.000000	k__Bacteria;p__Nitrospirae;c__Nitrospira;o__Nitrospirales;f__Nitrospiraceae
OTU_748	0.000003	0.000000	k__Bacteria;p__Proteobacteria;c__Alphaproteobacteria;o__Rhizobiales;f__Xanthobacteraceae;g__Pseudolabrys;s__
OTU_749	0.000001	0.000000	Unknown
OTU_750	0.000001	0.000000	k__Bacteria;p__Latescibacteria;c__;o__;f__;g__;s__
OTU_751	0.000002	0.000001	k__Bacteria;p__Proteobacteria;c__Gammaproteobacteria;o__unidentified_Gammaproteobacteria;f__Burkholderiaceae;g__Janthinobacterium;s__
OTU_752	0.000001	0.000003	k__Bacteria;p__Bacteroidetes;c__Bacteroidia;o__Bacteroidales;f__Prolixibacteraceae;g__;s__
OTU_753	0.000000	0.000001	k__Bacteria;p__Firmicutes;c__Clostridia;o__Clostridiales;f__Lachnospiraceae;g__Roseburia;s__
OTU_754	0.000000	0.000001	Unknown
OTU_755	0.000004	0.000002	k__Bacteria;p__Proteobacteria;c__Gammaproteobacteria;o__unidentified_Gammaproteobacteria;f__Neisseriaceae;g__Neisseria;s__Neisseria_flava
OTU_756	0.000042	0.000127	k__Bacteria;p__Firmicutes;c__Negativicutes;o__Selenomonadales;f__Veillonellaceae;g__Megamonas;s__
OTU_757	0.000001	0.000000	Unknown
OTU_758	0.000000	0.000007	k__Bacteria;p__Bacteroidetes;c__Bacteroidia;o__Bacteroidales;f__Prevotellaceae;g__Prevotella;s__Prevotella_buccalis
OTU_759	0.000002	0.000001	k__Bacteria;p__Bacteroidetes;c__Bacteroidia;o__Bacteroidales;f__Muribaculaceae;g__;s__
OTU_760	0.000000	0.000004	k__Bacteria;p__Actinobacteria;c__unidentified_Actinobacteria;o__Frankiales;f__Sporichthyaceae;g__;s__
OTU_761	0.000001	0.000004	k__Bacteria;p__Firmicutes;c__Erysipelotrichia;o__Erysipelotrichales;f__Erysipelotrichaceae;g__Coprobacillus
OTU_762	0.000001	0.000002	k__Bacteria;p__Firmicutes;c__Clostridia;o__Clostridiales;f__Ruminococcaceae;g__Hydrogenoanaerobacterium;s__Selenomonadales_bacterium_Marseille-P2399
OTU_763	0.000012	0.000001	k__Bacteria;p__Proteobacteria;c__Alphaproteobacteria;o__Sphingomonadales;f__Sphingomonadaceae;g__Sphingomonas
OTU_764	0.000000	0.000015	k__Bacteria;p__Firmicutes;c__Clostridia;o__Clostridiales;f__Ruminococcaceae;g__Oscillospira;s__
OTU_765	0.000001	0.000001	k__Bacteria;p__Proteobacteria;c__Alphaproteobacteria;o__unidentified_Alphaproteobacteria;f__unidentified_Alphaproteobacteria
OTU_766	0.000000	0.000006	k__Bacteria;p__Tenericutes;c__Mollicutes;o__;f__;g__;s__
OTU_767	0.000000	0.000002	Unknown
OTU_768	0.000002	0.000000	k__Bacteria;p__Proteobacteria;c__Alphaproteobacteria
OTU_769	0.000000	0.000004	k__Bacteria;p__Firmicutes;c__Clostridia;o__Clostridiales;f__Ruminococcaceae;g__unidentified_Ruminococcaceae;s__Ruminococcaceae_bacterium
OTU_770	0.000001	0.000003	k__Bacteria;p__Firmicutes;c__Clostridia;o__Clostridiales
OTU_771	0.000002	0.000001	k__Bacteria;p__Bacteroidetes;c__Bacteroidia;o__Bacteroidales;f__Prevotellaceae;g__Prevotella;s__Prevotella_bivia
OTU_772	0.000002	0.000000	k__Bacteria;p__Proteobacteria;c__Alphaproteobacteria;o__Rhizobiales;f__Beijerinckiaceae
OTU_773	0.000000	0.000004	k__Bacteria;p__Firmicutes;c__Clostridia;o__Clostridiales
OTU_774	0.000001	0.000000	k__Bacteria;p__Acidobacteria;c__Acidobacteriia
OTU_775	0.000001	0.000000	k__Bacteria;p__Proteobacteria;c__Gammaproteobacteria;o__Alteromonadales;f__Shewanellaceae;g__Shewanella;s__Shewanella_aquimarina
OTU_776	0.000003	0.000000	k__Bacteria;p__Firmicutes;c__Clostridia;o__Clostridiales;f__Ruminococcaceae
OTU_777	0.000003	0.000000	Unknown
OTU_778	0.000004	0.000000	k__Bacteria
OTU_779	0.000001	0.000000	k__Bacteria;p__Proteobacteria;c__Gammaproteobacteria;o__Xanthomonadales;f__Xanthomonadaceae;g__Pseudoxanthomonas;s__Pseudoxanthomonas_mexicana
OTU_780	0.000000	0.000001	k__Bacteria;p__Firmicutes;c__Clostridia;o__Clostridiales;f__Ruminococcaceae
OTU_781	0.000001	0.000001	k__Bacteria;p__unidentified_Bacteria;c__unidentified_Bacteria;o__Campylobacterales;f__Helicobacteraceae;g__Helicobacter
OTU_782	0.000003	0.000000	k__Archaea;p__;c__;o__;f__;g__;s__
OTU_783	0.000001	0.000000	k__Bacteria;p__Proteobacteria;c__Gammaproteobacteria;o__Xanthomonadales;f__Xanthomonadaceae;g__Silanimonas;s__
OTU_784	0.000001	0.000001	k__Bacteria;p__Firmicutes;c__Clostridia;o__Clostridiales
OTU_785	0.000006	0.000000	k__Bacteria;p__Firmicutes;c__Clostridia;o__Clostridiales;f__Ruminococcaceae
OTU_786	0.000002	0.000002	k__Bacteria;p__Bacteroidetes;c__Bacteroidia;o__Bacteroidales;f__Muribaculaceae;g__;s__
OTU_787	0.000000	0.000001	Unknown
OTU_788	0.000000	0.000001	Unknown
OTU_789	0.000001	0.000001	k__Bacteria;p__Proteobacteria;c__Gammaproteobacteria;o__unidentified_Gammaproteobacteria;f__Coxiellaceae;g__Coxiella;s__Coxiellaceae_bacterium_RFE02
OTU_790	0.000001	0.000003	k__Bacteria;p__Proteobacteria;c__Deltaproteobacteria;o__Myxococcales;f__;g__;s__
OTU_791	0.000000	0.000002	Unknown
OTU_792	0.000000	0.000001	Unknown
OTU_793	0.000001	0.000000	Unknown
OTU_794	0.000000	0.000001	k__Bacteria
OTU_795	0.000000	0.000001	Unknown
OTU_796	0.000000	0.000001	Unknown
OTU_797	0.000001	0.000001	k__Bacteria;p__Proteobacteria;c__Alphaproteobacteria;o__Rhizobiales;f__Beijerinckiaceae;g__Methylocystis;s__
OTU_798	0.000000	0.000001	k__Bacteria
OTU_799	0.000001	0.000001	k__Bacteria;p__Firmicutes;c__Clostridia;o__Clostridiales;f__Lachnospiraceae
OTU_800	0.000001	0.000000	k__Bacteria
OTU_801	0.000000	0.000001	Unknown
OTU_802	0.000002	0.000000	Unknown
OTU_803	0.000001	0.000001	Unknown
OTU_804	0.000002	0.000000	Unknown
OTU_805	0.000000	0.000001	Unknown
OTU_806	0.000000	0.000001	Unknown
OTU_807	0.000001	0.000004	k__Bacteria;p__Firmicutes;c__Clostridia;o__Clostridiales;f__Ruminococcaceae
OTU_808	0.000000	0.000001	Unknown
OTU_809	0.000002	0.000000	k__Bacteria;p__Chloroflexi;c__;o__;f__;g__;s__
OTU_810	0.000001	0.000000	Unknown
OTU_811	0.000000	0.000001	Unknown
OTU_812	0.000001	0.000000	Unknown
OTU_813	0.000004	0.000001	k__Bacteria;p__Proteobacteria;c__Gammaproteobacteria;o__unidentified_Gammaproteobacteria;f__Burkholderiaceae
OTU_814	0.000001	0.000000	Unknown
OTU_815	0.000002	0.000000	k__Bacteria
OTU_816	0.000001	0.000000	k__Bacteria
OTU_817	0.000001	0.000000	Unknown
OTU_818	0.000002	0.000000	Unknown
OTU_819	0.000001	0.000000	Unknown
OTU_820	0.000001	0.000000	Unknown
OTU_821	0.000010	0.000000	k__Bacteria;p__Proteobacteria;c__Gammaproteobacteria;o__Vibrionales;f__Vibrionaceae;g__Photobacterium;s__Photobacterium_ganghwense
OTU_822	0.000001	0.000000	k__Bacteria;p__Proteobacteria;c__Gammaproteobacteria;o__unidentified_Gammaproteobacteria;f__unidentified_Gammaproteobacteria;g__Candidatus_Tenderia;s__
OTU_823	0.000000	0.000001	Unknown
OTU_824	0.000001	0.000000	k__Bacteria;p__Actinobacteria;c__Acidimicrobiia;o__;f__;g__;s__
OTU_825	0.000003	0.000003	k__Bacteria;p__Proteobacteria;c__Gammaproteobacteria;o__unidentified_Gammaproteobacteria;f__Burkholderiaceae
OTU_826	0.000001	0.000000	k__Bacteria;p__Verrucomicrobia;c__Verrucomicrobiae;o__;f__;g__;s__
OTU_827	0.000001	0.000000	Unknown
OTU_828	0.000003	0.000000	k__Bacteria;p__Firmicutes;c__;o__;f__;g__;s__
OTU_829	0.000001	0.000000	Unknown
OTU_830	0.000001	0.000000	Unknown
OTU_831	0.000000	0.000001	k__Bacteria
OTU_832	0.000001	0.000000	Unknown
OTU_833	0.000004	0.000003	k__Bacteria;p__Proteobacteria;c__Alphaproteobacteria;o__Rhizobiales;f__unidentified_Rhizobiales;g__Devosia;s__
OTU_834	0.000000	0.000001	k__Bacteria
OTU_835	0.000000	0.000001	Unknown
OTU_836	0.000000	0.000002	Unknown
OTU_837	0.000001	0.000000	Unknown
OTU_838	0.000001	0.000000	k__Archaea;p__;c__;o__;f__;g__;s__
OTU_839	0.000001	0.000000	Unknown
OTU_840	0.000004	0.000000	k__Bacteria;p__Acidobacteria;c__Acidobacteriia;o__Acidobacteriales;f__unidentified_Acidobacteriales;g__Candidatus_Koribacter;s__
OTU_841	0.000000	0.000000	k__Bacteria;p__Firmicutes;c__Clostridia;o__Clostridiales;f__Ruminococcaceae
OTU_842	0.000001	0.000000	Unknown
OTU_843	0.000000	0.000001	Unknown
OTU_844	0.000001	0.000000	Unknown
OTU_845	0.000001	0.000000	Unknown
OTU_846	0.000000	0.000001	Unknown
OTU_847	0.000001	0.000000	Unknown
OTU_848	0.000000	0.000007	k__Bacteria;p__Bacteroidetes;c__Bacteroidia;o__Bacteroidales;f__Prevotellaceae;g__;s__
OTU_849	0.000020	0.000006	k__Bacteria;p__Acidobacteria;c__Acidobacteriia;o__Solibacterales;f__unidentified_Solibacterales;g__Candidatus_Solibacter;s__
OTU_850	0.000001	0.000000	Unknown
OTU_851	0.000001	0.000000	Unknown
OTU_852	0.000000	0.000001	k__Bacteria
OTU_853	0.000002	0.000000	k__Bacteria;p__Proteobacteria;c__Alphaproteobacteria;o__Rickettsiales
OTU_854	0.000001	0.000000	Unknown
OTU_855	0.000001	0.000000	Unknown
OTU_856	0.000001	0.000000	k__Bacteria
OTU_857	0.000000	0.000001	Unknown
OTU_858	0.000001	0.000000	Unknown
OTU_859	0.000001	0.000000	k__Bacteria;p__Proteobacteria;c__Gammaproteobacteria;o__Pseudomonadales;f__Moraxellaceae;g__Psychrobacter
OTU_860	0.000000	0.000001	Unknown
OTU_861	0.000001	0.000000	Unknown
OTU_862	0.000003	0.000000	k__Bacteria
OTU_863	0.000001	0.000001	k__Bacteria
OTU_864	0.000001	0.000003	k__Bacteria;p__Firmicutes;c__Clostridia;o__Clostridiales;f__Ruminococcaceae
OTU_865	0.000000	0.000002	k__Bacteria;p__Actinobacteria;c__Acidimicrobiia
OTU_866	0.000001	0.000000	Unknown
OTU_867	0.000001	0.000000	Unknown
OTU_868	0.000000	0.000001	Unknown
OTU_869	0.000002	0.000000	Unknown
OTU_870	0.000001	0.000000	Unknown
OTU_871	0.000001	0.000000	k__Bacteria
OTU_872	0.000001	0.000000	Unknown
OTU_873	0.000001	0.000000	Unknown
OTU_874	0.000001	0.000000	Unknown
OTU_875	0.000001	0.000000	Unknown
OTU_876	0.000000	0.000001	Unknown
OTU_877	0.000001	0.000001	Unknown
OTU_878	0.000000	0.000002	k__Bacteria;p__Firmicutes;c__Clostridia;o__Clostridiales
OTU_879	0.000000	0.000001	k__Bacteria;p__Gemmatimonadetes;c__unidentified_Gemmatimonadetes;o__Gemmatimonadales;f__Gemmatimonadaceae
OTU_880	0.000001	0.000000	Unknown
OTU_881	0.000001	0.000000	Unknown
OTU_882	0.000000	0.000001	Unknown
OTU_883	0.000001	0.000000	k__Bacteria;p__Proteobacteria;c__Deltaproteobacteria;o__Desulfovibrionales;f__Desulfovibrionaceae;g__Desulfovibrio
OTU_884	0.000000	0.000001	k__Bacteria;p__Firmicutes;c__Clostridia;o__Clostridiales;f__Christensenellaceae;g__;s__
OTU_885	0.000002	0.000000	k__Bacteria;p__Firmicutes;c__Clostridia;o__Clostridiales;f__unidentified_Clostridiales;g__unidentified_Clostridiales
OTU_886	0.000001	0.000000	Unknown
OTU_887	0.000001	0.000001	Unknown
OTU_888	0.000001	0.000000	k__Bacteria;p__Actinobacteria;c__Acidimicrobiia;o__;f__;g__;s__
OTU_889	0.000001	0.000001	k__Bacteria;p__Bacteroidetes;c__Bacteroidia;o__Bacteroidales;f__Porphyromonadaceae;g__Porphyromonas;s__Porphyromonas_endodontalis
OTU_890	0.000000	0.000001	Unknown
OTU_891	0.000001	0.000000	k__Bacteria
OTU_892	0.000001	0.000000	k__Bacteria;p__Verrucomicrobia;c__Verrucomicrobiae;o__Verrucomicrobiales;f__Verrucomicrobiaceae;g__Prosthecobacter;s__
OTU_893	0.000001	0.000000	k__Bacteria;p__Armatimonadetes;c__Fimbriimonadia;o__Fimbriimonadales;f__Fimbriimonadaceae;g__;s__
OTU_894	0.000001	0.000000	k__Bacteria
OTU_895	0.000001	0.000000	Unknown
OTU_896	0.000001	0.000000	Unknown
OTU_897	0.000001	0.000000	Unknown
OTU_898	0.000001	0.000000	Unknown
OTU_899	0.000001	0.000000	Unknown
OTU_900	0.000000	0.000001	Unknown
OTU_901	0.000000	0.000001	Unknown
OTU_902	0.000000	0.000002	Unknown
OTU_903	0.000002	0.000000	Unknown
OTU_904	0.000000	0.000001	k__Bacteria
OTU_905	0.000001	0.000000	Unknown
OTU_906	0.000000	0.000003	k__Bacteria;p__Firmicutes;c__Clostridia;o__Clostridiales;f__Christensenellaceae;g__unidentified_Christensenellaceae;s__iron-reducing_bacterium_enrichment_culture_clone_HN70
OTU_907	0.000002	0.000000	Unknown
OTU_908	0.000000	0.000001	k__Bacteria
OTU_909	0.000000	0.000001	Unknown
OTU_910	0.000001	0.000000	Unknown
OTU_911	0.000001	0.000000	k__Bacteria;p__Actinobacteria;c__unidentified_Actinobacteria;o__Micrococcales;f__Cellulomonadaceae;g__Cellulomonas
OTU_912	0.000002	0.000000	k__Bacteria
OTU_913	0.000000	0.000001	Unknown
OTU_914	0.000000	0.000001	Unknown
OTU_915	0.000000	0.000001	Unknown
OTU_916	0.000001	0.000000	k__Bacteria;p__Actinobacteria;c__Acidimicrobiia;o__;f__;g__;s__
OTU_917	0.000001	0.000000	k__Bacteria
OTU_918	0.000001	0.000000	Unknown
OTU_919	0.000000	0.000001	k__Bacteria;p__Acidobacteria;c__Acidobacteriia;o__Solibacterales;f__unidentified_Solibacterales;g__Bryobacter;s__
OTU_920	0.000000	0.000002	Unknown
OTU_921	0.000017	0.000029	k__Bacteria;p__Firmicutes;c__Clostridia;o__Clostridiales;f__Lachnospiraceae;g__unidentified_Lachnospiraceae;s__Coprococcus_comes
OTU_922	0.000002	0.000003	k__Bacteria;p__Actinobacteria;c__Coriobacteriia;o__Coriobacteriales;f__unidentified_Coriobacteriales;g__Raoultibacter
OTU_923	0.000001	0.000000	Unknown
OTU_924	0.000001	0.000000	Unknown
OTU_925	0.000000	0.000001	k__Bacteria
OTU_926	0.000000	0.000001	Unknown
OTU_927	0.000001	0.000000	k__Bacteria
OTU_928	0.000002	0.000000	Unknown
OTU_929	0.000001	0.000000	Unknown
OTU_930	0.000000	0.000001	Unknown
OTU_931	0.000000	0.000001	Unknown
OTU_932	0.000001	0.000000	Unknown
OTU_933	0.000001	0.000000	Unknown
OTU_934	0.000002	0.000079	k__Bacteria;p__Firmicutes;c__Clostridia;o__Clostridiales;f__Lachnospiraceae;g__Tyzzerella
OTU_935	0.000003	0.000000	Unknown
OTU_936	0.000000	0.000001	Unknown
OTU_937	0.000000	0.000001	Unknown
OTU_938	0.000001	0.000000	Unknown
OTU_939	0.000001	0.000000	k__Bacteria
OTU_940	0.000001	0.000000	k__Bacteria
OTU_941	0.000006	0.000011	k__Bacteria;p__Firmicutes;c__Clostridia;o__Clostridiales;f__Lachnospiraceae;g__;s__
OTU_942	0.000001	0.000004	k__Bacteria;p__Bacteroidetes;c__Bacteroidia;o__Bacteroidales;f__Muribaculaceae;g__;s__
OTU_943	0.000001	0.000000	Unknown
OTU_944	0.000004	0.000000	Unknown
OTU_945	0.000001	0.000000	Unknown
OTU_946	0.000003	0.000000	Unknown
OTU_947	0.000001	0.000000	Unknown
OTU_948	0.000001	0.000000	Unknown
OTU_949	0.000000	0.000001	k__Bacteria;p__Firmicutes;c__Bacilli;o__Bacillales;f__Bacillaceae;g__Bacillus;s__Bacillus_sp_FJAT-27916
OTU_950	0.000000	0.000001	k__Bacteria;p__Firmicutes;c__Clostridia;o__Clostridiales;f__Lachnospiraceae
OTU_951	0.000001	0.000005	k__Bacteria;p__Bacteroidetes;c__Bacteroidia;o__Bacteroidales;f__Muribaculaceae;g__;s__
OTU_952	0.000001	0.000007	k__Bacteria;p__Proteobacteria;c__Gammaproteobacteria;o__unidentified_Gammaproteobacteria;f__Burkholderiaceae;g__Polynucleobacter
OTU_953	0.000001	0.000000	Unknown
OTU_954	0.000002	0.000000	k__Bacteria;p__Proteobacteria;c__Alphaproteobacteria;o__Rhizobiales;f__Xanthobacteraceae
OTU_955	0.000002	0.000000	k__Bacteria;p__Proteobacteria;c__Gammaproteobacteria;o__unidentified_Gammaproteobacteria;f__Burkholderiaceae;g__Acidovorax
OTU_956	0.000000	0.000001	Unknown
OTU_957	0.000000	0.000001	Unknown
OTU_958	0.000004	0.000002	k__Bacteria;p__Firmicutes;c__Clostridia;o__Clostridiales;f__Ruminococcaceae;g__Subdoligranulum
OTU_959	0.000001	0.000000	Unknown
OTU_960	0.000000	0.000002	k__Bacteria
OTU_961	0.000001	0.000000	k__Bacteria;p__Chloroflexi;c__unidentified_Chloroflexi;o__unidentified_Chloroflexi;f__unidentified_Chloroflexi;g__unidentified_Chloroflexi;s__Chloroflexi_bacterium_OLB14
OTU_962	0.000002	0.000000	k__Bacteria
OTU_963	0.000000	0.000001	k__Bacteria
OTU_964	0.000000	0.000001	Unknown
OTU_965	0.000001	0.000000	k__Bacteria
OTU_966	0.000000	0.000001	k__Bacteria
OTU_967	0.000000	0.000001	Unknown
OTU_968	0.000001	0.000000	Unknown
OTU_969	0.000000	0.000006	k__Bacteria;p__Firmicutes;c__Clostridia;o__Clostridiales;f__Lachnospiraceae;g__;s__
OTU_970	0.000000	0.000001	Unknown
OTU_971	0.000000	0.000001	k__Bacteria;p__Firmicutes;c__Clostridia;o__Clostridiales;f__Lachnospiraceae
OTU_972	0.000001	0.000000	Unknown
OTU_973	0.000000	0.000001	Unknown
OTU_974	0.000000	0.000001	Unknown
OTU_975	0.000000	0.000001	Unknown
OTU_976	0.000000	0.000001	Unknown
OTU_977	0.000000	0.000001	Unknown
OTU_978	0.000001	0.000000	Unknown
OTU_979	0.000001	0.000001	k__Bacteria
OTU_980	0.000000	0.000001	k__Bacteria;p__Firmicutes;c__Clostridia;o__Clostridiales;f__unidentified_Clostridiales;g__unidentified_Clostridiales
OTU_981	0.000001	0.000002	k__Bacteria;p__Actinobacteria;c__unidentified_Actinobacteria;o__Streptosporangiales;f__Streptosporangiaceae;g__Sphaerisporangium;s__
OTU_982	0.000004	0.000001	k__Bacteria;p__Proteobacteria;c__Alphaproteobacteria;o__unidentified_Alphaproteobacteria;f__Acetobacteraceae
OTU_983	0.000000	0.000001	Unknown
OTU_984	0.000001	0.000000	Unknown
OTU_985	0.000001	0.000000	Unknown
OTU_986	0.000001	0.000000	Unknown
OTU_987	0.000000	0.000001	Unknown
OTU_988	0.000001	0.000000	Unknown
OTU_989	0.000001	0.000000	k__Bacteria;p__Acidobacteria;c__Acidobacteriia;o__Solibacterales;f__unidentified_Solibacterales;g__Bryobacter;s__
OTU_990	0.000000	0.000001	k__Bacteria
OTU_991	0.000001	0.000000	k__Bacteria;p__Proteobacteria;c__Deltaproteobacteria;o__Desulfuromonadales;f__Geobacteraceae;g__Geobacter;s__
OTU_992	0.000000	0.000001	Unknown
OTU_993	0.000000	0.000001	Unknown
OTU_994	0.000000	0.000000	k__Bacteria;p__Firmicutes;c__Clostridia;o__Clostridiales;f__Ruminococcaceae;g__Ruminiclostridium;s__
OTU_995	0.000000	0.000001	Unknown
OTU_996	0.000000	0.000001	k__Bacteria
OTU_997	0.000001	0.000000	Unknown
OTU_998	0.000001	0.000000	Unknown
OTU_999	0.000000	0.000002	k__Bacteria;p__Firmicutes;c__Bacilli;o__Bacillales;f__Bacillaceae;g__Geobacillus;s__Geobacillus_stearothermophilus
OTU_1000	0.000000	0.000001	Unknown
OTU_1001	0.000001	0.000000	k__Bacteria;p__Firmicutes;c__Clostridia;o__Clostridiales;f__unidentified_Clostridiales;g__Sarcina;s__Sarcina_ventriculi
OTU_1002	0.000000	0.000001	Unknown
OTU_1003	0.000000	0.000001	Unknown
OTU_1004	0.000000	0.000001	Unknown
OTU_1005	0.000004	0.000002	k__Bacteria;p__Proteobacteria;c__Alphaproteobacteria;o__Rhizobiales;f__Xanthobacteraceae;g__;s__
OTU_1006	0.000000	0.000001	Unknown
OTU_1007	0.000000	0.000001	Unknown
OTU_1008	0.000000	0.000001	k__Bacteria
OTU_1009	0.000001	0.000000	Unknown
OTU_1010	0.000000	0.000001	Unknown
OTU_1011	0.000003	0.000000	k__Bacteria;p__Proteobacteria;c__Alphaproteobacteria;o__Caulobacterales;f__Hyphomonadaceae;g__Hirschia;s__
OTU_1012	0.000001	0.000000	Unknown
OTU_1013	0.000001	0.000000	Unknown
OTU_1014	0.000000	0.000002	Unknown
OTU_1015	0.000002	0.000000	Unknown
OTU_1016	0.000012	0.000003	k__Bacteria;p__Proteobacteria;c__Alphaproteobacteria;o__Rhizobiales;f__Rhizobiaceae
OTU_1017	0.000000	0.000007	k__Bacteria;p__Bacteroidetes;c__Bacteroidia;o__Bacteroidales;f__Bacteroidaceae;g__Bacteroides;s__
OTU_1018	0.000001	0.000005	k__Bacteria;p__Proteobacteria;c__Alphaproteobacteria;o__unidentified_Alphaproteobacteria;f__unidentified_Alphaproteobacteria;g__Dongia;s__
OTU_1019	0.000000	0.000001	k__Bacteria
OTU_1020	0.000000	0.000001	Unknown
OTU_1021	0.000000	0.000001	Unknown
OTU_1022	0.000001	0.000000	Unknown
OTU_1023	0.000224	0.000385	k__Bacteria;p__Firmicutes;c__Clostridia;o__Clostridiales;f__Lachnospiraceae;g__unidentified_Lachnospiraceae
OTU_1024	0.000001	0.000000	k__Bacteria
OTU_1025	0.000000	0.000001	Unknown
OTU_1026	0.000001	0.000000	Unknown
OTU_1027	0.000000	0.000002	Unknown
OTU_1028	0.000001	0.000000	k__Bacteria;p__Firmicutes;c__Clostridia;o__Clostridiales;f__Ruminococcaceae
OTU_1029	0.010055	0.010036	k__Bacteria;p__Firmicutes;c__Clostridia;o__Clostridiales;f__Lachnospiraceae;g__Blautia
OTU_1030	0.000001	0.000000	Unknown
OTU_1031	0.000001	0.000000	k__Bacteria
OTU_1032	0.000002	0.000000	Unknown
OTU_1033	0.000000	0.000002	Unknown
OTU_1034	0.000000	0.000001	Unknown
OTU_1035	0.000000	0.000001	Unknown
OTU_1036	0.000001	0.000000	Unknown
OTU_1037	0.000001	0.000000	Unknown
OTU_1038	0.000000	0.000001	Unknown
OTU_1039	0.000001	0.000000	Unknown
OTU_1040	0.000004	0.000003	k__Bacteria;p__Actinobacteria;c__unidentified_Actinobacteria;o__Frankiales;f__Sporichthyaceae
OTU_1041	0.000001	0.000004	k__Bacteria;p__Actinobacteria;c__Acidimicrobiia;o__;f__;g__;s__
OTU_1042	0.000000	0.000001	Unknown
OTU_1043	0.000000	0.000003	Unknown
OTU_1044	0.000000	0.000001	Unknown
OTU_1045	0.000001	0.000000	k__Bacteria
OTU_1046	0.000001	0.000000	Unknown
OTU_1047	0.000001	0.000000	Unknown
OTU_1048	0.000000	0.000001	Unknown
OTU_1049	0.000001	0.000000	Unknown
OTU_1050	0.000001	0.000000	Unknown
OTU_1051	0.000002	0.000000	k__Bacteria
OTU_1052	0.000001	0.000000	Unknown
OTU_1053	0.000001	0.000000	Unknown
OTU_1054	0.000001	0.000000	Unknown
OTU_1055	0.000001	0.000000	Unknown
OTU_1056	0.000000	0.000001	Unknown
OTU_1057	0.000000	0.000001	Unknown
OTU_1058	0.000000	0.000001	Unknown
OTU_1059	0.000000	0.000001	Unknown
OTU_1060	0.000001	0.000000	Unknown
OTU_1061	0.000001	0.000000	Unknown
OTU_1062	0.000000	0.000001	k__Bacteria;p__Proteobacteria;c__Gammaproteobacteria;o__unidentified_Gammaproteobacteria;f__Halothiobacillaceae;g__Halothiobacillus;s__Halothiobacillus_kellyi
OTU_1063	0.000002	0.000000	Unknown
OTU_1064	0.000000	0.000002	k__Bacteria;p__Actinobacteria;c__unidentified_Actinobacteria;o__Bifidobacteriales;f__Bifidobacteriaceae;g__Bifidobacterium;s__
OTU_1065	0.000000	0.000001	k__Bacteria
OTU_1066	0.000001	0.000000	Unknown
OTU_1067	0.000001	0.000000	k__Bacteria
OTU_1068	0.000000	0.000001	Unknown
OTU_1069	0.000000	0.000002	Unknown
OTU_1070	0.000000	0.000001	k__Bacteria
OTU_1071	0.000001	0.000000	Unknown
OTU_1072	0.000000	0.000001	Unknown
OTU_1073	0.000001	0.000000	Unknown
OTU_1074	0.000001	0.000000	Unknown
OTU_1075	0.000001	0.000000	Unknown
OTU_1076	0.000000	0.000002	Unknown
OTU_1077	0.000001	0.000005	k__Bacteria;p__Firmicutes;c__Clostridia;o__Clostridiales;f__Ruminococcaceae;g__Oscillibacter;s__[Clostridium]_leptum
OTU_1078	0.000002	0.000000	k__Bacteria;p__Proteobacteria;c__Gammaproteobacteria;o__Xanthomonadales
OTU_1079	0.000001	0.000000	k__Bacteria;p__Firmicutes;c__Clostridia;o__Clostridiales;f__Ruminococcaceae
OTU_1080	0.000001	0.000000	Unknown
OTU_1081	0.000000	0.000001	Unknown
OTU_1082	0.000001	0.000000	Unknown
OTU_1083	0.000001	0.000000	Unknown
OTU_1084	0.000001	0.000000	k__Bacteria
OTU_1085	0.000000	0.000002	Unknown
OTU_1086	0.000001	0.000000	Unknown
OTU_1087	0.000001	0.000000	Unknown
OTU_1088	0.000000	0.000001	Unknown
OTU_1089	0.000000	0.000004	Unknown
OTU_1090	0.000001	0.000000	k__Bacteria
OTU_1091	0.000001	0.000000	k__Bacteria;p__Proteobacteria;c__Gammaproteobacteria;o__unidentified_Gammaproteobacteria
OTU_1092	0.000001	0.000000	Unknown
OTU_1093	0.000001	0.000000	Unknown
OTU_1094	0.000002	0.000000	k__Bacteria
OTU_1095	0.000001	0.000000	Unknown
OTU_1096	0.000001	0.000001	k__Bacteria;p__Proteobacteria;c__Gammaproteobacteria;o__Xanthomonadales;f__Rhodanobacteraceae;g__Luteibacter;s__
OTU_1097	0.000001	0.000005	k__Bacteria;p__Firmicutes;c__Erysipelotrichia;o__Erysipelotrichales;f__Erysipelotrichaceae;g__Dubosiella;s__
OTU_1098	0.000001	0.000000	Unknown
OTU_1099	0.000001	0.000000	Unknown
OTU_1100	0.000005	0.000000	Unknown
OTU_1101	0.000000	0.000001	Unknown
OTU_1102	0.000001	0.000000	Unknown
OTU_1103	0.000000	0.000001	Unknown
OTU_1104	0.000001	0.000000	k__Bacteria;p__Acidobacteria;c__Acidobacteriia;o__Solibacterales;f__unidentified_Solibacterales
OTU_1105	0.000001	0.000000	Unknown
OTU_1106	0.000001	0.000000	k__Bacteria;p__Proteobacteria;c__Gammaproteobacteria;o__Vibrionales;f__Vibrionaceae;g__Aliivibrio;s__Aliivibrio_fischeri
OTU_1107	0.000001	0.000000	Unknown
OTU_1108	0.000001	0.000000	Unknown
OTU_1109	0.000001	0.000000	Unknown
OTU_1110	0.000004	0.000000	k__Bacteria;p__Acidobacteria;c__Acidobacteriia;o__Acidobacteriales;f__;g__;s__
OTU_1111	0.000001	0.000000	k__Bacteria;p__Bacteroidetes;c__Bacteroidia;o__Bacteroidales;f__Prevotellaceae
OTU_1112	0.000001	0.000000	Unknown
OTU_1113	0.000000	0.000001	Unknown
OTU_1114	0.000001	0.000000	Unknown
OTU_1115	0.000003	0.000000	k__Bacteria;p__Proteobacteria;c__Deltaproteobacteria;o__Desulfuromonadales;f__Geobacteraceae;g__Geobacter;s__
OTU_1116	0.000002	0.000000	Unknown
OTU_1117	0.000001	0.000000	Unknown
OTU_1118	0.000004	0.000000	Unknown
OTU_1119	0.000003	0.000004	k__Bacteria;p__Proteobacteria;c__Gammaproteobacteria;o__Pseudomonadales;f__Pseudomonadaceae;g__Pseudomonas
OTU_1120	0.000001	0.000000	Unknown
OTU_1121	0.000000	0.000001	Unknown
OTU_1122	0.000001	0.000000	k__Bacteria
OTU_1123	0.000001	0.000000	k__Bacteria
OTU_1124	0.000000	0.000001	Unknown
OTU_1125	0.000000	0.000001	k__Bacteria
OTU_1126	0.000000	0.000001	k__Bacteria;p__Bacteroidetes;c__Bacteroidia;o__Cytophagales;f__Microscillaceae;g__Siphonobacter;s__Siphonobacter_aquaeclarae
OTU_1127	0.000001	0.000002	Unknown
OTU_1128	0.000004	0.000000	k__Bacteria;p__Firmicutes;c__Clostridia;o__Clostridiales;f__Ruminococcaceae
OTU_1129	0.000000	0.000001	Unknown
OTU_1130	0.000001	0.000001	k__Bacteria;p__Proteobacteria;c__Gammaproteobacteria;o__unidentified_Gammaproteobacteria;f__Burkholderiaceae;g__Massilia
OTU_1131	0.000001	0.000000	Unknown
OTU_1132	0.000000	0.000001	k__Bacteria;p__Firmicutes;c__Clostridia;o__Clostridiales;f__unidentified_Clostridiales;g__Anaerovorax;s__
OTU_1133	0.000000	0.000001	Unknown
OTU_1134	0.000000	0.000001	k__Bacteria
OTU_1135	0.000000	0.000001	Unknown
OTU_1136	0.000000	0.000001	Unknown
OTU_1137	0.000000	0.000002	Unknown
OTU_1138	0.000001	0.000000	Unknown
OTU_1139	0.000001	0.000000	Unknown
OTU_1140	0.000000	0.000001	Unknown
OTU_1141	0.000001	0.000000	Unknown
OTU_1142	0.000001	0.000000	Unknown
OTU_1143	0.000000	0.000001	Unknown
OTU_1144	0.000001	0.000000	Unknown
OTU_1145	0.000001	0.000000	k__Bacteria
OTU_1146	0.000000	0.000002	Unknown
OTU_1147	0.000002	0.000000	Unknown
OTU_1148	0.000002	0.000000	Unknown
OTU_1149	0.000000	0.000002	k__Bacteria
OTU_1150	0.000000	0.000001	Unknown
OTU_1151	0.000001	0.000000	k__Bacteria;p__Acidobacteria;c__unidentified_Acidobacteria;o__unidentified_Acidobacteria;f__unidentified_Acidobacteria;g__Blastocatella;s__
OTU_1152	0.000004	0.000000	k__Bacteria;p__Proteobacteria;c__Gammaproteobacteria;o__Pseudomonadales;f__Pseudomonadaceae;g__Pseudomonas
OTU_1153	0.000000	0.000001	Unknown
OTU_1154	0.000001	0.000000	Unknown
OTU_1155	0.000001	0.000000	Unknown
OTU_1156	0.000001	0.000000	Unknown
OTU_1157	0.000001	0.000000	Unknown
OTU_1158	0.000001	0.000000	Unknown
OTU_1159	0.000001	0.000000	Unknown
OTU_1160	0.000001	0.000001	k__Bacteria;p__Proteobacteria;c__Alphaproteobacteria;o__Rhodobacterales;f__Rhodobacteraceae;g__Marivita
OTU_1161	0.000009	0.000003	k__Bacteria;p__Firmicutes;c__Clostridia;o__Clostridiales;f__unidentified_Clostridiales;g__Anaerovorax;s__
OTU_1162	0.000001	0.000000	k__Bacteria
OTU_1163	0.000000	0.000002	k__Bacteria
OTU_1164	0.000002	0.000000	Unknown
OTU_1165	0.000001	0.000000	Unknown
OTU_1166	0.000000	0.000001	k__Bacteria
OTU_1167	0.000001	0.000000	Unknown
OTU_1168	0.000000	0.000001	k__Bacteria
OTU_1169	0.000001	0.000000	Unknown
OTU_1170	0.000001	0.000000	Unknown
OTU_1171	0.000000	0.000001	Unknown
OTU_1172	0.000017	0.000074	k__Bacteria;p__Firmicutes;c__Clostridia;o__Clostridiales;f__Ruminococcaceae;g__;s__
OTU_1173	0.000001	0.000000	Unknown
OTU_1174	0.000007	0.000000	k__Bacteria;p__Firmicutes;c__Erysipelotrichia;o__Erysipelotrichales;f__Erysipelotrichaceae;g__Ileibacterium;s__Ileibacterium_valens
OTU_1175	0.000001	0.000000	Unknown
OTU_1176	0.000001	0.000000	Unknown
OTU_1177	0.000001	0.000000	Unknown
OTU_1178	0.000000	0.000001	Unknown
OTU_1179	0.000001	0.000000	Unknown
OTU_1180	0.000001	0.000000	k__Bacteria
OTU_1181	0.000002	0.000000	Unknown
OTU_1182	0.000001	0.000000	Unknown
OTU_1183	0.000001	0.000000	Unknown
OTU_1184	0.000000	0.000001	k__Bacteria
OTU_1185	0.000000	0.000003	Unknown
OTU_1186	0.000001	0.000001	k__Bacteria;p__Actinobacteria;c__unidentified_Actinobacteria;o__Micrococcales;f__Micrococcaceae;g__Nesterenkonia
OTU_1187	0.000000	0.000001	Unknown
OTU_1188	0.000003	0.000000	Unknown
OTU_1189	0.000000	0.000001	k__Bacteria
OTU_1190	0.000000	0.000001	Unknown
OTU_1191	0.000000	0.000001	k__Bacteria;p__Actinobacteria;c__unidentified_Actinobacteria;o__Actinomycetales;f__Actinomycetaceae;g__Actinomyces;s__
OTU_1192	0.000005	0.000001	k__Bacteria;p__Firmicutes;c__Negativicutes;o__Selenomonadales;f__Acidaminococcaceae;g__Phascolarctobacterium;s__
OTU_1193	0.000000	0.000003	k__Bacteria
OTU_1194	0.000000	0.000001	Unknown
OTU_1195	0.000002	0.000000	k__Bacteria
OTU_1196	0.000004	0.000001	k__Bacteria;p__Acidobacteria;c__Acidobacteriia;o__;f__;g__;s__
OTU_1197	0.000001	0.000004	k__Bacteria;p__Firmicutes;c__Clostridia;o__Clostridiales;f__Ruminococcaceae;g__Anaerofilum;s__
OTU_1198	0.000001	0.000000	Unknown
OTU_1199	0.000000	0.000001	Unknown
OTU_1200	0.000001	0.000000	Unknown
OTU_1201	0.000001	0.000000	Unknown
OTU_1202	0.000001	0.000000	Unknown
OTU_1203	0.000001	0.000000	k__Bacteria
OTU_1204	0.000000	0.000001	Unknown
OTU_1205	0.000000	0.000001	Unknown
OTU_1206	0.000001	0.000000	Unknown
OTU_1207	0.000000	0.000002	k__Bacteria
OTU_1208	0.000001	0.000000	k__Bacteria
OTU_1209	0.000001	0.000001	k__Bacteria;p__Proteobacteria;c__Gammaproteobacteria;o__;f__;g__;s__
OTU_1210	0.000001	0.000000	Unknown
OTU_1211	0.000000	0.000001	Unknown
OTU_1212	0.000001	0.000000	Unknown
OTU_1213	0.000000	0.000001	Unknown
OTU_1214	0.000001	0.000000	Unknown
OTU_1215	0.000001	0.000000	k__Bacteria
OTU_1216	0.000004	0.000000	k__Bacteria;p__Actinobacteria;c__unidentified_Actinobacteria;o__Propionibacteriales;f__Propionibacteriaceae;g__Propionicimonas;s__
OTU_1217	0.000001	0.000000	Unknown
OTU_1218	0.000001	0.000001	Unknown
OTU_1219	0.000003	0.000001	k__Bacteria;p__Firmicutes;c__Clostridia;o__Clostridiales;f__Ruminococcaceae;g__unidentified_Ruminococcaceae
OTU_1220	0.000001	0.000000	Unknown
OTU_1221	0.000015	0.000011	k__Bacteria;p__Firmicutes;c__Bacilli;o__Bacillales;f__Planococcaceae;g__Planococcus;s__Planococcus_rifietoensis
OTU_1222	0.000000	0.000001	Unknown
OTU_1223	0.000003	0.000000	k__Bacteria
OTU_1224	0.000001	0.000000	k__Bacteria
OTU_1225	0.000001	0.000000	Unknown
OTU_1226	0.000001	0.000000	Unknown
OTU_1227	0.000000	0.000001	k__Bacteria
OTU_1228	0.000003	0.000001	k__Bacteria;p__Firmicutes;c__Bacilli;o__Lactobacillales;f__Leuconostocaceae;g__Leuconostoc;s__Leuconostoc_lactis
OTU_1229	0.000000	0.000000	k__Bacteria;p__Actinobacteria;c__unidentified_Actinobacteria;o__Corynebacteriales;f__Corynebacteriaceae;g__unidentified_Corynebacteriaceae;s__Corynebacterium_pseudodiphtheriticum
OTU_1230	0.000001	0.000000	k__Bacteria;p__Bacteroidetes;c__Bacteroidia;o__Bacteroidales;f__Bacteroidaceae;g__Bacteroides
OTU_1231	0.000001	0.000000	Unknown
OTU_1232	0.000001	0.000000	k__Bacteria
OTU_1233	0.000001	0.000001	k__Bacteria;p__Firmicutes;c__Clostridia;o__Clostridiales;f__Ruminococcaceae
OTU_1234	0.000001	0.000000	Unknown
OTU_1235	0.000000	0.000001	Unknown
OTU_1236	0.000010	0.000013	k__Bacteria;p__Firmicutes;c__Clostridia;o__Clostridiales;f__Lachnospiraceae
OTU_1237	0.000001	0.000000	Unknown
OTU_1238	0.000000	0.000001	k__Bacteria
OTU_1239	0.000000	0.000001	Unknown
OTU_1240	0.000000	0.000001	Unknown
OTU_1241	0.000000	0.000001	Unknown
OTU_1242	0.000000	0.000001	Unknown
OTU_1243	0.000001	0.000000	Unknown
OTU_1244	0.000000	0.000001	Unknown
OTU_1245	0.000001	0.000000	k__Bacteria
OTU_1246	0.000000	0.000001	Unknown
OTU_1247	0.000001	0.000000	Unknown
OTU_1248	0.000000	0.000002	Unknown
OTU_1249	0.000003	0.000000	k__Bacteria;p__Cyanobacteria;c__unidentified_Cyanobacteria;o__unidentified_Cyanobacteria;f__unidentified_Cyanobacteria;g__unidentified_Cyanobacteria;s__Trachydiscus_minutus
OTU_1250	0.000001	0.000000	Unknown
OTU_1251	0.000000	0.000002	k__Bacteria
OTU_1252	0.000002	0.000001	k__Bacteria;p__Acidobacteria;c__Acidobacteriia;o__Acidobacteriales
OTU_1253	0.000000	0.000001	Unknown
OTU_1254	0.000004	0.000000	k__Bacteria;p__Firmicutes;c__Clostridia;o__Clostridiales;f__unidentified_Clostridiales;g__Fonticella;s__
OTU_1255	0.000000	0.000002	k__Bacteria
OTU_1256	0.000000	0.000001	Unknown
OTU_1257	0.000004	0.000000	k__Bacteria
OTU_1258	0.000001	0.000001	Unknown
OTU_1259	0.000000	0.000002	k__Bacteria;p__Firmicutes;c__Clostridia;o__Clostridiales;f__Ruminococcaceae
OTU_1260	0.000003	0.000000	k__Bacteria;p__Proteobacteria;c__Deltaproteobacteria;o__Desulfuromonadales;f__Geobacteraceae;g__Geobacter
OTU_1261	0.000001	0.000000	k__Bacteria
OTU_1262	0.000001	0.000000	Unknown
OTU_1263	0.000001	0.000000	k__Bacteria;p__Armatimonadetes;c__Fimbriimonadia;o__Fimbriimonadales;f__Fimbriimonadaceae;g__;s__
OTU_1264	0.000001	0.000000	Unknown
OTU_1265	0.000002	0.000000	k__Bacteria
OTU_1266	0.000001	0.000000	Unknown
OTU_1267	0.000002	0.000001	k__Bacteria;p__Chloroflexi;c__Anaerolineae
OTU_1268	0.000001	0.000000	Unknown
OTU_1269	0.000001	0.000000	Unknown
OTU_1270	0.000000	0.000002	Unknown
OTU_1271	0.000001	0.000000	Unknown
OTU_1272	0.000000	0.000001	Unknown
OTU_1273	0.000002	0.000000	k__Bacteria
OTU_1274	0.000001	0.000000	k__Bacteria;p__Gemmatimonadetes;c__unidentified_Gemmatimonadetes;o__Gemmatimonadales;f__Gemmatimonadaceae;g__;s__
OTU_1275	0.000000	0.000001	Unknown
OTU_1276	0.000001	0.000001	Unknown
OTU_1277	0.000000	0.000001	Unknown
OTU_1278	0.000001	0.000000	Unknown
OTU_1279	0.000001	0.000000	k__Bacteria
OTU_1280	0.000001	0.000000	Unknown
OTU_1281	0.000029	0.000024	k__Bacteria;p__Firmicutes;c__Clostridia;o__Clostridiales;f__Lachnospiraceae;g__Blautia
OTU_1282	0.000001	0.000000	Unknown
OTU_1283	0.000001	0.000000	k__Bacteria;p__Proteobacteria;c__Gammaproteobacteria;o__unidentified_Gammaproteobacteria;f__unidentified_Gammaproteobacteria;g__unidentified_Gammaproteobacteria;s__SAR86_cluster_bacterium_SAR86B
OTU_1284	0.000000	0.000001	Unknown
OTU_1285	0.000001	0.000000	k__Bacteria;p__Proteobacteria;c__Gammaproteobacteria;o__unidentified_Gammaproteobacteria;f__Hydrogenophilaceae;g__Thiobacillus;s__Thiobacillus_thioparus
OTU_1286	0.000001	0.000000	Unknown
OTU_1287	0.000002	0.000000	k__Bacteria;p__Proteobacteria;c__Gammaproteobacteria;o__unidentified_Gammaproteobacteria;f__Nitrosomonadaceae;g__;s__
OTU_1288	0.000001	0.000000	Unknown
OTU_1289	0.000001	0.000000	k__Bacteria
OTU_1290	0.000001	0.000001	Unknown
OTU_1291	0.000001	0.000000	Unknown
OTU_1292	0.000000	0.000001	Unknown
OTU_1293	0.000000	0.000001	Unknown
OTU_1294	0.000001	0.000001	k__Bacteria;p__Proteobacteria;c__Gammaproteobacteria;o__Pseudomonadales;f__Pseudomonadaceae;g__Pseudomonas;s__Pseudomonas_alcaligenes
OTU_1295	0.000002	0.000000	Unknown
OTU_1296	0.000001	0.000000	Unknown
OTU_1297	0.000000	0.000001	Unknown
OTU_1298	0.000000	0.000001	Unknown
OTU_1299	0.000001	0.000000	Unknown
OTU_1300	0.000001	0.000000	Unknown
OTU_1301	0.000005	0.000000	k__Bacteria;p__Proteobacteria;c__Gammaproteobacteria
OTU_1302	0.000003	0.000001	k__Bacteria;p__Cyanobacteria;c__unidentified_Cyanobacteria;o__unidentified_Cyanobacteria;f__unidentified_Cyanobacteria;g__unidentified_Cyanobacteria
OTU_1303	0.000000	0.000001	Unknown
OTU_1304	0.000000	0.000001	k__Bacteria;p__Firmicutes;c__Clostridia;o__Clostridiales;f__Lachnospiraceae
OTU_1305	0.000001	0.000000	Unknown
OTU_1306	0.000001	0.000000	Unknown
OTU_1307	0.000001	0.000000	Unknown
OTU_1308	0.000000	0.000001	Unknown
OTU_1309	0.000000	0.000001	Unknown
OTU_1310	0.000001	0.000000	Unknown
OTU_1311	0.000001	0.000000	Unknown
OTU_1312	0.000001	0.000000	Unknown
OTU_1313	0.000001	0.000001	Unknown
OTU_1314	0.000000	0.000001	k__Bacteria;p__Firmicutes;c__Clostridia;o__Clostridiales;f__Ruminococcaceae
OTU_1315	0.000000	0.000001	Unknown
OTU_1316	0.000000	0.000001	Unknown
OTU_1317	0.000000	0.000001	k__Bacteria
OTU_1318	0.000001	0.000000	Unknown
OTU_1319	0.000001	0.000000	Unknown
OTU_1320	0.000001	0.000000	Unknown
OTU_1321	0.000002	0.000000	Unknown
OTU_1322	0.000000	0.000008	k__Bacteria;p__Proteobacteria;c__Gammaproteobacteria;o__unidentified_Gammaproteobacteria;f__Nitrosomonadaceae;g__Nitrosomonas;s__Nitrosomonas_eutropha
OTU_1323	0.000000	0.000002	k__Bacteria;p__Firmicutes;c__Erysipelotrichia;o__Erysipelotrichales;f__Erysipelotrichaceae
OTU_1324	0.000001	0.000000	Unknown
OTU_1325	0.000002	0.000000	Unknown
OTU_1326	0.000001	0.000000	k__Bacteria;p__Actinobacteria;c__unidentified_Actinobacteria;o__Micrococcales;f__Intrasporangiaceae;g__Ornithinimicrobium
OTU_1327	0.000000	0.000001	k__Bacteria
OTU_1328	0.000002	0.000000	k__Bacteria
OTU_1329	0.000002	0.000000	k__Bacteria;p__Proteobacteria;c__Gammaproteobacteria;o__Cellvibrionales;f__Cellvibrionaceae;g__;s__
OTU_1330	0.000000	0.000014	k__Bacteria;p__Firmicutes;c__Clostridia;o__Clostridiales;f__unidentified_Clostridiales;g__unidentified_Clostridiales
OTU_1331	0.000000	0.000000	Unknown
OTU_1332	0.000000	0.000001	Unknown
OTU_1333	0.000001	0.000003	k__Bacteria;p__Firmicutes;c__Clostridia;o__Clostridiales;f__Lachnospiraceae
OTU_1334	0.000000	0.000001	Unknown
OTU_1335	0.000001	0.000001	Unknown
OTU_1336	0.000002	0.000000	Unknown
OTU_1337	0.000001	0.000000	Unknown
OTU_1338	0.000001	0.000000	Unknown
OTU_1339	0.000002	0.000002	k__Bacteria;p__Firmicutes;c__Clostridia;o__Clostridiales;f__Ruminococcaceae;g__Fournierella;s__
OTU_1340	0.000001	0.000000	Unknown
OTU_1341	0.000000	0.000001	Unknown
OTU_1342	0.000001	0.000004	k__Bacteria;p__Chloroflexi;c__Anaerolineae;o__Anaerolineales;f__Anaerolineaceae;g__;s__
OTU_1343	0.000001	0.000000	Unknown
OTU_1344	0.000000	0.000002	Unknown
OTU_1345	0.000003	0.000000	k__Bacteria
OTU_1346	0.000001	0.000000	Unknown
OTU_1347	0.000001	0.000000	Unknown
OTU_1348	0.000000	0.000002	k__Bacteria;p__Firmicutes;c__Clostridia;o__Clostridiales;f__Ruminococcaceae;g__unidentified_Ruminococcaceae;s__Ruminococcus_bromii
OTU_1349	0.000000	0.000001	k__Bacteria
OTU_1350	0.000001	0.000000	Unknown
OTU_1351	0.000001	0.000000	Unknown
OTU_1352	0.000001	0.000000	Unknown
OTU_1353	0.000000	0.000001	Unknown
OTU_1354	0.000001	0.000000	Unknown
OTU_1355	0.000000	0.000001	Unknown
OTU_1356	0.000000	0.000001	Unknown
OTU_1357	0.000001	0.000000	Unknown
OTU_1358	0.000000	0.000001	Unknown
OTU_1359	0.000394	0.001140	k__Bacteria;p__Firmicutes;c__Clostridia;o__Clostridiales;f__Lachnospiraceae
OTU_1360	0.000000	0.000001	k__Bacteria;p__Firmicutes;c__Clostridia;o__Clostridiales;f__unidentified_Clostridiales
OTU_1361	0.000002	0.000000	Unknown
OTU_1362	0.000000	0.000001	Unknown
OTU_1363	0.000000	0.000003	k__Bacteria;p__Firmicutes;c__Bacilli;o__Lactobacillales;f__Lactobacillaceae;g__Lactobacillus;s__Lactobacillus_acidipiscis
OTU_1364	0.000002	0.000000	Unknown
OTU_1365	0.000000	0.000001	k__Bacteria;p__Firmicutes;c__Clostridia;o__Clostridiales
OTU_1366	0.000000	0.000001	k__Bacteria;p__Firmicutes;c__Clostridia;o__Clostridiales;f__Lachnospiraceae
OTU_1367	0.000001	0.000000	Unknown
OTU_1368	0.000000	0.000001	Unknown
OTU_1369	0.000001	0.000000	Unknown
OTU_1370	0.000273	0.000392	k__Bacteria;p__Firmicutes;c__Clostridia;o__Clostridiales;f__Lachnospiraceae;g__Agathobacter;s__
OTU_1371	0.000000	0.000003	Unknown
OTU_1372	0.000001	0.000000	Unknown
OTU_1373	0.000001	0.000000	k__Bacteria;p__Bacteroidetes;c__Bacteroidia;o__Cytophagales;f__Hymenobacteraceae;g__Pontibacter
OTU_1374	0.000001	0.000000	Unknown
OTU_1375	0.001057	0.002165	k__Bacteria;p__Firmicutes;c__Clostridia;o__Clostridiales;f__Lachnospiraceae;g__Roseburia
OTU_1376	0.000000	0.000002	Unknown
OTU_1377	0.000001	0.000000	Unknown
OTU_1378	0.000001	0.000000	Unknown
OTU_1379	0.000002	0.000000	Unknown
OTU_1380	0.000001	0.000000	k__Bacteria
OTU_1381	0.000001	0.000001	k__Bacteria;p__unidentified_Bacteria;c__unidentified_Bacteria;o__unidentified_Bacteria;f__unidentified_Bacteria;g__unidentified_Bacteria;s__Candidatus_Saccharibacteria_bacterium_UB2523
OTU_1382	0.000001	0.000000	Unknown
OTU_1383	0.000001	0.000001	Unknown
OTU_1384	0.000001	0.000000	Unknown
OTU_1385	0.000000	0.000001	Unknown
OTU_1386	0.000001	0.000000	Unknown
OTU_1387	0.000001	0.000000	Unknown
OTU_1388	0.000001	0.000000	Unknown
OTU_1389	0.000000	0.000001	Unknown
OTU_1390	0.000002	0.000000	Unknown
OTU_1391	0.000000	0.000001	Unknown
OTU_1392	0.000000	0.000000	Unknown
OTU_1393	0.000000	0.000001	Unknown
OTU_1394	0.000000	0.000001	Unknown
OTU_1395	0.000000	0.000002	Unknown
OTU_1396	0.000000	0.000001	Unknown
OTU_1397	0.000000	0.000001	k__Bacteria
OTU_1398	0.000001	0.000000	k__Bacteria;p__Proteobacteria;c__Gammaproteobacteria;o__unidentified_Gammaproteobacteria;f__Rhodocyclaceae;g__Thauera;s__Thauera_terpenica
OTU_1399	0.000000	0.000001	Unknown
OTU_1400	0.000001	0.000000	Unknown
OTU_1401	0.000000	0.000001	Unknown
OTU_1402	0.000001	0.000004	k__Bacteria;p__Firmicutes
OTU_1403	0.000001	0.000000	Unknown
OTU_1404	0.000000	0.000001	Unknown
OTU_1405	0.000001	0.000000	Unknown
OTU_1406	0.000000	0.000001	Unknown
OTU_1407	0.000001	0.000000	Unknown
OTU_1408	0.000000	0.000001	Unknown
OTU_1409	0.000002	0.000000	Unknown
OTU_1410	0.000000	0.000001	k__Bacteria
OTU_1411	0.000001	0.000000	k__Bacteria
OTU_1412	0.000000	0.000001	k__Bacteria
OTU_1413	0.000001	0.000000	Unknown
OTU_1414	0.000001	0.000000	Unknown
OTU_1415	0.000001	0.000000	k__Bacteria
OTU_1416	0.000001	0.000000	Unknown
OTU_1417	0.000000	0.000001	Unknown
OTU_1418	0.000002	0.000000	k__Bacteria;p__Verrucomicrobia;c__Verrucomicrobiae;o__;f__;g__;s__
OTU_1419	0.000003	0.000000	k__Bacteria;p__Acidobacteria;c__Acidobacteriia;o__Acidobacteriales;f__unidentified_Acidobacteriales;g__Candidatus_Koribacter;s__
OTU_1420	0.000001	0.000000	Unknown
OTU_1421	0.000001	0.000000	Unknown
OTU_1422	0.000001	0.000000	Unknown
OTU_1423	0.000001	0.000000	Unknown
OTU_1424	0.000002	0.000000	Unknown
OTU_1425	0.000000	0.000001	Unknown
OTU_1426	0.000000	0.000000	k__Bacteria;p__Bacteroidetes;c__Bacteroidia;o__Chitinophagales;f__Chitinophagaceae;g__Flavihumibacter;s__
OTU_1427	0.000001	0.000000	Unknown
OTU_1428	0.000001	0.000000	Unknown
OTU_1429	0.000000	0.000001	Unknown
OTU_1430	0.000001	0.000000	Unknown
OTU_1431	0.000001	0.000000	Unknown
OTU_1432	0.000000	0.000001	k__Bacteria;p__Proteobacteria;c__Gammaproteobacteria;o__Xanthomonadales;f__Xanthomonadaceae;g__Luteimonas
OTU_1433	0.000000	0.000001	Unknown
OTU_1434	0.000002	0.000001	Unknown
OTU_1435	0.000000	0.000001	Unknown
OTU_1436	0.000000	0.000001	Unknown
OTU_1437	0.000003	0.000000	Unknown
OTU_1438	0.000001	0.000000	Unknown
OTU_1439	0.000000	0.000001	Unknown
OTU_1440	0.000001	0.000000	k__Bacteria
OTU_1441	0.000001	0.000000	k__Bacteria;p__Actinobacteria;c__unidentified_Actinobacteria;o__Kineosporiales;f__Kineosporiaceae;g__Quadrisphaera;s__
OTU_1442	0.000002	0.000004	k__Bacteria;p__Actinobacteria;c__unidentified_Actinobacteria;o__Pseudonocardiales;f__Pseudonocardiaceae;g__Pseudonocardia;s__
OTU_1443	0.000000	0.000001	Unknown
OTU_1444	0.000003	0.000000	Unknown
OTU_1445	0.000001	0.000001	Unknown
OTU_1446	0.000000	0.000001	k__Bacteria;p__Firmicutes;c__Clostridia;o__Clostridiales;f__Lachnospiraceae
OTU_1447	0.000002	0.000000	Unknown
OTU_1448	0.000000	0.000001	Unknown
OTU_1449	0.000005	0.000001	k__Bacteria;p__Actinobacteria;c__Coriobacteriia;o__;f__;g__;s__
OTU_1450	0.000000	0.000002	k__Bacteria;p__Firmicutes;c__Clostridia;o__Clostridiales;f__Lachnospiraceae;g__Oribacterium;s__
OTU_1451	0.000001	0.000000	Unknown
OTU_1452	0.000001	0.000000	Unknown
OTU_1453	0.000000	0.000001	Unknown
OTU_1454	0.000001	0.000000	Unknown
OTU_1455	0.000001	0.000000	Unknown
OTU_1456	0.000000	0.000001	Unknown
OTU_1457	0.000000	0.000001	Unknown
OTU_1458	0.000001	0.000000	Unknown
OTU_1459	0.000001	0.000000	Unknown
OTU_1460	0.000000	0.000001	k__Bacteria
OTU_1461	0.000001	0.000003	k__Bacteria;p__Nitrospirae;c__Nitrospira;o__Nitrospirales;f__Nitrospiraceae;g__unidentified_Nitrospiraceae
OTU_1462	0.000000	0.000001	k__Bacteria
OTU_1463	0.000001	0.000000	Unknown
OTU_1464	0.000000	0.000001	Unknown
OTU_1465	0.000000	0.000001	Unknown
OTU_1466	0.000001	0.000000	Unknown
OTU_1467	0.000001	0.000000	Unknown
OTU_1468	0.000001	0.000000	Unknown
OTU_1469	0.000000	0.000001	k__Bacteria
OTU_1470	0.000001	0.000000	k__Bacteria;p__Actinobacteria;c__Acidimicrobiia;o__;f__;g__;s__
OTU_1471	0.000007	0.000002	k__Bacteria;p__Actinobacteria;c__unidentified_Actinobacteria;o__Pseudonocardiales;f__Pseudonocardiaceae;g__Pseudonocardia
OTU_1472	0.000001	0.000000	k__Bacteria;p__Proteobacteria;c__Gammaproteobacteria;o__unidentified_Gammaproteobacteria;f__Burkholderiaceae
OTU_1473	0.000001	0.000000	k__Bacteria
OTU_1474	0.000003	0.000001	k__Bacteria;p__Firmicutes;c__Clostridia;o__Clostridiales;f__unidentified_Clostridiales;g__unidentified_Clostridiales
OTU_1475	0.000001	0.000000	Unknown
OTU_1476	0.000000	0.000001	Unknown
OTU_1477	0.000002	0.000000	Unknown
OTU_1478	0.000001	0.000000	k__Bacteria
OTU_1479	0.000001	0.000001	k__Bacteria;p__Proteobacteria;c__Gammaproteobacteria;o__unidentified_Gammaproteobacteria;f__Rhodocyclaceae;g__unidentified_Rhodocyclaceae
OTU_1480	0.000000	0.000001	k__Bacteria
OTU_1481	0.000000	0.000002	k__Bacteria
OTU_1482	0.000001	0.000000	k__Bacteria
OTU_1483	0.000002	0.000000	Unknown
OTU_1484	0.000000	0.000004	k__Bacteria;p__Bacteroidetes;c__Bacteroidia;o__Bacteroidales;f__Muribaculaceae;g__;s__
OTU_1485	0.000002	0.000000	k__Bacteria
OTU_1486	0.000000	0.000002	k__Bacteria
OTU_1487	0.000000	0.000001	Unknown
OTU_1488	0.000001	0.000000	k__Bacteria
OTU_1489	0.000001	0.000000	Unknown
OTU_1490	0.000000	0.000001	Unknown
OTU_1491	0.000000	0.000001	Unknown
OTU_1492	0.000000	0.000001	k__Bacteria
OTU_1493	0.000000	0.000001	Unknown
OTU_1494	0.000003	0.000000	Unknown
OTU_1495	0.000000	0.000001	k__Bacteria
OTU_1496	0.000001	0.000000	Unknown
OTU_1497	0.000001	0.000001	Unknown
OTU_1498	0.000001	0.000000	k__Bacteria
OTU_1499	0.000000	0.000001	Unknown
OTU_1500	0.000001	0.000000	k__Bacteria
OTU_1501	0.000001	0.000000	Unknown
OTU_1502	0.000002	0.000001	k__Bacteria;p__Proteobacteria;c__Alphaproteobacteria;o__Rhizobiales;f__Rhizobiaceae
OTU_1503	0.000000	0.000002	Unknown
OTU_1504	0.000000	0.000001	Unknown
OTU_1505	0.000000	0.000001	k__Bacteria
OTU_1506	0.000001	0.000000	Unknown
OTU_1507	0.000000	0.000001	Unknown
OTU_1508	0.000011	0.000004	k__Bacteria;p__Firmicutes;c__Clostridia;o__Clostridiales;f__unidentified_Clostridiales;g__unidentified_Clostridiales
OTU_1509	0.000000	0.000003	k__Bacteria;p__Bacteroidetes;c__Bacteroidia;o__Bacteroidales;f__Porphyromonadaceae;g__Porphyromonas;s__
OTU_1510	0.000001	0.000000	k__Bacteria;p__Proteobacteria;c__Alphaproteobacteria;o__unidentified_Alphaproteobacteria;f__Acetobacteraceae;g__Roseomonas
OTU_1511	0.000001	0.000000	k__Bacteria
OTU_1512	0.000001	0.000000	Unknown
OTU_1513	0.000001	0.000000	k__Bacteria
OTU_1514	0.000003	0.000000	k__Bacteria;p__Firmicutes;c__Clostridia;o__Clostridiales;f__unidentified_Clostridiales;g__Oxobacter;s__
OTU_1515	0.000001	0.000001	Unknown
OTU_1516	0.000002	0.000000	Unknown
OTU_1517	0.000001	0.000000	Unknown
OTU_1518	0.000001	0.000000	Unknown
OTU_1519	0.000000	0.000001	Unknown
OTU_1520	0.000001	0.000000	k__Bacteria
OTU_1521	0.000074	0.000103	k__Bacteria;p__Firmicutes;c__Clostridia;o__Clostridiales;f__Lachnospiraceae;g__Fusicatenibacter;s__
OTU_1522	0.000000	0.000003	k__Bacteria
OTU_1523	0.000010	0.000001	k__Bacteria;p__Acidobacteria;c__Acidobacteriia;o__Acidobacteriales;f__;g__;s__
OTU_1524	0.000000	0.000001	Unknown
OTU_1525	0.000000	0.000001	Unknown
OTU_1526	0.000001	0.000000	Unknown
OTU_1527	0.000106	0.000137	k__Bacteria;p__Firmicutes;c__Clostridia;o__Clostridiales;f__Lachnospiraceae;g__Lachnoclostridium
OTU_1528	0.000002	0.000001	k__Bacteria;p__Acidobacteria;c__Acidobacteriia;o__Acidobacteriales;f__;g__;s__
OTU_1529	0.000000	0.000001	k__Bacteria
OTU_1530	0.000001	0.000001	k__Bacteria;p__Proteobacteria;c__Gammaproteobacteria;o__unidentified_Gammaproteobacteria;f__Nitrosomonadaceae;g__;s__
OTU_1531	0.000001	0.000000	Unknown
OTU_1532	0.000001	0.000000	Unknown
OTU_1533	0.000000	0.000001	Unknown
OTU_1534	0.000001	0.000000	Unknown
OTU_1535	0.000001	0.000000	Unknown
OTU_1536	0.000001	0.000000	Unknown
OTU_1537	0.000001	0.000000	Unknown
OTU_1538	0.000000	0.000001	Unknown
OTU_1539	0.000001	0.000000	Unknown
OTU_1540	0.000000	0.000001	Unknown
OTU_1541	0.000000	0.000001	k__Bacteria
OTU_1542	0.000001	0.000000	Unknown
OTU_1543	0.000000	0.000001	Unknown
OTU_1544	0.000001	0.000000	k__Bacteria;p__Proteobacteria;c__Gammaproteobacteria;o__unidentified_Gammaproteobacteria;f__Methylophilaceae
OTU_1545	0.000000	0.000001	k__Bacteria
OTU_1546	0.000005	0.000001	k__Bacteria;p__Firmicutes;c__Clostridia;o__Clostridiales;f__Lachnospiraceae;g__unidentified_Lachnospiraceae
OTU_1547	0.000001	0.000001	k__Bacteria
OTU_1548	0.000001	0.000000	k__Bacteria
OTU_1549	0.000001	0.000000	k__Bacteria;p__Firmicutes;c__Clostridia;o__Clostridiales;f__Peptostreptococcaceae;g__Acetoanaerobium;s__
OTU_1550	0.000000	0.000000	k__Bacteria;p__Bacteroidetes;c__Bacteroidia;o__Cytophagales;f__Spirosomaceae;g__Fluviimonas;s__
OTU_1551	0.000001	0.000001	k__Bacteria;p__Actinobacteria;c__Coriobacteriia;o__;f__;g__;s__
OTU_1552	0.000001	0.000000	Unknown
OTU_1553	0.000002	0.000000	Unknown
OTU_1554	0.000001	0.000000	k__Bacteria;p__Proteobacteria;c__Gammaproteobacteria;o__unidentified_Gammaproteobacteria;f__Neisseriaceae
OTU_1555	0.000001	0.000000	k__Archaea;p__Thaumarchaeota;c__Nitrososphaeria;o__unidentified_Nitrososphaeria;f__unidentified_Nitrososphaeria;g__Candidatus_Nitrosotalea;s__
OTU_1556	0.000000	0.000001	k__Bacteria
OTU_1557	0.000000	0.000001	k__Bacteria
OTU_1558	0.000000	0.000001	k__Bacteria
OTU_1559	0.000000	0.000001	k__Bacteria
OTU_1560	0.000002	0.000000	Unknown
OTU_1561	0.000001	0.000000	Unknown
OTU_1562	0.000000	0.000002	Unknown
OTU_1563	0.000001	0.000000	k__Bacteria
OTU_1564	0.000001	0.000000	Unknown
OTU_1565	0.000000	0.000001	Unknown
OTU_1566	0.000000	0.000002	k__Bacteria
OTU_1567	0.000000	0.000001	Unknown
OTU_1568	0.000001	0.000000	Unknown
OTU_1569	0.000000	0.000003	k__Bacteria;p__Firmicutes;c__Clostridia;o__Clostridiales;f__Peptococcaceae;g__;s__
OTU_1570	0.000000	0.000001	Unknown
OTU_1571	0.000000	0.000001	k__Bacteria;p__Firmicutes;c__Clostridia;o__Clostridiales
OTU_1572	0.000050	0.000110	k__Bacteria;p__Firmicutes;c__Clostridia;o__Clostridiales;f__Ruminococcaceae;g__Faecalibacterium
OTU_1573	0.000000	0.000001	Unknown
OTU_1574	0.000001	0.000000	Unknown
OTU_1575	0.000000	0.000002	Unknown
OTU_1576	0.000000	0.000001	Unknown
OTU_1577	0.000001	0.000000	k__Bacteria;p__Acidobacteria;c__Acidobacteriia;o__;f__;g__;s__
OTU_1578	0.000001	0.000001	k__Bacteria;p__Proteobacteria;c__Alphaproteobacteria;o__Caulobacterales;f__Hyphomonadaceae;g__Hirschia;s__
OTU_1579	0.000000	0.000001	k__Bacteria;p__Firmicutes;c__Clostridia;o__Clostridiales;f__Lachnospiraceae;g__;s__
OTU_1580	0.000000	0.000001	Unknown
OTU_1581	0.000001	0.000000	Unknown
OTU_1582	0.000000	0.000001	Unknown
OTU_1583	0.000003	0.000000	k__Bacteria;p__Acidobacteria;c__Acidobacteriia;o__Solibacterales;f__unidentified_Solibacterales;g__Bryobacter;s__
OTU_1584	0.000001	0.000000	k__Bacteria;p__Proteobacteria;c__Gammaproteobacteria;o__Cellvibrionales;f__Halieaceae;g__;s__
OTU_1585	0.000000	0.000001	Unknown
OTU_1586	0.000000	0.000003	Unknown
OTU_1587	0.000001	0.000000	Unknown
OTU_1588	0.000001	0.000000	k__Bacteria;p__Actinobacteria;c__Thermoleophilia;o__Gaiellales;f__Gaiellaceae;g__Gaiella;s__
OTU_1589	0.000001	0.000000	k__Bacteria
OTU_1590	0.000000	0.000001	Unknown
OTU_1591	0.000000	0.000002	Unknown
OTU_1592	0.000002	0.000000	Unknown
OTU_1593	0.000001	0.000001	Unknown
OTU_1594	0.000001	0.000000	k__Bacteria;p__Bacteroidetes;c__Bacteroidia;o__Sphingobacteriales
OTU_1595	0.000001	0.000001	k__Bacteria;p__Firmicutes;c__Bacilli;o__Bacillales;f__Planococcaceae;g__Sporosarcina;s__
OTU_1596	0.000001	0.000000	Unknown
OTU_1597	0.000000	0.000001	Unknown
OTU_1598	0.000000	0.000001	k__Bacteria
OTU_1599	0.000000	0.000001	Unknown
OTU_1600	0.000000	0.000001	Unknown
OTU_1601	0.000000	0.000001	Unknown
OTU_1602	0.000002	0.000000	Unknown
OTU_1603	0.000001	0.000001	k__Bacteria;p__Proteobacteria;c__Alphaproteobacteria;o__Rickettsiales;f__Rickettsiaceae;g__Candidatus_Megaira;s__
OTU_1604	0.000001	0.000000	Unknown
OTU_1605	0.000004	0.000000	k__Bacteria;p__Acidobacteria;c__Acidobacteriia;o__Acidobacteriales;f__unidentified_Acidobacteriales
OTU_1606	0.000001	0.000000	Unknown
OTU_1607	0.000000	0.000002	k__Bacteria;p__Firmicutes;c__Clostridia;o__Clostridiales;f__Ruminococcaceae
OTU_1608	0.000000	0.000001	Unknown
OTU_1609	0.000001	0.000000	Unknown
OTU_1610	0.000001	0.000000	k__Bacteria;p__Firmicutes;c__Clostridia;o__Clostridiales
OTU_1611	0.000000	0.000002	Unknown
OTU_1612	0.000001	0.000000	Unknown
OTU_1613	0.000001	0.000000	k__Bacteria
OTU_1614	0.000000	0.000001	k__Bacteria
OTU_1615	0.000004	0.000002	k__Bacteria;p__Firmicutes;c__Negativicutes;o__Selenomonadales;f__Veillonellaceae;g__unidentified_Veillonellaceae;s__Selenomonas_noxia
OTU_1616	0.000002	0.000000	Unknown
OTU_1617	0.000002	0.000001	Unknown
OTU_1618	0.000000	0.000011	k__Bacteria;p__Firmicutes;c__Clostridia;o__Clostridiales;f__Lachnospiraceae;g__unidentified_Lachnospiraceae
OTU_1619	0.000001	0.000000	k__Bacteria;p__Bacteroidetes;c__Bacteroidia;o__Bacteroidales;f__Prevotellaceae;g__;s__
OTU_1620	0.000003	0.000000	k__Bacteria;p__Firmicutes;c__Clostridia;o__Clostridiales;f__Peptococcaceae;g__unidentified_Peptococcaceae;s__anaerobic_bacterium_skprop8
OTU_1621	0.000000	0.000001	Unknown
OTU_1622	0.000001	0.000000	Unknown
OTU_1623	0.000001	0.000000	Unknown
OTU_1624	0.000001	0.000000	Unknown
OTU_1625	0.000001	0.000000	k__Bacteria
OTU_1626	0.000004	0.000000	k__Bacteria
OTU_1627	0.000004	0.000003	k__Bacteria;p__Firmicutes;c__Clostridia;o__Clostridiales;f__Ruminococcaceae;g__;s__
OTU_1628	0.000000	0.000002	Unknown
OTU_1629	0.000000	0.000001	k__Bacteria
OTU_1630	0.000000	0.000004	k__Bacteria;p__Firmicutes;c__Clostridia;o__Clostridiales;f__Christensenellaceae;g__;s__
OTU_1631	0.000000	0.000004	k__Bacteria;p__Firmicutes;c__Clostridia;o__Clostridiales;f__Ruminococcaceae;g__unidentified_Ruminococcaceae
OTU_1632	0.000000	0.000001	Unknown
OTU_1633	0.000001	0.000000	Unknown
OTU_1634	0.000001	0.000000	k__Bacteria
OTU_1635	0.000001	0.000010	k__Bacteria;p__Proteobacteria;c__Gammaproteobacteria;o__unidentified_Gammaproteobacteria;f__Burkholderiaceae;g__Oxalobacter;s__Oxalobacter_formigenes
OTU_1636	0.000001	0.000000	Unknown
OTU_1637	0.000001	0.000000	k__Bacteria
OTU_1638	0.000000	0.000001	Unknown
OTU_1639	0.000000	0.000001	k__Bacteria
OTU_1640	0.000002	0.000001	k__Bacteria;p__Firmicutes;c__Clostridia;o__Clostridiales;f__Peptococcaceae;g__;s__
OTU_1641	0.000000	0.000001	Unknown
OTU_1642	0.000000	0.000001	Unknown
OTU_1643	0.000000	0.000001	Unknown
OTU_1644	0.000000	0.000002	k__Bacteria;p__Firmicutes;c__Clostridia;o__Clostridiales;f__Ruminococcaceae;g__unidentified_Ruminococcaceae
OTU_1645	0.000002	0.000000	Unknown
OTU_1646	0.000001	0.000001	k__Bacteria
OTU_1647	0.000001	0.000000	Unknown
OTU_1648	0.000000	0.000001	Unknown
OTU_1649	0.000001	0.000000	Unknown
OTU_1650	0.000001	0.000002	k__Bacteria;p__Firmicutes;c__Clostridia;o__Clostridiales;f__Ruminococcaceae
OTU_1651	0.000001	0.000000	k__Bacteria
OTU_1652	0.000000	0.000002	Unknown
OTU_1653	0.000000	0.000001	Unknown
OTU_1654	0.000000	0.000001	Unknown
OTU_1655	0.000000	0.000002	Unknown
OTU_1656	0.000001	0.000000	Unknown
OTU_1657	0.000000	0.000001	Unknown
OTU_1658	0.000000	0.000001	Unknown
OTU_1659	0.000000	0.000001	k__Bacteria
OTU_1660	0.000003	0.000004	k__Bacteria;p__Acidobacteria;c__;o__;f__;g__;s__
OTU_1661	0.000000	0.000001	k__Bacteria;p__Actinobacteria;c__unidentified_Actinobacteria;o__Micromonosporales;f__Micromonosporaceae
OTU_1662	0.000003	0.000000	Unknown
OTU_1663	0.000001	0.000000	Unknown
OTU_1664	0.000000	0.000001	Unknown
OTU_1665	0.000000	0.000001	k__Bacteria
OTU_1666	0.000001	0.000000	Unknown
OTU_1667	0.000001	0.000000	Unknown
OTU_1668	0.000001	0.000004	k__Bacteria;p__Firmicutes;c__Clostridia;o__Clostridiales;f__Lachnospiraceae;g__unidentified_Lachnospiraceae
OTU_1669	0.000002	0.000001	Unknown
OTU_1670	0.000006	0.000000	k__Bacteria;p__Proteobacteria;c__Gammaproteobacteria;o__unidentified_Gammaproteobacteria;f__unidentified_Gammaproteobacteria;g__unidentified_Gammaproteobacteria
OTU_1671	0.000000	0.000002	k__Bacteria;p__Firmicutes;c__Clostridia;o__Clostridiales;f__Ruminococcaceae;g__;s__
OTU_1672	0.000003	0.000000	k__Bacteria;p__Actinobacteria;c__unidentified_Actinobacteria;o__Actinomycetales;f__Actinomycetaceae;g__Actinomyces;s__
OTU_1673	0.000001	0.000000	Unknown
OTU_1674	0.000001	0.000000	Unknown
OTU_1675	0.000001	0.000002	Unknown
OTU_1676	0.000000	0.000002	Unknown
OTU_1677	0.000001	0.000007	k__Bacteria;p__Firmicutes;c__Clostridia;o__Clostridiales;f__Ruminococcaceae;g__Faecalibacterium;s__
OTU_1678	0.000000	0.000001	Unknown
OTU_1679	0.000001	0.000001	k__Bacteria;p__Actinobacteria;c__unidentified_Actinobacteria;o__Frankiales;f__Sporichthyaceae
OTU_1680	0.000000	0.000001	Unknown
OTU_1681	0.000001	0.000000	k__Bacteria;p__Rokubacteria;c__unidentified_Rokubacteria;o__unidentified_Rokubacteria;f__unidentified_Rokubacteria;g__Candidatus_Methylomirabilis
OTU_1682	0.000001	0.000000	Unknown
OTU_1683	0.000001	0.000000	k__Bacteria;p__Bacteroidetes;c__Bacteroidia;o__Bacteroidales;f__Muribaculaceae;g__;s__
OTU_1684	0.000000	0.000000	k__Bacteria;p__Firmicutes;c__Clostridia;o__Clostridiales;f__Christensenellaceae;g__;s__
OTU_1685	0.000002	0.000000	Unknown
OTU_1686	0.000000	0.000001	Unknown
OTU_1687	0.000001	0.000000	k__Bacteria;p__Proteobacteria;c__Alphaproteobacteria;o__Rhizobiales;f__Hyphomicrobiaceae;g__Pedomicrobium;s__
OTU_1688	0.000001	0.000000	k__Bacteria
OTU_1689	0.000001	0.000000	Unknown
OTU_1690	0.000001	0.000000	Unknown
OTU_1691	0.000001	0.000000	Unknown
OTU_1692	0.000001	0.000000	k__Bacteria
OTU_1693	0.000000	0.000001	Unknown
OTU_1694	0.000001	0.000000	Unknown
OTU_1695	0.000000	0.000001	k__Bacteria;p__Firmicutes;c__Clostridia;o__Clostridiales;f__Ruminococcaceae
OTU_1696	0.000000	0.000002	Unknown
OTU_1697	0.000001	0.000000	k__Bacteria
OTU_1698	0.000001	0.000000	Unknown
OTU_1699	0.000001	0.000000	k__Bacteria
OTU_1700	0.000002	0.000000	k__Bacteria;p__Firmicutes;c__Clostridia;o__Clostridiales;f__Ruminococcaceae;g__unidentified_Ruminococcaceae;s__Clostridiales_bacterium_feline_oral_taxon_020
OTU_1701	0.000001	0.000000	Unknown
OTU_1702	0.000001	0.000000	Unknown
OTU_1703	0.000001	0.000001	Unknown
OTU_1704	0.000001	0.000000	Unknown
OTU_1705	0.000001	0.000000	Unknown
OTU_1706	0.000001	0.000001	Unknown
OTU_1707	0.000001	0.000000	k__Bacteria;p__Firmicutes;c__Clostridia;o__Clostridiales;f__Lachnospiraceae
OTU_1708	0.000004	0.000000	k__Bacteria;p__Firmicutes;c__Erysipelotrichia;o__Erysipelotrichales;f__Erysipelotrichaceae
OTU_1709	0.000000	0.000002	k__Bacteria
OTU_1710	0.000001	0.000003	Unknown
OTU_1711	0.000002	0.000006	k__Bacteria;p__Firmicutes;c__Clostridia;o__Clostridiales;f__Lachnospiraceae
OTU_1712	0.000001	0.000000	k__Bacteria;p__Proteobacteria;c__Gammaproteobacteria;o__unidentified_Gammaproteobacteria;f__Burkholderiaceae
OTU_1713	0.000001	0.000004	k__Bacteria;p__Bacteroidetes;c__Bacteroidia;o__Bacteroidales;f__Muribaculaceae;g__;s__
OTU_1714	0.000000	0.000001	Unknown
OTU_1715	0.000001	0.000000	Unknown
OTU_1716	0.000000	0.000001	Unknown
OTU_1717	0.000002	0.000000	k__Bacteria;p__Gemmatimonadetes;c__unidentified_Gemmatimonadetes;o__Gemmatimonadales;f__Gemmatimonadaceae;g__;s__
OTU_1718	0.000000	0.000001	Unknown
OTU_1719	0.000002	0.000000	Unknown
OTU_1720	0.000000	0.000002	Unknown
OTU_1721	0.000000	0.000004	k__Bacteria;p__Firmicutes;c__Clostridia;o__Clostridiales;f__Lachnospiraceae;g__Blautia
OTU_1722	0.000001	0.000000	Unknown
OTU_1723	0.000002	0.000000	k__Bacteria
OTU_1724	0.000000	0.000001	Unknown
OTU_1725	0.000001	0.000000	Unknown
OTU_1726	0.000001	0.000000	k__Bacteria;p__Firmicutes;c__Clostridia;o__Clostridiales
OTU_1727	0.000001	0.000000	Unknown
OTU_1728	0.000000	0.000001	Unknown
OTU_1729	0.000001	0.000000	Unknown
OTU_1730	0.000000	0.000001	k__Bacteria
OTU_1731	0.000000	0.000001	Unknown
OTU_1732	0.000000	0.000001	Unknown
OTU_1733	0.000000	0.000002	k__Bacteria;p__Bacteroidetes;c__Bacteroidia;o__Bacteroidales;f__unidentified_Bacteroidales;g__Petrimonas;s__
OTU_1734	0.000001	0.000000	Unknown
OTU_1735	0.000004	0.000000	k__Bacteria;p__Chloroflexi;c__Anaerolineae;o__Anaerolineales;f__Anaerolineaceae;g__Longilinea;s__
OTU_1736	0.000000	0.000001	Unknown
OTU_1737	0.000000	0.000001	k__Bacteria
OTU_1738	0.000001	0.000002	k__Bacteria
OTU_1739	0.000001	0.000000	k__Bacteria
OTU_1740	0.000000	0.000001	k__Bacteria
OTU_1741	0.000000	0.000001	k__Bacteria;p__Proteobacteria;c__Alphaproteobacteria;o__Rhizobiales
OTU_1742	0.000001	0.000000	Unknown
OTU_1743	0.000000	0.000000	k__Bacteria;p__Gemmatimonadetes;c__unidentified_Gemmatimonadetes;o__Gemmatimonadales;f__Gemmatimonadaceae;g__Gemmatirosa;s__
OTU_1744	0.000000	0.000001	Unknown
OTU_1745	0.000002	0.000000	Unknown
OTU_1746	0.000000	0.000001	Unknown
OTU_1747	0.000000	0.000001	Unknown
OTU_1748	0.000002	0.000000	Unknown
OTU_1749	0.000001	0.000000	Unknown
OTU_1750	0.000000	0.000001	k__Bacteria;p__Proteobacteria;c__Alphaproteobacteria;o__Rhodobacterales;f__Rhodobacteraceae;g__Rhodobacter;s__
OTU_1751	0.000001	0.000000	k__Bacteria
OTU_1752	0.000002	0.000000	Unknown
OTU_1753	0.000000	0.000005	k__Bacteria;p__Bacteroidetes;c__Bacteroidia;o__Bacteroidales;f__Muribaculaceae;g__;s__
OTU_1754	0.000000	0.000001	k__Bacteria
OTU_1755	0.000000	0.000001	k__Bacteria;p__Firmicutes;c__Clostridia;o__Clostridiales;f__Ruminococcaceae;g__unidentified_Ruminococcaceae;s__[Clostridium]_papyrosolvens
OTU_1756	0.000000	0.000001	Unknown
OTU_1757	0.000001	0.000000	Unknown
OTU_1758	0.000000	0.000001	Unknown
OTU_1759	0.000007	0.000000	k__Bacteria;p__Firmicutes;c__Clostridia;o__Clostridiales;f__Ruminococcaceae;g__unidentified_Ruminococcaceae;s__Colidextribacter_massiliensis
OTU_1760	0.000000	0.000001	k__Bacteria
OTU_1761	0.000001	0.000001	k__Bacteria;p__Bacteroidetes;c__Bacteroidia;o__Bacteroidales;f__Muribaculaceae;g__;s__
OTU_1762	0.000000	0.000002	Unknown
OTU_1763	0.000002	0.000000	k__Bacteria
OTU_1764	0.000000	0.000001	Unknown
OTU_1765	0.000003	0.000000	Unknown
OTU_1766	0.000000	0.000001	Unknown
OTU_1767	0.000001	0.000000	Unknown
OTU_1768	0.000001	0.000000	Unknown
OTU_1769	0.000023	0.000001	k__Bacteria;p__Firmicutes;c__Bacilli;o__Lactobacillales;f__Streptococcaceae;g__Streptococcus
OTU_1770	0.000000	0.000001	Unknown
OTU_1771	0.000000	0.000001	Unknown
OTU_1772	0.000002	0.000000	Unknown
OTU_1773	0.000062	0.000529	k__Bacteria;p__Proteobacteria;c__Gammaproteobacteria;o__Enterobacteriales;f__Enterobacteriaceae
OTU_1774	0.000002	0.000003	k__Bacteria;p__Firmicutes;c__Clostridia;o__Clostridiales;f__unidentified_Clostridiales
OTU_1775	0.000000	0.000001	Unknown
OTU_1776	0.000000	0.000001	Unknown
OTU_1777	0.000007	0.000001	k__Bacteria;p__Acidobacteria;c__Acidobacteriia;o__Acidobacteriales;f__;g__;s__
OTU_1778	0.000006	0.000003	k__Bacteria;p__Proteobacteria;c__Deltaproteobacteria;o__Desulfuromonadales;f__Geobacteraceae;g__Geobacter;s__
OTU_1779	0.000001	0.000001	Unknown
OTU_1780	0.000004	0.000000	k__Bacteria;p__Proteobacteria;c__Deltaproteobacteria;o__Syntrophobacterales;f__Syntrophaceae;g__Syntrophus;s__
OTU_1781	0.000004	0.000001	k__Bacteria;p__Verrucomicrobia;c__Verrucomicrobiae;o__Verrucomicrobiales;f__Rubritaleaceae;g__Luteolibacter;s__
OTU_1782	0.000000	0.000001	Unknown
OTU_1783	0.000000	0.000001	k__Bacteria;p__Firmicutes;c__Clostridia;o__Clostridiales;f__Ruminococcaceae;g__Caproiciproducens
OTU_1784	0.000000	0.000001	Unknown
OTU_1785	0.000001	0.000001	Unknown
OTU_1786	0.000001	0.000000	k__Bacteria;p__Proteobacteria;c__Deltaproteobacteria;o__Bdellovibrionales;f__Bdellovibrionaceae;g__;s__
OTU_1787	0.000001	0.000000	Unknown
OTU_1788	0.000000	0.000004	Unknown
OTU_1789	0.000004	0.000017	k__Bacteria;p__Bacteroidetes;c__Bacteroidia;o__Bacteroidales;f__Rikenellaceae;g__Alistipes;s__Alistipes_sp_Marseille-P2431
OTU_1790	0.000000	0.000001	Unknown
OTU_1791	0.000000	0.000001	Unknown
OTU_1792	0.000001	0.000000	k__Bacteria;p__Acidobacteria;c__unidentified_Acidobacteria;o__unidentified_Acidobacteria;f__unidentified_Acidobacteria;g__unidentified_Acidobacteria;s__uncultivated_soil_bacterium_clone_S111
OTU_1793	0.000001	0.000000	k__Bacteria
OTU_1794	0.000002	0.000000	k__Bacteria
OTU_1795	0.000000	0.000001	Unknown
OTU_1796	0.000002	0.000000	k__Bacteria
OTU_1797	0.000000	0.000001	Unknown
OTU_1798	0.000001	0.000000	k__Bacteria;p__Firmicutes;c__Clostridia;o__Clostridiales;f__Lachnospiraceae;g__unidentified_Lachnospiraceae;s__Coprococcus_sp_HPP0074
OTU_1799	0.000001	0.000000	Unknown
OTU_1800	0.000002	0.000000	k__Bacteria;p__Proteobacteria;c__Deltaproteobacteria;o__Myxococcales
OTU_1801	0.000002	0.000000	Unknown
OTU_1802	0.000010	0.000041	k__Bacteria;p__Firmicutes;c__Clostridia;o__Clostridiales;f__Lachnospiraceae
OTU_1803	0.000001	0.000000	Unknown
OTU_1804	0.000001	0.000001	k__Bacteria
OTU_1805	0.000000	0.000001	Unknown
OTU_1806	0.000000	0.000002	Unknown
OTU_1807	0.000001	0.000000	k__Bacteria;p__Proteobacteria;c__Gammaproteobacteria;o__unidentified_Gammaproteobacteria;f__Burkholderiaceae;g__Undibacterium
OTU_1808	0.000001	0.000001	Unknown
OTU_1809	0.000001	0.000001	k__Bacteria;p__Actinobacteria;c__unidentified_Actinobacteria;o__Micrococcales;f__Micrococcaceae;g__Nesterenkonia;s__Nesterenkonia_sp_MY13
OTU_1810	0.000001	0.000000	Unknown
OTU_1811	0.000001	0.000000	Unknown
OTU_1812	0.000045	0.000067	k__Bacteria;p__Actinobacteria;c__unidentified_Actinobacteria;o__Bifidobacteriales;f__Bifidobacteriaceae;g__Bifidobacterium
OTU_1813	0.000003	0.000000	k__Bacteria;p__Acidobacteria;c__Acidobacteriia;o__Acidobacteriales;f__;g__;s__
OTU_1814	0.000001	0.000000	Unknown
OTU_1815	0.000001	0.000003	k__Bacteria;p__Proteobacteria;c__Gammaproteobacteria;o__unidentified_Gammaproteobacteria;f__Burkholderiaceae;g__unidentified_Burkholderiaceae
OTU_1816	0.000001	0.000000	Unknown
OTU_1817	0.000000	0.000002	Unknown
OTU_1818	0.000000	0.000002	k__Bacteria
OTU_1819	0.060099	0.048723	k__Bacteria;p__Firmicutes;c__Clostridia;o__Clostridiales;f__Lachnospiraceae
OTU_1820	0.000000	0.000001	k__Bacteria
OTU_1821	0.000003	0.000001	k__Bacteria;p__Proteobacteria;c__Alphaproteobacteria;o__Sphingomonadales;f__Sphingomonadaceae
OTU_1822	0.000002	0.000000	Unknown
OTU_1823	0.000001	0.000000	k__Bacteria;p__Firmicutes;c__Clostridia;o__Clostridiales;f__Ruminococcaceae
OTU_1824	0.000001	0.000000	k__Bacteria
OTU_1825	0.000000	0.000002	Unknown
OTU_1826	0.000001	0.000000	Unknown
OTU_1827	0.000002	0.000000	Unknown
OTU_1828	0.000000	0.000001	Unknown
OTU_1829	0.000001	0.000000	k__Bacteria;p__Bacteroidetes;c__Bacteroidia;o__Bacteroidales;f__Bacteroidaceae;g__Bacteroides
OTU_1830	0.000000	0.000001	Unknown
OTU_1831	0.000001	0.000000	Unknown
OTU_1832	0.000000	0.000001	k__Bacteria;p__Firmicutes;c__Clostridia;o__Clostridiales;f__unidentified_Clostridiales;g__unidentified_Clostridiales
OTU_1833	0.000000	0.000003	Unknown
OTU_1834	0.000001	0.000000	Unknown
OTU_1835	0.000000	0.000001	Unknown
OTU_1836	0.000001	0.000001	k__Bacteria;p__Proteobacteria;c__Alphaproteobacteria;o__Rhizobiales;f__Beijerinckiaceae;g__Methylobacterium;s__Methylobacterium_fujisawaense
OTU_1837	0.000001	0.000000	Unknown
OTU_1838	0.000000	0.000001	Unknown
OTU_1839	0.000001	0.000000	Unknown
OTU_1840	0.000000	0.000000	k__Bacteria;p__Actinobacteria;c__Thermoleophilia;o__Gaiellales
OTU_1841	0.000001	0.000000	Unknown
OTU_1842	0.000001	0.000000	k__Bacteria;p__Proteobacteria;c__Deltaproteobacteria;o__Desulfuromonadales;f__;g__;s__
OTU_1843	0.000000	0.000001	Unknown
OTU_1844	0.000001	0.000000	k__Bacteria;p__Proteobacteria;c__Alphaproteobacteria;o__Kordiimonadales;f__Kordiimonadaceae;g__Kordiimonas
OTU_1845	0.000000	0.000001	Unknown
OTU_1846	0.000001	0.000000	Unknown
OTU_1847	0.000001	0.000001	k__Bacteria;p__Actinobacteria;c__unidentified_Actinobacteria;o__Micrococcales;f__Bogoriellaceae;g__Georgenia;s__
OTU_1848	0.000000	0.000002	Unknown
OTU_1849	0.000001	0.000000	k__Bacteria
OTU_1850	0.000000	0.000001	Unknown
OTU_1851	0.000000	0.000001	Unknown
OTU_1852	0.000001	0.000000	Unknown
OTU_1853	0.000000	0.000001	k__Bacteria
OTU_1854	0.000001	0.000000	k__Bacteria;p__Bacteroidetes;c__Bacteroidia;o__Bacteroidales
OTU_1855	0.000000	0.000001	Unknown
OTU_1856	0.000001	0.000000	Unknown
OTU_1857	0.000001	0.000000	Unknown
OTU_1858	0.000000	0.000001	Unknown
OTU_1859	0.000001	0.000000	Unknown
OTU_1860	0.000000	0.000001	Unknown
OTU_1861	0.000001	0.000000	Unknown
OTU_1862	0.000001	0.000003	k__Bacteria;p__Firmicutes;c__Clostridia;o__Clostridiales;f__unidentified_Clostridiales;g__Peptoniphilus
OTU_1863	0.000000	0.000001	Unknown
OTU_1864	0.000001	0.000000	k__Bacteria;p__Proteobacteria;c__Alphaproteobacteria;o__Rhodobacterales;f__Rhodobacteraceae;g__Loktanella
OTU_1865	0.000000	0.000001	Unknown
OTU_1866	0.000001	0.000000	Unknown
OTU_1867	0.000001	0.000000	k__Bacteria
OTU_1868	0.000001	0.000000	Unknown
OTU_1869	0.000002	0.000000	Unknown
OTU_1870	0.000002	0.000000	Unknown
OTU_1871	0.000000	0.000001	Unknown
OTU_1872	0.000001	0.000000	Unknown
OTU_1873	0.000001	0.000000	k__Bacteria
OTU_1874	0.000001	0.000000	k__Bacteria
OTU_1875	0.000001	0.000000	k__Bacteria
OTU_1876	0.000000	0.000001	Unknown
OTU_1877	0.000005	0.000000	k__Bacteria;p__Proteobacteria;c__Gammaproteobacteria;o__unidentified_Gammaproteobacteria;f__Burkholderiaceae
OTU_1878	0.000001	0.000000	k__Bacteria;p__Acidobacteria;c__Acidobacteriia;o__Solibacterales;f__unidentified_Solibacterales;g__Bryobacter;s__
OTU_1879	0.000002	0.000000	k__Bacteria;p__Proteobacteria;c__Gammaproteobacteria;o__unidentified_Gammaproteobacteria
OTU_1880	0.000004	0.000001	k__Bacteria;p__Actinobacteria;c__unidentified_Actinobacteria;o__Frankiales;f__Geodermatophilaceae;g__Blastococcus;s__Blastococcus_saxobsidens
OTU_1881	0.000001	0.000000	Unknown
OTU_1882	0.000001	0.000000	Unknown
OTU_1883	0.000002	0.000000	k__Bacteria
OTU_1884	0.000000	0.000000	k__Bacteria;p__Firmicutes;c__Clostridia;o__Clostridiales;f__Peptostreptococcaceae;g__Sporacetigenium;s__
OTU_1885	0.000002	0.000007	k__Bacteria;p__Firmicutes;c__Clostridia;o__Clostridiales;f__Christensenellaceae
OTU_1886	0.000001	0.000001	Unknown
OTU_1887	0.000000	0.000001	Unknown
OTU_1888	0.000000	0.000001	Unknown
OTU_1889	0.000000	0.000001	Unknown
OTU_1890	0.000001	0.000000	k__Bacteria;p__Bacteroidetes;c__Ignavibacteria;o__unidentified_Ignavibacteria;f__unidentified_Ignavibacteria;g__unidentified_Ignavibacteria;s__Candidatus_Kapabacteria_sp_59-99
OTU_1891	0.000001	0.000000	k__Bacteria;p__Acidobacteria;c__unidentified_Acidobacteria;o__unidentified_Acidobacteria;f__unidentified_Acidobacteria;g__unidentified_Acidobacteria
OTU_1892	0.000000	0.000002	Unknown
OTU_1893	0.000000	0.000001	k__Bacteria;p__Bacteroidetes;c__Bacteroidia;o__Bacteroidales;f__Prevotellaceae;g__unidentified_Prevotellaceae;s__Prevotella_copri
OTU_1894	0.000003	0.000000	k__Bacteria;p__Bacteroidetes;c__Bacteroidia;o__Sphingobacteriales;f__;g__;s__
OTU_1895	0.000001	0.000000	k__Bacteria
OTU_1896	0.000001	0.000000	k__Bacteria
OTU_1897	0.000001	0.000000	k__Bacteria
OTU_1898	0.000001	0.000000	k__Bacteria;p__Actinobacteria;c__Thermoleophilia;o__Solirubrobacterales;f__Solirubrobacteraceae;g__Conexibacter
OTU_1899	0.000000	0.000001	Unknown
OTU_1900	0.000004	0.000000	k__Bacteria;p__Firmicutes;c__Clostridia;o__Clostridiales;f__Peptococcaceae;g__Peptococcus;s__Peptococcus_sp_oral_clone_MCE10_265
OTU_1901	0.000001	0.000000	Unknown
OTU_1902	0.000001	0.000000	Unknown
OTU_1903	0.000000	0.000002	Unknown
OTU_1904	0.000001	0.000005	k__Bacteria
OTU_1905	0.000000	0.000001	Unknown
OTU_1906	0.000001	0.000000	Unknown
OTU_1907	0.000001	0.000000	Unknown
OTU_1908	0.000001	0.000000	Unknown
OTU_1909	0.000001	0.000000	Unknown
OTU_1910	0.000000	0.000001	Unknown
OTU_1911	0.000001	0.000000	k__Bacteria;p__Proteobacteria;c__Alphaproteobacteria;o__Rhizobiales;f__unidentified_Rhizobiales;g__Labrenzia;s__Labrenzia_aggregata
OTU_1912	0.000001	0.000000	Unknown
OTU_1913	0.000001	0.000000	Unknown
OTU_1914	0.000001	0.000000	Unknown
OTU_1915	0.000003	0.000001	k__Bacteria;p__Firmicutes;c__Clostridia;o__Clostridiales;f__Ruminococcaceae
OTU_1916	0.000000	0.000002	Unknown
OTU_1917	0.000001	0.000000	Unknown
OTU_1918	0.000002	0.000000	k__Bacteria;p__Proteobacteria;c__Alphaproteobacteria;o__Holosporales;f__Holosporaceae;g__;s__
OTU_1919	0.000000	0.000001	Unknown
OTU_1920	0.000000	0.000001	Unknown
OTU_1921	0.000001	0.000000	Unknown
OTU_1922	0.000000	0.000001	k__Bacteria
OTU_1923	0.000001	0.000000	Unknown
OTU_1924	0.000001	0.000000	k__Bacteria;p__Proteobacteria;c__Alphaproteobacteria;o__Micropepsales;f__Micropepsaceae;g__;s__
OTU_1925	0.000000	0.000001	Unknown
OTU_1926	0.000000	0.000002	k__Bacteria
OTU_1927	0.000000	0.000003	k__Bacteria;p__Firmicutes;c__Clostridia;o__Clostridiales
OTU_1928	0.000000	0.000001	Unknown
OTU_1929	0.000000	0.000001	Unknown
OTU_1930	0.000001	0.000000	Unknown
OTU_1931	0.000001	0.000001	k__Bacteria;p__Bacteroidetes;c__Bacteroidia;o__Bacteroidales;f__Muribaculaceae;g__;s__
OTU_1932	0.000002	0.000000	k__Bacteria
OTU_1933	0.000026	0.000009	k__Bacteria;p__Firmicutes;c__Clostridia;o__Clostridiales;f__Lachnospiraceae
OTU_1934	0.000002	0.000002	Unknown
OTU_1935	0.000001	0.000000	Unknown
OTU_1936	0.000000	0.000001	Unknown
OTU_1937	0.000001	0.000000	k__Bacteria;p__Elusimicrobia
OTU_1938	0.000001	0.000000	k__Bacteria;p__Proteobacteria;c__Gammaproteobacteria;o__unidentified_Gammaproteobacteria;f__unidentified_Gammaproteobacteria;g__Methylophaga
OTU_1939	0.000001	0.000000	Unknown
OTU_1940	0.000000	0.000002	Unknown
OTU_1941	0.000001	0.000001	k__Bacteria;p__Proteobacteria;c__Gammaproteobacteria;o__Enterobacteriales;f__Enterobacteriaceae
OTU_1942	0.000000	0.000002	k__Bacteria
OTU_1943	0.000000	0.000001	k__Bacteria;p__unidentified_Bacteria;c__unidentified_Bacteria;o__Campylobacterales;f__Helicobacteraceae;g__Helicobacter;s__Helicobacter_ganmani
OTU_1944	0.000001	0.000000	Unknown
OTU_1945	0.000001	0.000001	k__Bacteria;p__Firmicutes;c__Clostridia;o__Clostridiales;f__Christensenellaceae
OTU_1946	0.000001	0.000000	Unknown
OTU_1947	0.000001	0.000000	Unknown
OTU_1948	0.000001	0.000000	Unknown
OTU_1949	0.000000	0.000001	Unknown
OTU_1950	0.000002	0.000000	k__Bacteria
OTU_1951	0.000001	0.000000	k__Bacteria
OTU_1952	0.000002	0.000000	Unknown
OTU_1953	0.000000	0.000001	Unknown
OTU_1954	0.000001	0.000002	k__Bacteria
OTU_1955	0.000001	0.000000	Unknown
OTU_1956	0.000002	0.000000	Unknown
OTU_1957	0.000000	0.000001	k__Bacteria
OTU_1958	0.000000	0.000002	k__Bacteria
OTU_1959	0.000000	0.000001	Unknown
OTU_1960	0.000001	0.000000	Unknown
OTU_1961	0.000000	0.000001	Unknown
OTU_1962	0.000002	0.000000	k__Bacteria
OTU_1963	0.000001	0.000000	k__Bacteria;p__Proteobacteria;c__Gammaproteobacteria;o__Legionellales;f__Legionellaceae;g__Legionella;s__
OTU_1964	0.000001	0.000000	Unknown
OTU_1965	0.000001	0.000000	Unknown
OTU_1966	0.000001	0.000000	k__Bacteria
OTU_1967	0.000000	0.000001	k__Bacteria;p__Acidobacteria;c__Acidobacteriia;o__Acidobacteriales;f__unidentified_Acidobacteriales;g__Occallatibacter;s__
OTU_1968	0.000001	0.000000	Unknown
OTU_1969	0.000003	0.000000	k__Bacteria;p__Firmicutes;c__Bacilli;o__Lactobacillales;f__Lactobacillaceae;g__Lactobacillus;s__Lactobacillus_coryniformis
OTU_1970	0.000000	0.000001	k__Bacteria
OTU_1971	0.000001	0.000000	Unknown
OTU_1972	0.000001	0.000000	Unknown
OTU_1973	0.000000	0.000001	Unknown
OTU_1974	0.000001	0.000001	k__Bacteria
OTU_1975	0.000001	0.000000	k__Bacteria
OTU_1976	0.000002	0.000000	Unknown
OTU_1977	0.000000	0.000002	k__Bacteria
OTU_1978	0.000001	0.000000	Unknown
OTU_1979	0.000001	0.000000	k__Bacteria
OTU_1980	0.000003	0.000000	k__Bacteria;p__Proteobacteria;c__Gammaproteobacteria;o__Pasteurellales;f__Pasteurellaceae;g__Haemophilus;s__Haemophilus_influenzae
OTU_1981	0.000000	0.000001	Unknown
OTU_1982	0.000001	0.000000	Unknown
OTU_1983	0.000001	0.000005	k__Bacteria
OTU_1984	0.000001	0.000000	Unknown
OTU_1985	0.000004	0.000000	Unknown
OTU_1986	0.000002	0.000000	k__Bacteria;p__Bacteroidetes;c__Bacteroidia;o__Chitinophagales;f__Chitinophagaceae;g__Chitinophaga
OTU_1987	0.000001	0.000000	Unknown
OTU_1988	0.000000	0.000001	Unknown
OTU_1989	0.000001	0.000000	Unknown
OTU_1990	0.000001	0.000000	k__Bacteria;p__Firmicutes;c__Clostridia;o__Clostridiales
OTU_1991	0.000000	0.000001	Unknown
OTU_1992	0.000002	0.000000	Unknown
OTU_1993	0.000000	0.000001	Unknown
OTU_1994	0.000000	0.000001	Unknown
OTU_1995	0.000001	0.000000	k__Bacteria;p__Gemmatimonadetes;c__unidentified_Gemmatimonadetes;o__Gemmatimonadales;f__Gemmatimonadaceae;g__;s__
OTU_1996	0.000001	0.000000	Unknown
OTU_1997	0.000000	0.000001	k__Bacteria;p__Firmicutes;c__Clostridia;o__Clostridiales;f__Ruminococcaceae;g__Subdoligranulum
OTU_1998	0.000003	0.000006	k__Bacteria;p__Firmicutes;c__Erysipelotrichia;o__Erysipelotrichales;f__Erysipelotrichaceae;g__Allobaculum;s__
OTU_1999	0.000001	0.000000	k__Bacteria;p__Proteobacteria;c__Alphaproteobacteria;o__unidentified_Alphaproteobacteria;f__Geminicoccaceae;g__Candidatus_Alysiosphaera;s__
[truncated: 136 more rows]
