# Supplementary material for: Gut microbiota composition and functional prediction in diarrhea-predominant irritable bowel syndrome
Source: BMC Gastroenterol. 2021 Mar 5;21:105. doi: 10.1186/s12876-021-01693-w (PMC7934555; doi:10.1186/s12876-021-01693-w)
Supplement: Supplementary file 3 — Additional file 3: Table S3. Class top10 of two groups. [file 12876_2021_1693_MOESM3_ESM.xls]

Taxonomy	Clostridia	Bacteroidia	Gammaproteobacteria	Bacilli	Fusobacteriia	Negativicutes	unidentified_Actinobacteria	Erysipelotrichia	unidentified_Cyanobacteria	Verrucomicrobiae	Others
A	0.408212	0.218992	0.191543	0.095418	0.000535	0.031221	0.030087	0.011019	0.003385	0.000174	0.009412
B	0.540211	0.224849	0.053269	0.041243	0.013055	0.042220	0.049187	0.025051	0.000160	0.001914	0.008840
