# Supplementary material for: Gut microbiota composition and functional prediction in diarrhea-predominant irritable bowel syndrome
Source: BMC Gastroenterol. 2021 Mar 5;21:105. doi: 10.1186/s12876-021-01693-w (PMC7934555; doi:10.1186/s12876-021-01693-w)
Supplement: Supplementary file 4 — Additional file 4: Table S4. Comparison of genus 35 clustering between two groups. [file 12876_2021_1693_MOESM4_ESM.xls]

## Sheet: Sheet1
Taxon	A	B
Fusobacterium	0.000535227	0.013055
Bifidobacterium	0.0289684	0.0486689
Bacteroides	0.112878	0.120619
unidentified_Ruminococcaceae	0.0112104	0.0219848
unidentified_Prevotellaceae	0.00388922	0.00184242
Romboutsia	0.0219017	0.0358896
unidentified_Erysipelotrichaceae	0.00570958	0.00909886
Faecalibacterium	0.0510598	0.0966747
Parabacteroides	0.0041164	0.00631686
unidentified_Clostridiales	0.0101296	0.0103891
Lachnoclostridium	0.00622349	0.0137417
Sarcina	0.00421124	0.000498467
Enterococcus	0.00900035	0.00103737
Lactobacillus	0.03613	0.0321327
Lachnospira	0.00449209	0.011167
Haemophilus	0.00366057	0.0035797
Klebsiella	0.0135365	0.00529125
Megamonas	0.0171956	0.0135263
Agathobacter	0.0270459	0.0458362
Dorea	0.0123565	0.0136262
Streptococcus	0.0494718	0.0077902
unidentified_Enterobacteriaceae	0.16599	0.035947
Alistipes	0.00234235	0.00390098
Alloprevotella	0.00378703	0.0303219
Anaerostipes	0.00774756	0.0120992
Phascolarctobacterium	0.0052567	0.0055449
unidentified_Lachnospiraceae	0.0731953	0.0789651
Fusicatenibacter	0.016642	0.0178514
Collinsella	0.00578384	0.00411566
Blautia	0.0484572	0.048591
Dialister	0.00577575	0.0198321
Subdoligranulum	0.0102259	0.0135983
Roseburia	0.0100995	0.0239999
Butyricicoccus	0.00274598	0.00450091
Holdemanella	0.00375541	0.0129109
