# Supplementary material for: Gut microbiota composition and functional prediction in diarrhea-predominant irritable bowel syndrome
Source: BMC Gastroenterol. 2021 Mar 5;21:105. doi: 10.1186/s12876-021-01693-w (PMC7934555; doi:10.1186/s12876-021-01693-w)
Supplement: Supplementary file 5 — Additional file 5: Table S5. KEGG metagenome predictions. [file 12876_2021_1693_MOESM5_ESM.xls]

## Sheet: Sheet1
K01361	26	20	69	48	28	229	179	454	130	187	66	740	117	80	76	270	224	170	601	172	25	137	44	28	29	216	144	78	119	31	6	75	35	12	7	53	67	35	71	20	11	34	28	4	4	4	4	25	8
K01362	9695	10340	7008	4708	2889	8912	5859	7542	7924	8172	3842	5880	6148	2240	4917	7248	15060	4037	5480	4777	6492	2990	6755	4509	4143	10255	4228	5738	6513	9352	8022	4887	8138	5036	6209	7890	6144	7164	6518	8241	6061	5082	6473	5202	4165	5129	9627	4584	2562
K02249	1	0	1	2	1	2	2	9	1	1	0	0	0	0	0	0	0	1	0	0	0	0	0	0	0	0	0	1	0	0	0	0	0	0	0	0	0	1	0	0	0	0	0	0	0	0	0	0	0
K05841	3	25	3	3	1	4	82	1	0	1	29	20	29	21	29	23	1931	19	25	29	1	1	0	3	1	1	50	1	3	1	2	2	2	2	1	1	79	0	2	1	1	1	1	1	2	0	0	2	0
K05844	48	62	75	220	83	145	132	72	33	74	84	149	92	407	249	183	100	85	61	68	102	368	118	372	145	146	107	143	52	30	39	64	32	109	87	38	35	25	20	28	21	15	535	132	34	49	27	295	24
K05845	273	413	588	2074	342	1128	1229	1887	1702	577	405	1796	463	712	427	890	2887	562	1401	556	295	1093	361	826	295	678	646	523	551	139	180	419	251	567	240	341	413	263	517	151	183	286	252	122	255	276	134	799	122
K05846	2439	1890	2311	6487	1835	4392	3980	5284	3914	2953	6485	5446	2350	2610	3456	5583	5620	2690	4054	4714	6589	4020	1676	3504	3260	2550	2510	3006	2570	1426	3908	2775	1553	2652	3724	3011	2477	3078	2940	1908	2753	2682	2367	2684	9700	3683	1389	4416	12079
K05847	3291	1383	2679	4907	1934	3933	2968	4090	2911	3808	8478	4361	3128	2556	3470	5302	5441	2740	5731	4100	8454	3360	2597	2628	3717	2219	2721	3253	6032	1816	5456	2680	3218	4997	3412	3581	3538	3386	4559	2936	3926	3783	2891	2806	6095	3736	1545	4745	14849
K00508	16	28	8	30	7	11	13	11	10	14	10	14	15	59	6	5	9	11	6	7	7	23	12	20	3	2	9	11	4	4	4	8	3	19	1	4	5	3	7	4	2	1	2	1	5	0	2	3	2
K00500	6	151	11	65	6	11	15	37	3	13	12	15	16	175	13	12	15	31	13	12	6	20	6	55	17	5	8	74	8	7	2	13	5	35	3	4	9	10	5	2	4	4	5	15	5	8	3	5	2
K00507	27	283	19	64	7	22	270	33	5	16	100	74	103	229	103	84	5808	86	82	103	12	25	13	49	20	4	158	67	11	8	8	13	3	32	4	5	241	8	5	4	6	4	19	13	6	7	10	8	2
K01101	835	1118	1551	2907	951	2218	2068	3053	6173	1710	665	2870	1446	1083	1055	1657	1980	1093	2791	1545	442	1113	762	743	874	1015	1026	905	1306	424	659	1667	931	2563	1087	1287	1311	991	1857	752	1651	2311	1181	954	743	854	607	1058	672
K01103	25	7	27	29	48	61	40	101	13	22	14	32	27	14	39	49	31	21	12	20	7	29	14	15	37	20	13	17	6	6	36	57	30	33	131	37	38	42	22	21	19	39	15	5	21	3	25	33	7
K01104	26798	58442	48035	29570	35181	35889	45630	39451	45847	36151	39042	61081	63523	30717	55823	46613	48346	44664	71295	57780	34849	39723	40773	25803	54886	22168	31640	47536	49186	23159	37765	63749	40730	51517	55018	38199	51503	44446	55591	35731	37651	64838	37164	58808	47288	43520	24463	46902	54201
K05592	11279	3832	8293	8588	8932	11536	7664	8387	8756	9787	12211	8661	7132	8321	9407	10953	9595	7496	9804	7989	13224	10194	9790	10088	13135	11646	9360	9384	13206	11041	11614	9206	8500	9619	10686	11749	8827	7741	10350	9034	9529	9994	8806	11265	9181	14767	10629	12744	14473
K05593	2232	453	1886	2658	2152	3523	1291	1566	713	1549	1928	3466	2354	1401	4228	3348	1533	1324	1815	2129	1926	3351	2320	2324	6374	1611	1476	2110	1769	1077	2483	4689	1937	2118	5107	4235	2071	1779	2520	1614	1731	4883	2415	7588	2551	7634	1460	5297	2345
K05590	1036	14	885	2889	3946	537	1690	1548	242	516	663	1095	646	4516	1170	371	1167	2881	302	391	1262	3607	1239	3448	1572	292	3533	1418	490	204	345	432	185	856	376	67	596	262	77	97	84	48	643	239	78	162	63	1688	597
K05591	1013	44	881	2873	3937	453	1681	1539	229	481	640	1092	641	4489	1159	244	1158	2877	297	377	1207	3600	1228	3420	1556	166	3513	1404	478	194	336	435	184	859	375	45	594	262	77	90	79	45	123	142	72	137	58	1678	585
K05596	1030	62	898	2907	3948	476	1705	1558	265	505	650	1121	656	4545	1171	262	1175	2888	317	392	1212	3616	1238	3441	1561	173	3522	1412	494	199	344	450	191	872	381	54	604	264	96	98	81	52	127	144	77	138	60	1682	586
K05597	1	1	3	3	2	2	3	2	0	3	2	3	2	3	1	3	1	2	1	2	0	5	0	2	2	1	1	2	1	1	1	3	1	3	1	2	1	0	1	1	1	0	1	0	0	1	0	1	0
K05594	15	0	53	78	25	43	91	28	16	25	14	66	31	119	18	14	35	9	10	13	28	261	83	106	42	11	49	32	19	13	20	41	17	35	9	8	18	7	8	14	10	8	10	11	19	10	17	270	5
K05595	14094	4195	8740	5722	6045	6082	5273	4337	4756	9337	3536	1647	3013	5692	2017	1321	4507	3600	1617	2658	7704	4706	10928	6394	3078	1661	6500	3667	8685	3220	9284	2135	11819	4679	2218	3626	8178	3926	5357	9214	5125	2462	2452	4071	2288	3032	2011	3725	1568
K14540	8702	20445	14802	8843	11102	12223	14468	13655	10952	11082	17251	23204	23585	10194	22266	18553	19369	16306	27306	21737	12437	14052	12139	7530	21351	5863	9997	17589	16244	5758	13839	24086	12240	18753	21633	14276	17550	17141	19795	10589	13439	25332	14412	23137	19543	18031	7239	18349	23065
K12529	1	3	3	8	5	2	3	3	2	3	1	3	1	8	5	1	2	3	3	2	2	7	4	5	3	3	4	4	5	1	1	1	1	3	1	0	4	1	1	0	0	1	1	0	0	4	0	4	2
K12528	1	0	2	8	5	2	3	3	1	1	1	3	1	8	5	1	1	3	3	2	2	6	2	5	3	3	4	4	5	1	1	0	1	2	1	0	4	1	1	0	0	1	1	0	0	4	0	4	2
K02456	1284	521	416	842	383	871	781	704	208	572	1282	556	437	947	728	1364	933	610	460	910	2386	1111	428	1653	962	403	580	827	519	368	1351	688	344	888	822	812	673	1545	671	529	907	696	709	932	956	907	690	1444	4743
K02457	33	61	96	548	66	68	216	90	35	53	42	203	66	662	102	31	96	57	38	32	93	686	152	1353	164	35	181	189	92	35	49	165	46	288	46	20	58	29	26	37	13	15	19	95	31	108	29	271	16
K02454	687	185	257	694	163	225	316	205	96	181	160	246	156	730	154	95	135	87	84	90	183	739	222	1408	214	67	222	237	236	57	216	303	300	563	130	84	120	81	133	101	38	167	76	124	171	159	333	343	39
K02455	75	124	114	568	83	88	237	142	39	70	65	215	82	680	117	44	107	72	43	51	102	699	158	1366	173	39	189	201	95	41	70	183	55	303	59	29	69	42	36	43	23	37	41	99	111	111	45	293	22
K02452	32	39	94	545	63	66	213	87	34	52	42	202	64	662	101	31	94	54	35	31	92	682	150	1351	162	33	181	188	91	35	49	163	45	281	46	18	58	29	24	36	14	14	19	95	31	107	29	270	14
K02453	202	446	225	608	181	142	573	549	76	157	125	247	171	715	201	102	637	381	119	115	177	743	231	1398	364	66	312	517	259	75	208	275	352	389	200	111	344	1351	183	116	63	82	264	135	4660	223	107	502	105
K02450	24	17	46	107	27	39	79	43	14	14	17	69	35	217	20	13	38	31	12	7	28	260	67	130	47	11	50	91	19	7	17	39	12	40	3	10	16	11	15	3	4	8	7	22	15	12	18	233	3
K02103	4441	14202	9472	5464	7761	7322	9027	7511	4230	6411	6820	15107	14075	5992	14846	11519	10391	10727	17192	15748	4658	8675	6689	4167	14361	3191	5819	10612	7963	3486	6866	15346	6632	9629	13467	8856	10496	9606	11409	6529	8064	15546	8609	16224	10286	12036	4157	11388	9894
K08138	4262	1576	2332	744	601	1768	962	722	544	2595	1064	89	747	250	248	347	495	239	346	553	2156	260	3180	762	465	455	933	758	2751	885	3050	497	3557	1271	571	1152	2325	1520	1693	2967	467	813	231	1214	741	353	603	702	312
K02108	16277	32368	26412	16216	21210	20101	25504	22978	17107	20546	22880	35014	34830	19128	31784	26927	28727	27593	40244	31744	19571	23577	21992	16637	31293	15554	19210	28425	26028	16188	21727	35765	22221	29910	30287	23054	28345	27730	30396	20601	23371	34796	23913	32286	26756	24799	17158	26186	29220
K02109	18104	32912	27730	16655	22812	22933	26268	23575	17464	21471	23990	36519	35848	19500	34602	29289	30990	28121	40711	33709	21120	25835	23640	17458	36743	16736	20018	29943	27270	17040	23565	38989	23443	30446	34326	26758	29554	28911	32199	21773	24732	38725	25801	38870	28766	31719	18187	30931	31123
K02458	32	43	96	548	66	68	216	90	35	53	43	203	66	663	103	31	96	56	37	32	93	687	150	1353	166	34	182	189	92	36	51	167	46	288	46	20	59	29	26	38	13	15	20	96	31	108	29	272	15
K02459	32	42	96	549	65	68	216	90	35	53	43	203	66	663	102	32	95	55	37	32	93	687	150	1353	165	33	181	189	91	36	49	165	46	288	46	20	58	29	26	37	13	15	20	96	31	108	29	272	16
K08137	1010	10	876	2808	3935	446	1672	1518	228	478	630	1074	626	4277	1146	237	1141	2849	288	369	1201	3583	1222	3364	1543	164	3503	1346	475	192	336	429	183	825	374	40	591	253	74	93	76	44	121	129	68	136	57	1676	582
K03851	12	6	13	17	23	30	20	52	6	11	7	17	13	11	20	26	16	13	6	11	4	15	8	9	20	10	7	10	3	3	18	28	15	18	65	18	18	23	13	10	9	20	7	2	10	1	14	22	4
K03852	8	3	13	18	7	21	10	9	21	8	5	16	8	20	7	19	5	8	14	9	3	13	1	8	5	7	2	6	9	2	4	16	4	11	6	12	3	4	14	2	3	0	2	0	1	1	6	10	0
K03855	22	12	125	48	65	41	37	53	32	72	10	16	89	48	18	25	13	27	34	23	46	41	96	83	47	30	44	91	150	20	41	39	322	57	49	38	36	48	63	55	35	38	34	18	15	44	47	50	27
K03856	5710	15732	7449	5477	4956	6590	7511	6298	3679	6625	16820	11498	16146	6595	14260	13002	12375	9438	13410	15308	11873	7937	8028	4982	10780	3487	5925	11533	9619	4238	11181	14844	8689	13047	13674	9597	10872	11461	11739	7677	10358	15702	11736	13851	15607	11326	6173	12145	23134
K13019	8	18	7	7	5	7	5	3	3	11	4	2	6	8	4	3	5	5	2	3	4	4	3	5	3	3	6	3	1	3	8	3	5	8	4	6	6	2	6	10	4	5	2	2	22	3	3	7	2
K13010	27	17	12	39	3	7	9	5	1	17	19	4	9	17	5	7	8	4	3	10	43	12	19	85	9	8	10	8	8	12	81	24	19	69	3	10	13	6	9	29	58	71	16	9	11	16	39	11	25
K13012	2400	1568	2632	2797	2528	3979	1664	2017	812	1696	1975	3527	3875	1614	5476	4194	2163	2343	2222	2639	2503	3865	3407	2025	7565	1750	1687	3618	2199	1508	3349	6911	3094	4119	7105	5974	2968	4519	4008	2440	3402	6581	5121	9603	3372	8671	2674	6637	3282
K13013	0	11	1	2	0	2	2	1	0	1	3	0	2	2	2	2	1	0	0	0	1	1	1	2	3	0	0	1	0	1	0	2	0	4	0	0	0	0	0	0	0	0	0	2	0	1	0	2	0
K13014	1005	9	852	2794	3926	421	1619	1498	223	468	629	1045	620	4302	1144	234	1127	2849	286	368	1189	3396	1190	3332	1520	158	3480	1317	466	187	323	414	176	822	373	38	584	251	72	87	74	39	116	123	65	133	49	1473	579
K13015	8	122	25	12	22	66	21	20	30	15	11	20	26	13	40	108	27	28	67	17	8	18	10	9	26	28	13	32	44	10	33	48	36	38	81	97	45	42	115	32	11	49	54	16	18	16	19	49	11
K13016	32	24	14	44	5	11	10	4	2	22	19	5	10	24	5	7	8	8	4	11	44	12	20	88	7	9	14	10	8	15	88	24	22	77	6	16	17	8	14	38	62	75	17	7	31	16	41	18	27
K13017	4	103	1	6	4	2	4	2	1	3	1	1	1	10	0	4	1	7	3	2	0	6	0	4	1	0	2	7	0	3	0	6	2	6	0	2	5	1	4	1	3	2	2	0	1	6	1	0	0
K08566	9	0	31	88	17	17	41	12	8	17	11	42	18	100	13	7	17	6	4	9	21	118	60	205	24	9	41	22	23	10	12	28	14	47	17	6	14	7	7	17	19	18	17	19	2283	27	15	100	15
K08567	72	239	202	383	114	174	219	89	94	151	61	122	146	340	105	181	100	46	102	61	187	496	236	953	178	184	190	154	437	71	115	139	520	256	80	101	119	56	227	108	29	87	547	183	35	140	93	75	32
K13275	531	3	219	125	224	644	180	132	121	409	1075	276	293	171	499	1220	269	218	347	787	2185	347	242	220	613	336	276	315	378	288	1049	304	201	250	585	677	289	185	473	379	810	428	472	786	662	709	299	906	4645
K03275	996	9	817	2681	3907	403	1568	1484	213	452	614	986	595	4141	1124	225	1102	2839	278	358	1165	3250	1125	3086	1489	148	3433	1290	442	176	311	372	162	762	356	32	568	242	64	74	66	35	112	114	48	115	39	1401	578
K03274	2022	252	1104	3082	4106	783	2078	2131	324	774	3435	1261	864	4689	1380	633	1791	3309	516	649	1672	3717	1376	3596	1831	383	3695	1883	714	430	1044	702	613	1257	653	293	933	1662	314	323	237	372	869	302	2546	1276	549	2000	1936
K03276	0	0	1	2	3	0	1	1	1	1	1	1	1	4	1	0	1	2	0	1	1	3	1	2	2	0	3	1	1	1	0	0	1	1	1	0	1	0	0	0	0	0	0	0	0	0	0	1	1
K03271	2541	938	2151	3689	4598	1592	3045	2960	543	1429	3830	1974	2058	5349	2086	1497	3319	4070	993	1127	2081	4254	2368	4121	2573	770	4399	2813	1285	779	1998	1800	2441	3462	1574	1617	2883	3761	1468	1346	2008	2150	2742	871	3183	2114	1136	3217	2740
K03270	6587	2493	4017	4262	4984	4704	3757	3076	1001	5013	4970	1560	2197	5351	2695	3414	3296	3881	1211	2727	5342	4334	5455	6746	3155	8278	5660	3772	4684	8810	5203	1450	4585	3482	1836	4853	3840	3775	2725	5569	4875	1859	4141	1710	3789	4654	8022	3363	2522
K03273	2226	480	1391	3214	4226	962	2714	2579	391	927	3621	1501	1202	4860	1619	891	4556	3697	713	803	1850	3911	1762	3747	2141	471	4075	2254	966	518	1390	1118	1068	1615	979	546	1881	3056	633	554	620	651	1388	473	2773	1600	758	2610	2320
K03272	3406	528	2143	6146	8166	1470	4210	4264	632	1362	2001	2354	1643	9278	2625	1055	3678	6586	840	1065	2863	7361	2673	7148	3604	698	7408	3865	1352	515	1478	1315	1142	2577	1239	571	1987	4294	651	612	256	684	1685	737	345	557	804	3815	1461
K03279	4	0	10	16	9	14	41	14	3	6	1	33	3	7	1	2	9	2	1	2	10	181	16	22	19	4	18	17	6	4	3	15	2	3	1	2	5	0	2	0	0	0	1	0	1	1	8	3	1
K12270	301	16	272	445	174	523	427	667	1330	682	845	1008	404	470	359	555	741	418	1994	516	227	245	124	213	183	254	287	209	864	184	268	212	140	1249	135	617	483	351	934	261	991	1135	501	74	85	71	89	151	82
K07557	0	0	3	0	2	0	2	0	0	0	0	0	3	0	2	0	0	0	0	0	0	4	0	2	3	0	0	1	1	0	1	0	0	2	319	10	2	1	0	1	0	0	1	1	0	0	0	2	0
K07552	6148	1436	3659	6680	8441	2633	4159	3960	1065	3359	4949	2485	2070	9623	2708	1284	2882	6177	1135	1450	4781	7688	5250	8038	3692	1093	7864	3876	3791	1322	3536	1380	2826	2833	1278	1085	2494	2014	1489	2281	688	1005	1659	1587	836	1693	786	3860	2762
K09909	43	6	71	212	44	148	148	95	33	68	52	126	60	483	50	152	75	63	28	39	104	473	118	249	103	145	102	196	44	30	32	57	20	82	12	37	27	23	13	17	18	12	533	133	28	37	32	285	20
K09908	1037	16	886	2892	3946	538	1691	1549	242	518	664	1095	647	4520	1171	371	1167	2882	303	392	1263	3608	1239	3451	1573	293	3533	1421	490	204	345	433	185	862	376	69	597	262	78	96	85	48	643	240	78	162	63	1688	598
K12057	26	21	61	396	50	42	136	46	25	48	21	96	45	385	75	26	47	31	21	26	62	346	117	1007	111	22	116	87	55	25	28	106	33	201	36	14	41	17	17	38	18	9	17	69	22	84	16	119	7
K12056	26	14	61	391	51	43	137	45	25	49	22	96	45	387	76	22	48	29	20	27	63	348	117	1007	109	22	117	88	53	26	28	106	34	201	36	14	41	17	17	38	17	7	18	69	22	84	16	118	8
K06221	4321	693	2046	3302	4115	1467	1999	1876	410	2217	1169	1265	1135	4532	1366	461	1266	2993	396	675	2330	3868	1737	3754	1747	280	3611	1644	619	491	2136	923	1545	1413	726	539	893	579	515	1615	369	372	324	1035	394	385	398	2072	725
K09900	1051	19	852	2855	3944	598	1657	1546	243	539	675	1071	629	4446	1169	488	1154	2884	303	398	1302	3547	1185	3399	1570	412	3526	1420	490	207	339	408	174	837	370	89	590	256	75	90	82	44	1156	327	68	178	60	1436	609
K09903	14515	25941	19652	13247	16123	17046	19183	17081	14845	17153	19709	24842	25904	15244	24258	21748	22076	19816	28583	25828	17618	18359	17575	14129	24060	14146	15567	21118	20828	14446	18455	25599	17735	21896	23580	19005	21484	19839	22830	17273	18315	27196	18331	25967	20921	21560	14907	21547	24656
K09902	1036	29	886	2892	3943	538	1692	1549	240	517	664	1094	646	4515	1169	372	1168	2881	303	391	1262	3605	1237	3450	1572	293	3532	1420	489	204	345	433	185	863	376	70	596	263	78	97	85	47	642	239	78	162	63	1686	597
K09904	1036	14	885	2889	3946	537	1690	1547	242	516	663	1095	646	4516	1170	371	1166	2879	302	391	1262	3607	1238	3447	1572	292	3532	1416	490	204	345	432	185	856	376	67	596	261	77	96	84	48	643	239	78	162	63	1688	597
K09907	1036	14	885	2889	3946	538	1690	1546	242	516	663	1095	646	4516	1170	371	1166	2879	302	391	1261	3606	1238	3446	1571	292	3531	1413	489	203	345	432	185	856	376	67	596	260	77	97	84	48	643	239	78	162	63	1688	597
K09906	1036	16	885	2892	3946	538	1690	1549	242	517	664	1095	647	4516	1170	372	1166	2881	302	393	1263	3608	1239	3449	1573	292	3534	1421	490	204	345	433	185	858	376	68	597	262	78	96	84	48	643	240	78	162	63	1689	599
K03234	0	2	2	0	5	0	2	0	0	0	0	0	2	0	4	0	0	0	0	0	0	3	0	3	6	0	0	0	0	0	1	0	0	3	622	18	2	1	1	2	0	0	1	1	0	0	0	5	0
K00773	13857	25895	18504	12609	15544	16135	18524	16431	10285	16481	19640	24795	25591	15206	24187	21677	21982	19778	27841	25766	16988	18248	15413	13893	23793	13884	15079	20862	18173	14081	18221	25504	17062	21715	23146	18849	20740	19758	21704	17140	18245	27081	18243	25912	20802	21304	14857	21452	24584
K00772	677	387	305	244	182	245	550	555	88	200	224	229	328	253	230	256	2662	399	172	169	163	195	220	210	304	85	256	427	219	74	340	470	508	541	637	229	533	1419	287	210	353	357	394	114	215	309	457	508	357
K06313	17	32	34	50	110	118	34	46	33	26	37	68	67	58	207	192	72	66	89	45	30	65	31	79	180	59	35	72	69	22	126	193	106	183	591	224	142	132	204	90	30	96	89	30	70	30	86	155	26
K10201	1704	6050	6071	2440	4785	2429	5867	4836	2038	3197	2999	8646	6993	3237	6710	4193	5590	6530	10906	6396	1744	4083	3155	1988	6274	1041	3102	5693	4685	1407	2562	7276	3196	5522	5754	2346	5571	5134	6020	2618	3344	5728	3117	4196	5083	1879	1298	3298	4241
K07177	747	3142	1933	2672	899	2016	2511	3344	8977	2424	302	2097	741	438	287	936	1120	612	2605	1359	165	488	255	197	141	812	608	376	1000	195	185	527	1567	348	326	323	773	418	1420	1470	157	529	287	1288	271	116	113	369	358
K07174	0	2	2	0	2	0	1	0	0	0	0	0	1	0	2	0	0	0	0	0	0	2	0	2	3	0	0	0	0	0	1	0	0	2	319	10	2	1	0	1	0	0	1	1	0	0	0	2	0
K07175	1813	2153	2205	1172	1198	1346	1308	1098	1051	2179	3127	1103	1954	1377	1503	1165	1241	1054	3354	1606	3553	1504	4108	1772	2395	865	1929	2439	7171	1204	2791	1165	3291	3519	1657	1266	2986	1097	3398	2165	1156	1643	961	988	6422	835	889	1646	3954
K07172	346	1060	700	421	399	906	1214	859	393	1627	1929	2522	2435	1223	2563	2852	4208	1886	3872	6738	530	741	482	590	668	420	926	1434	900	730	1414	1538	713	1113	1216	1354	2005	2202	1620	1924	2004	3024	1646	2581	1040	1536	760	1303	2737
K07173	12912	18505	16971	12183	14792	15014	17160	15310	10015	15473	16269	24139	23152	14644	22860	20170	18445	18535	27101	24766	15903	17768	14107	13349	22683	13409	14194	19338	17314	13460	16433	24693	14353	20685	21081	17427	18570	17507	20498	15476	17691	25046	16949	24604	19058	19688	13918	20054	22816
K07170	5886	1821	4186	5951	4992	5506	4194	4740	2600	5335	2638	3366	2093	5530	2075	3886	3554	4016	2379	2902	5303	4677	5393	6721	2907	8770	5937	3760	4825	8295	4626	1581	4310	4241	1391	5076	3857	2894	2991	5190	1977	2308	2165	1700	1105	1817	7287	2914	1570
K07171	15263	40822	29155	15697	21412	21152	27066	23350	18450	21584	29862	42580	47091	19715	42810	33493	35730	31209	53084	41745	23437	28131	24991	16075	42011	9969	19203	35037	34650	11008	26591	48282	25350	37021	41826	26983	34262	33354	39227	21104	25593	48377	28528	46306	34348	33353	14108	36091	41253
K07178	3	32	5	9	3	4	8	6	0	4	2	2	9	8	5	2	7	5	3	3	3	8	6	10	6	1	4	11	2	1	3	3	4	13	320	12	4	4	4	2	1	2	2	2	2	1	0	3	2
K07179	0	0	2	0	0	0	2	0	0	0	0	0	2	0	0	0	0	0	0	0	0	3	0	1	0	0	0	0	0	0	0	0	0	2	0	0	2	0	0	0	0	0	0	1	0	0	0	0	0
K00195	0	0	2	0	0	0	1	0	0	0	0	0	2	0	0	0	0	0	0	0	0	2	0	1	0	0	0	0	0	0	0	0	1	3	0	0	3	0	0	0	0	0	0	1	0	0	0	0	0
K00194	2279	6200	6711	2766	5100	3101	6174	5169	2215	3708	4421	9492	8459	3813	7845	5654	6245	7223	11652	7650	4085	4671	3868	2416	7113	1416	3511	6498	5216	1750	3890	8060	3843	6638	6694	3198	6268	5871	7055	3191	4051	6841	3724	5925	6089	2872	1657	4488	9143
K00197	2289	6203	6733	2773	5119	3166	6189	5183	2239	3718	4432	9511	8482	3824	7885	5757	6271	7250	11713	7664	4092	4685	3878	2421	7138	1443	3524	6526	5257	1757	3923	8104	3878	6667	6775	3296	6309	5912	7171	3221	4059	6888	3777	5940	6106	2883	1675	4537	9153
K00196	0	0	1	0	2	0	1	0	0	0	0	0	1	0	2	0	0	0	0	0	0	1	0	2	3	0	0	0	0	0	0	0	0	2	302	9	1	1	0	1	0	0	1	1	0	0	0	2	0
K00190	1	0	2	2	0	1	2	0	1	0	2	0	0	0	2	1	1	0	0	0	1	1	0	0	1	0	0	1	1	0	0	0	2	1	2	1	1	0	0	0	1	0	0	0	0	0	1	5	0
K00193	0	0	2	0	0	0	1	0	0	0	0	0	2	0	0	0	0	0	0	0	0	2	0	1	0	0	0	0	0	0	0	0	1	3	0	0	3	0	0	0	0	0	0	1	0	0	0	0	0
K00192	0	0	2	0	0	0	1	0	0	0	0	0	2	0	0	0	0	0	0	0	0	2	0	1	0	0	0	0	0	0	0	0	1	3	0	0	3	0	0	0	0	0	0	1	0	0	0	0	0
K00198	4631	11068	10008	4586	7050	5570	9287	7390	3506	6219	10275	14120	15259	6535	12361	10301	10451	10355	17514	11231	10587	8522	7518	4910	11935	2899	6282	11110	11375	3170	8718	13844	7415	12774	11462	6316	10881	9063	11954	5664	7674	13311	6548	10048	11877	6595	3213	9324	19549
K06405	7077	13977	13083	5957	10200	9961	12039	10146	4817	9523	13974	20648	21292	9041	21438	16779	14939	14739	24805	20602	11763	13132	11330	6916	20544	4848	8900	15974	14995	5290	12811	22834	11063	16468	20850	12949	16242	14839	18140	10067	12094	22367	12986	21822	15920	16357	6564	17232	21337
K10109	4942	10308	5255	5014	4100	6100	4666	5952	9792	6286	8358	6819	6380	3800	6559	5895	4391	3736	10153	5547	7207	6264	5035	4166	9721	3074	4006	6049	11703	2347	6131	6712	5457	7052	7389	5664	4836	3661	7967	4598	3594	8609	4156	10702	6244	9086	2221	8915	9653
K10108	7597	14602	8360	6285	6601	9969	7299	7690	10787	8241	11587	11761	12251	5553	11920	10323	7883	6101	14486	8792	9982	10792	8885	6063	17387	4781	6312	9340	14682	3719	9781	14377	8732	10382	13999	10778	9335	6655	12270	7100	6794	17432	7498	20087	11547	18002	4213	15710	13350
K10107	15	29	19	30	27	35	22	58	10	20	9	21	16	27	23	29	19	16	12	16	8	19	11	20	23	11	11	16	8	5	20	30	17	26	66	20	21	25	17	15	10	20	9	3	11	2	14	20	5
K01828	2	2	7	16	5	5	10	6	2	8	4	5	8	27	4	2	3	3	2	5	4	6	18	9	5	1	4	5	2	4	2	4	3	9	5	1	3	2	1	9	6	1	5	1	3	1	1	36	1
K01826	49	2725	220	517	96	87	517	170	74	426	100	185	286	620	124	50	140	94	61	171	85	444	148	1153	141	31	171	187	82	79	108	327	408	358	247	66	201	200	146	1132	56	224	128	983	170	132	72	371	222
K01825	3065	37	2717	9090	11863	1405	5225	4689	718	1491	1952	3432	1967	14031	3561	757	3545	8666	910	1168	3705	11380	3827	11422	4810	524	10692	4374	1505	616	1054	1436	593	2806	1167	138	1829	807	247	318	248	143	382	511	235	501	198	5326	1764
K01822	56	214	71	1549	36	65	180	76	42	58	62	56	50	237	46	43	1968	48	48	52	55	96	41	347	26	13	98	30	44	20	101	48	42	224	23	24	124	19	71	52	66	129	16	14	18	26	50	38	28
K01823	2051	326	1843	5155	4509	2160	3196	4114	5232	1623	952	3223	1071	4800	1529	1173	4041	3451	2128	975	1343	4079	1411	3635	1724	967	4100	1787	1226	318	517	819	447	1469	835	338	983	489	871	236	237	472	323	215	270	360	409	1925	688
K01820	63	39	43	33	33	34	35	64	43	34	24	12	36	13	20	12	20	13	41	22	20	20	26	19	26	8	19	16	80	5	31	33	40	33	24	14	29	20	50	12	20	32	22	7	27	4	16	68	8
K01821	619	419	1249	2675	727	1918	1702	2756	6067	1354	247	2063	489	753	279	1002	1007	533	1983	572	249	801	417	885	250	952	677	428	1022	162	207	375	528	411	448	308	343	198	911	173	187	335	715	181	112	161	107	778	103
K00998	7231	14075	13226	8380	12059	9092	13699	11015	4857	10652	14487	18314	18842	12493	16958	14332	15653	15903	23990	19445	10919	13149	12614	11242	15255	10941	12406	15655	16881	11972	11448	16802	10869	15790	14720	11023	16278	13868	16132	11118	12977	17493	11568	12377	14422	10972	11184	11859	15551
K00995	14642	40660	23405	17100	20250	20342	23427	20592	19306	20282	25080	33099	34992	19831	34831	29823	29225	25107	38072	37888	22982	24422	19532	15598	34648	9721	18492	26969	25379	9477	23021	35326	21960	29299	34933	23620	27425	23985	30124	21468	20818	39296	22929	40734	31137	29486	11037	31940	38983
K00997	3858	5863	4387	6256	6231	4204	6302	6546	5541	4270	6600	5898	5034	6588	5686	5174	7109	6200	4084	5404	5606	6381	3719	5059	5268	2135	5790	5137	2866	1713	4292	5792	4421	4643	5705	3562	4497	5703	4115	3789	2906	3863	4011	5323	5427	4159	2560	5951	9013
K00996	1147	150	250	310	197	308	477	633	106	311	2916	298	221	349	308	385	704	555	310	431	832	436	210	359	493	120	253	618	295	269	835	357	158	526	268	251	404	1497	282	248	220	397	364	200	2638	1246	451	466	1839
K00991	14507	27604	18840	11255	15482	17088	17921	13896	9091	17826	20217	22518	25205	15164	23918	22917	21570	18682	27281	26639	19081	17598	17742	16085	23808	20534	15917	20664	21568	21236	19402	24040	18038	22224	23287	21331	21735	18180	22381	20015	18266	27705	17692	25446	20870	21960	20641	21285	24866
K00990	1305	3096	1843	3321	4264	833	2714	2243	3191	1743	796	1191	1060	4684	1251	428	1324	2994	615	1205	1375	3676	1373	3553	1626	313	3630	1551	663	309	516	766	1619	1119	684	175	1110	568	663	1524	200	389	834	1504	323	259	197	1937	939
K00992	2	6	9	7	4	6	5	11	2	3	4	7	16	6	6	8	4	5	4	5	1	6	4	4	4	1	3	7	3	1	4	8	8	6	21	6	6	4	3	2	2	3	1	4	4	1	1	3	3
K02622	6150	2031	4904	6541	5336	6353	4908	5406	6967	5923	2362	3445	2228	5576	2289	4142	3726	4041	2991	3037	5347	4723	5476	6868	3000	9057	6033	3821	5265	8705	4609	1538	4395	4258	1424	5374	3804	2889	3544	5383	5719	2623	4356	1832	1267	3614	7626	3152	1644
K03564	11862	15308	18313	10915	15995	11357	17659	14859	9060	14367	14053	21151	18950	13934	19180	14841	22521	19073	28437	18799	14336	14544	13431	12567	18951	11350	13751	18419	19648	12596	13505	18036	13260	19759	16125	11844	17781	16071	18911	12563	14142	16534	12175	12301	14406	9118	11297	12800	18585
K13489	21	20	7	3	3	5	14	3	0	3	7	3	5	4	7	2	5	3	2	12	5	2	1	3	2	1	2	1	0	1	6	2	1	4	2	1	3	0	0	2	1	1	15	1	2	0	6	3	0
K13488	21	20	7	3	3	5	14	3	0	3	7	3	5	4	7	2	5	3	2	12	5	2	1	3	2	1	2	1	0	1	6	2	1	4	2	1	3	0	0	2	1	1	15	1	2	0	6	3	0
K13483	9	147	12	18	8	14	15	13	4	14	6	9	18	23	6	8	4	12	8	10	8	16	4	13	9	5	5	11	3	7	3	10	7	21	2	5	7	2	4	8	4	3	3	2	2	7	3	9	6
K13482	15	30	22	43	12	19	27	24	29	23	10	10	15	47	11	8	10	16	18	11	8	20	23	26	17	4	10	35	14	6	4	12	7	27	8	5	5	10	17	8	9	2	7	5	6	2	3	41	3
K13481	15	25	22	43	12	19	27	24	28	23	10	10	15	47	11	8	10	16	18	11	8	20	23	26	17	4	10	35	14	6	4	12	7	27	8	5	5	10	17	8	9	2	7	5	6	2	3	41	3
K13480	10	3	11	17	14	16	10	49	5	12	5	8	10	10	8	10	7	11	4	7	4	13	9	11	8	4	8	10	4	3	11	13	9	9	11	6	9	13	6	5	7	20	6	3	10	1	9	18	4
K13487	21	19	7	2	3	5	13	3	0	2	7	3	4	3	7	2	5	3	2	12	5	1	1	3	2	1	2	1	0	1	6	2	1	4	2	1	3	0	0	2	1	1	15	1	2	0	6	3	0
K13486	21	20	7	3	3	5	14	3	0	3	7	3	5	4	7	2	5	3	2	12	5	2	1	3	2	1	2	1	0	1	6	2	1	4	2	1	3	0	0	2	1	1	15	1	2	0	6	3	0
K14680	0	0	1	1	0	1	0	2	0	0	0	0	1	1	0	0	1	0	0	0	1	0	0	1	0	0	1	0	0	0	0	0	0	0	0	0	0	0	0	1	0	0	0	0	1	0	0	0	0
K14682	1033	59	886	2876	3941	455	1692	1542	231	486	647	1094	644	4492	1165	247	1160	2877	299	392	1212	3601	1229	3422	1558	167	3515	1402	480	196	343	437	185	859	377	45	597	261	78	96	80	46	139	143	74	136	63	1681	585
K08358	17	94	97	380	40	55	123	44	22	45	35	154	202	358	122	82	88	56	51	64	57	358	96	1036	105	31	110	101	58	35	35	143	75	220	57	33	59	25	30	45	20	35	20	71	26	89	30	51	17
K08357	17	95	100	386	46	57	128	47	26	52	38	155	209	366	135	84	97	59	60	67	69	366	99	1041	122	35	120	109	70	42	38	148	79	234	68	34	75	30	40	49	22	37	22	77	31	90	32	61	19
K03469	11869	25858	17949	12232	14257	12964	17590	14382	13790	15818	18369	20887	24178	14557	21054	18235	20265	18645	26668	24190	15906	15306	15594	12861	18231	12075	14079	19322	19078	13468	16245	21241	16092	19351	18758	14333	19653	18018	20234	15896	15922	21664	15651	19076	18549	14062	13471	16630	22705
K03464	3	7	11	8	3	5	6	6	1	5	4	7	14	6	4	8	7	6	5	3	3	7	10	5	4	2	4	7	1	2	4	6	2	7	2	4	2	3	4	2	3	0	3	1	4	1	2	3	2
K03465	3995	1720	3024	1532	2981	4975	2173	2366	1166	2627	6758	4488	4908	1932	6859	6309	4911	3009	3876	4071	5233	4518	3921	2263	8564	2290	2387	4259	3489	2093	5354	7730	3596	3671	8361	6708	4009	4735	5318	3239	3676	7136	5371	10445	4668	10556	3421	8195	9122
K03466	12205	30405	18564	12722	14329	13919	19125	16402	17327	17347	15357	22222	23445	14335	20035	18414	19021	18136	27850	24642	15438	14933	14604	12486	17453	12740	14242	18141	19153	13205	15352	20006	16746	19799	18252	14150	19688	16581	20336	17703	15996	22185	14297	18957	15765	11968	12542	15460	21252
K01648	0	17	3	0	0	0	1	0	0	0	0	1	2	0	1	0	0	0	0	0	0	2	0	1	0	0	0	0	0	0	0	0	1	5	0	0	3	0	0	0	0	0	0	1	0	0	1	0	0
K01649	13870	25443	18464	12242	15800	14280	17497	15691	9431	14835	19132	24940	25846	15159	25014	19821	22816	19516	27868	23806	16112	18186	16800	12226	23873	6790	14661	19716	19359	7012	17396	25459	17382	20404	24174	15426	20940	17884	21578	15169	13299	25832	15076	25834	20720	18486	8150	21042	24333
K01643	3285	887	3881	8090	5709	3946	5011	5281	11918	3787	2674	5126	3937	6416	4107	3880	4344	5045	6021	7206	2191	5175	2346	4849	2755	1388	5031	3036	3237	1425	2140	3085	2071	3524	2451	2061	3117	1905	3525	2313	6420	3794	4006	2907	11270	4388	1322	4619	3792
K01640	620	216	278	193	286	692	232	180	154	454	1105	300	352	226	582	1258	301	251	392	814	2208	395	279	274	699	349	302	384	414	305	1101	370	277	349	853	732	352	231	552	413	830	474	494	793	756	734	324	929	4650
K01641	511	218	1025	2284	596	1722	1494	2626	5982	1197	154	1935	332	296	190	823	909	479	1903	506	70	430	153	168	107	787	512	295	797	95	31	215	226	143	33	221	253	132	812	79	76	218	136	28	38	40	29	149	40
K01646	1201	24	1055	2471	641	1072	840	914	5480	903	193	237	278	479	139	205	193	95	873	164	239	566	326	700	213	198	231	235	903	462	293	381	564	628	230	401	238	137	877	329	3846	380	1732	270	4824	1910	528	619	190
K01647	17171	37661	28302	16306	23095	19930	26545	22297	12324	19664	24637	38870	40478	20737	37438	27644	30945	28959	42685	34641	18678	27063	24488	16178	37909	9047	20144	29392	26449	9813	23242	41923	24511	31837	36926	23215	31941	27213	32662	20590	20538	42756	21695	40502	30918	29537	11334	31348	28800
K01644	4575	1144	5153	10905	9822	4134	6255	5610	12099	4317	3314	5197	4671	10650	5272	3776	4997	7711	6245	7370	3961	8395	5572	8204	4496	1308	8662	4436	5849	1943	2672	3468	2741	4525	2978	2147	4310	2132	4201	2505	6487	3834	4076	3053	11405	4520	1413	6074	4389
K02597	3	26	16	79	10	6	28	8	1	13	8	30	9	99	11	3	12	7	3	8	12	84	35	194	19	7	30	21	17	8	7	21	8	46	16	2	12	6	5	13	7	2	4	6	5	10	3	46	1
K02626	9	124	57	15	9	6	12	4	22	17	8	5	39	12	6	10	10	8	29	11	37	20	99	35	16	16	26	23	214	28	44	25	250	57	331	43	32	16	98	53	12	24	8	7	9	16	55	22	3
K02595	0	18	1	2	0	0	1	0	0	1	1	2	1	4	1	1	1	0	0	0	1	1	0	3	1	1	0	1	0	0	0	0	0	3	0	0	0	0	1	0	0	0	0	0	0	0	1	0	0
K02594	639	54	296	267	425	917	256	248	181	501	1352	475	463	378	1009	1791	430	432	558	984	2548	570	356	540	971	488	392	568	583	377	1348	573	347	517	1352	1056	478	410	778	557	906	686	651	885	3056	884	418	1244	4786
K02593	3	18	16	76	10	6	27	8	1	11	7	30	9	94	11	2	12	6	3	6	12	84	35	192	19	6	29	20	17	8	7	21	8	46	15	1	10	5	4	13	7	2	4	6	5	10	2	43	1
K02592	23	50	53	128	121	127	61	47	38	37	47	101	81	156	220	198	90	73	100	53	57	154	77	279	204	72	73	99	122	39	135	214	115	234	608	229	155	138	226	105	49	113	106	49	2344	55	100	229	42
K02591	128	126	127	194	302	410	138	181	146	123	301	256	255	264	611	764	299	290	401	237	402	294	172	411	558	220	187	357	377	119	477	539	307	507	1469	666	441	428	766	315	134	420	330	153	2485	221	218	577	238
K02590	1985	303	1505	729	1866	3216	772	840	510	1077	1291	2256	1657	677	3420	3006	953	864	1105	1634	1711	2805	2055	1280	6030	1379	1117	1712	1626	936	2295	4323	1655	1639	5149	4290	1778	1626	2521	1475	1631	4695	2344	7174	4775	7423	1460	5296	2168
K02598	3313	6300	7268	3401	5634	3429	6541	5766	2794	4885	7035	10135	9365	4631	8865	6202	6763	7856	14300	8539	6728	5824	4766	3427	8390	1717	4275	7560	9292	2189	5385	8487	4493	8404	7233	3400	6671	6234	8609	3706	4640	7408	4045	6297	9868	3285	1839	5492	12778
K02849	1034	34	920	2845	3946	459	1693	1540	233	497	640	1087	662	4350	1160	248	1151	2864	295	393	1221	3604	1259	3437	1557	173	3518	1397	487	203	356	455	277	871	392	53	607	278	86	136	110	80	161	135	82	150	107	1718	604
K14061	2016	18	1711	5776	7861	863	3318	3023	455	941	1252	2126	1234	8652	2323	471	2270	5697	578	733	2403	7077	2372	7279	3101	322	7004	2680	948	376	662	880	360	1733	745	75	1180	500	144	175	140	80	237	301	119	324	104	3059	1164
K14062	1016	9	905	2844	3939	464	1701	1522	236	478	638	1094	640	4333	1154	244	1161	2847	293	369	1211	3633	1253	3427	1555	167	3520	1341	480	189	349	447	189	841	371	43	598	254	78	89	74	50	122	139	81	144	64	1872	585
K14063	9	0	44	99	18	25	57	15	12	11	14	53	23	103	18	8	28	7	7	4	24	150	66	245	32	10	51	27	26	7	20	39	16	52	13	5	17	7	8	8	5	8	5	15	17	19	10	239	5
K14064	14	0	54	116	27	39	98	28	15	20	15	87	25	113	19	10	37	9	8	8	35	331	81	269	51	14	69	44	32	12	24	54	18	57	14	7	23	8	10	13	5	9	7	16	18	20	18	243	6
K14065	1	0	1	3	3	1	2	1	1	1	1	1	1	6	2	0	1	3	0	2	2	4	2	3	3	0	4	2	2	1	0	0	1	1	1	0	2	0	0	0	0	1	1	0	0	0	0	2	1
K02841	1065	158	937	2881	3964	552	1716	1557	247	538	669	1100	682	4397	1176	381	1170	2883	311	410	1278	3629	1272	3479	1581	301	3546	1426	501	217	367	466	282	892	397	87	621	282	93	141	122	87	686	235	95	184	115	1732	621
K02840	392	0	725	681	449	748	584	707	5348	717	3	3	43	30	5	8	8	4	709	27	5	12	39	13	7	5	9	9	458	17	12	11	89	23	14	16	15	7	616	30	27	119	30	19	27	27	15	103	26
K02843	3205	476	1575	3283	4354	1176	2298	2348	425	1229	6184	1375	1082	4811	1522	839	1935	3429	666	878	2051	3785	1672	3682	1938	456	3871	1998	811	686	1932	912	1630	1712	850	656	1642	1821	673	981	408	783	1201	404	7443	2352	1053	2283	3242
K02844	1047	37	894	2827	3964	468	1705	1567	235	491	641	1082	638	4288	1170	248	1162	2862	293	387	1207	3590	1229	3373	1564	168	3511	1345	476	195	355	446	196	846	437	50	610	271	87	103	84	64	142	133	79	138	72	1692	586
K02847	1009	9	868	2745	3929	445	1655	1510	228	471	626	1048	624	4209	1138	237	1133	2843	287	365	1191	3503	1205	3181	1528	159	3477	1319	459	186	328	411	177	789	364	39	583	248	71	83	75	43	121	124	65	126	56	1668	581
K02846	15	0	61	130	30	44	107	31	16	27	17	89	32	142	23	12	40	11	10	13	37	336	99	279	56	15	72	47	34	16	25	57	21	65	19	8	25	9	11	19	10	9	10	16	20	20	18	278	6
K02102	1673	5999	6148	2408	4788	2405	5908	4887	2024	3178	3034	8771	7376	3231	6871	4226	5710	6686	10959	6429	1739	4084	3147	1939	6261	1037	3102	5853	4615	1403	2548	7272	3227	5414	5749	2351	5682	5208	5986	2605	3097	5798	3009	4141	5080	1887	1231	3036	4016
K09758	4738	1560	2544	774	914	2381	1079	604	684	2964	1823	468	1030	349	1147	1568	610	374	726	1286	4238	634	3358	741	1188	762	1163	746	3100	1135	3780	845	3636	1279	1260	1663	2471	629	2098	3155	1228	960	717	1950	1734	1072	855	1529	4897
K06039	1038	25	880	2823	3946	532	1679	1529	240	509	654	1080	633	4288	1156	364	1152	2860	296	380	1255	3594	1219	3389	1561	290	3523	1364	485	198	344	429	183	829	371	68	595	253	80	90	97	93	665	245	100	189	76	1701	622
K06034	0	4	2	0	0	1	1	0	1	2	0	0	1	0	0	0	1	4	0	0	1	3	1	1	0	0	0	0	0	0	1	1	0	3	17	0	2	2	0	0	0	0	1	1	0	0	0	0	0
K06036	2	1	2	2	1	2	1	1	0	2	1	0	1	2	1	2	3	1	3	3	0	1	0	4	0	0	2	4	2	2	1	2	2	7	2	3	2	1	2	2	4	6	0	2	2	0	4	7	0
K01581	2364	370	1789	3768	4569	1502	3417	3824	4698	1402	3563	1413	1029	4865	1692	827	3356	4221	1195	761	1779	4023	1511	3808	2387	429	4012	2779	1073	517	1387	992	975	1573	1263	616	1711	5585	1136	564	314	551	1481	332	2618	1430	714	2807	2139
K02659	3	78	6	9	2	4	169	4	1	5	58	40	55	48	58	48	3862	41	49	57	0	9	2	7	4	1	102	6	5	2	1	5	2	12	3	5	157	2	2	1	2	1	3	1	2	1	1	3	2
K13490	21	22	7	3	3	5	14	3	0	3	7	3	5	4	7	2	5	3	2	12	5	2	1	4	2	1	2	1	0	1	6	2	1	4	2	1	3	0	0	2	1	1	15	1	2	0	6	3	0
K13491	21	20	7	3	3	5	14	3	0	3	7	3	5	4	7	2	5	3	2	12	5	2	1	3	2	1	2	1	0	1	6	2	1	4	2	1	3	0	0	2	1	1	15	1	2	0	6	3	0
K03644	5351	1817	3365	3654	4594	2480	3068	2421	846	3289	1815	1282	1566	4776	1531	862	5659	3200	744	1105	3441	3911	4434	4158	2090	880	4616	2244	3296	1475	3409	962	3770	2111	999	1515	3123	1815	1774	3198	4188	1048	2488	1494	963	2271	910	2482	944
K03645	1036	14	885	2889	3946	538	1690	1548	242	516	663	1095	646	4515	1170	371	1166	2879	302	391	1262	3607	1238	3448	1572	292	3532	1416	490	204	345	432	185	856	376	67	596	261	77	97	84	48	643	239	78	162	63	1688	597
K03646	1084	2924	1111	3026	4044	631	2166	1743	339	958	749	1172	937	4654	1248	431	1273	2957	353	572	1313	3688	1345	3559	1643	326	3610	1528	536	280	454	696	691	1065	689	159	815	500	248	1263	175	321	793	1159	264	219	183	1896	841
K03647	1571	514	2246	5187	4504	2133	3563	4534	5032	2252	1045	3485	1293	4958	1559	1535	2619	3653	2924	1900	1776	4185	1481	3709	1904	1104	4198	1936	1262	465	648	941	1386	2283	602	913	1451	929	1277	596	1160	1401	783	666	376	373	182	2039	1270
K03640	1298	463	1378	3312	4072	2607	2209	1805	399	2099	958	1180	928	4846	1503	2640	1847	3074	536	1714	2754	3971	2229	5896	2181	7737	4518	2549	1884	7685	1362	676	800	1728	719	3452	1079	843	883	2453	4233	500	3525	360	2585	3088	6852	2357	772
K03641	1070	227	957	2967	3993	591	1741	1639	278	565	681	1129	703	4583	1202	416	1195	2925	333	421	1286	3661	1286	3539	1618	315	3560	1501	519	222	378	499	297	938	461	107	639	314	118	152	132	109	681	252	104	187	124	1753	627
K03642	1310	454	1368	3273	4073	2601	2259	1819	416	2088	986	1196	943	4845	1529	2650	3757	3091	563	1740	2748	3967	2215	5728	2169	7720	4542	2546	1867	7669	1352	677	789	1667	703	3435	1129	837	835	2432	4202	419	3539	359	2592	3093	6845	2321	773
K03643	1054	84	948	2957	3969	568	1725	1590	272	558	675	1114	692	4593	1186	387	1180	2908	327	411	1285	3644	1296	3537	1600	306	3556	1491	517	222	362	467	285	924	402	88	616	294	105	146	125	84	676	249	95	178	110	1770	624
K03648	13771	25286	18946	12768	15296	16299	18212	15840	14579	16921	19124	23322	23827	14527	21426	20217	18831	18147	27646	25033	16940	17180	16521	13632	22128	13691	15053	19323	20234	14054	17724	22615	17251	20525	20140	17620	20646	16842	21440	17186	17482	26240	15659	23853	20194	20354	13335	19826	23918
K03649	316	77	118	170	62	175	140	126	63	153	2660	219	147	262	159	279	143	153	215	212	333	394	145	319	116	89	114	176	155	211	487	177	73	129	122	195	90	92	179	125	107	186	192	157	90	1039	144	389	1256
K12428	1	3	2	3	1	1	1	4	1	1	3	2	3	1	1	0	1	1	1	1	2	1	1	1	0	0	1	1	0	0	1	1	0	2	0	0	0	0	1	1	0	0	0	0	1	0	1	1	1
K12429	0	2	1	1	0	1	1	2	0	1	1	1	3	1	1	1	2	1	1	0	1	0	2	1	0	0	1	1	0	0	1	0	0	0	0	0	0	0	1	1	0	0	0	0	1	0	0	0	0
K12420	0	0	1	0	0	1	0	1	0	0	0	0	1	0	0	0	0	0	0	0	0	0	0	0	0	0	0	0	0	0	0	0	0	0	0	0	0	0	0	0	0	0	0	0	0	0	0	0	0
K12421	0	3	1	0	0	1	0	1	0	0	2	0	1	0	0	0	0	0	0	0	0	0	0	0	2	0	0	0	0	0	0	0	0	0	0	0	0	0	0	0	0	0	0	0	0	0	0	0	0
K07349	2007	18	1705	5627	7850	846	3269	3005	439	934	1252	2124	1219	8543	2281	460	2260	5692	567	730	2382	7004	2369	6855	3054	319	6985	2655	951	375	663	844	355	1665	752	71	1176	500	146	177	139	80	229	252	121	275	98	3064	1162
K07348	1016	9	904	2838	3939	464	1700	1522	236	475	637	1093	639	4325	1153	244	1160	2848	293	366	1210	3630	1252	3421	1554	168	3520	1341	480	188	347	447	189	836	371	43	597	254	78	84	74	50	123	139	81	144	64	1871	585
K07345	4085	51	3633	11989	15819	1890	7048	6180	964	1966	2557	4609	2565	17753	4719	982	4695	11433	1194	1500	4933	15562	5040	15532	6411	696	14266	5578	2016	806	1426	1984	786	3685	1545	176	2449	1033	325	399	303	193	505	663	296	717	278	7239	2350
K07344	304	35	43	50	31	88	36	125	36	120	2629	104	97	92	101	168	84	114	135	181	281	51	51	47	46	47	35	96	53	176	433	47	22	34	32	97	21	48	39	69	97	157	155	33	2334	1014	131	130	1246
K07347	4103	62	3717	12286	15864	1922	7138	6198	984	2010	2594	4715	2615	18113	4764	1001	4749	11451	1211	1526	4985	15756	5203	16211	6469	720	14378	5602	2086	831	1463	2070	827	3850	1599	190	2491	1053	349	440	322	204	515	688	345	767	294	7417	2357
K07346	2053	51	1840	6026	7922	959	3535	3096	507	1003	1289	2301	1302	8967	2367	500	2356	5723	613	758	2470	7701	2562	7728	3203	351	7133	2774	1016	409	711	992	400	1857	783	93	1228	519	173	206	164	97	259	329	162	359	142	3612	1175
K07341	3622	576	3052	5394	6071	4204	2882	3076	5135	2274	4544	3383	2580	5061	4507	3232	2161	3828	2384	2260	3126	6093	3258	4410	7393	1506	4562	3034	2413	1300	2924	4578	2067	2385	4943	4145	2282	1791	2882	1564	1769	4824	2487	7275	4823	8514	1540	6645	3959
K07340	1055	60	907	2916	3965	560	1712	1606	268	541	670	1102	657	4527	1178	383	1179	2892	320	398	1267	3616	1247	3463	1582	297	3540	1433	503	208	355	448	194	875	387	77	604	276	94	101	92	68	649	244	88	166	72	1708	599
K07343	1611	805	2257	5023	4619	1216	2787	2417	3265	1807	1179	1914	1789	5391	2548	1100	2048	3445	1076	1734	1694	4060	1902	3932	2347	477	4032	1947	962	524	975	1370	1879	2092	1796	614	2066	816	1098	991	721	886	1180	1021	606	802	458	2544	1270
K07342	0	0	2	0	2	0	2	0	0	0	0	0	2	0	2	0	0	0	0	0	0	3	0	2	3	0	0	0	0	0	1	0	0	2	319	10	2	1	0	1	0	0	1	1	0	0	0	2	0
K06968	1070	54	903	2908	3972	560	1726	1602	248	531	675	1102	658	4523	1194	382	1185	2892	307	410	1270	3615	1247	3458	1591	296	3541	1427	493	207	365	449	199	878	438	77	614	282	88	107	92	68	663	243	90	163	77	1704	602
K06969	17270	28224	27389	13792	19260	22468	25012	21229	9669	20316	23006	38896	39286	16772	36852	30838	30302	26602	43472	34273	21035	25017	24784	15611	37713	16912	17915	29845	28175	17199	25076	43350	23908	32004	37239	27765	31936	29125	34081	21981	25569	42187	26381	40597	31430	32672	19503	31682	31187
K06962	1072	1048	797	1846	574	1658	1789	2294	786	1225	4281	1928	1012	660	1264	2304	3764	1182	1756	2548	2876	816	517	510	1083	1080	989	1211	955	677	1755	685	722	589	1003	1099	1003	1737	953	714	1149	991	952	910	1299	1884	547	1397	6250
K06960	8725	24211	15326	8504	11128	11908	15403	13825	9594	11984	17683	23450	24093	10038	22487	18615	19389	16423	27062	23533	12761	14153	12280	7472	21442	5906	10117	17774	16057	5874	14054	24427	13537	17915	22009	13902	18026	17233	19700	12026	12754	24870	14148	24392	19838	18107	7320	18559	23562
K06961	0	2	2	0	2	0	2	0	0	0	0	0	2	0	2	0	0	0	0	0	0	3	0	2	3	0	0	0	0	0	1	0	0	2	319	10	2	1	0	1	0	0	1	1	0	0	0	2	0
K06966	12717	13910	14184	11556	11214	10558	13382	11811	8251	12765	7142	12351	11527	9859	10996	9265	14571	12068	13872	12061	9438	9839	12718	10688	10851	10654	10533	11918	12536	11804	10888	11395	13040	12266	10008	10105	13143	13203	12267	12918	13578	10271	11344	10423	7539	8542	10718	8441	6550
K06967	8504	20387	14622	8697	10994	12049	14241	13483	9921	10914	17177	23141	23448	10146	22219	18494	17410	16253	27110	21671	12401	14015	12104	7519	21333	5855	9935	17544	16139	5750	13786	24005	12191	18703	21600	14240	17437	17096	19650	10568	13363	25205	14314	23092	17138	17765	7207	18229	22976
K06964	0	0	1	0	0	0	1	0	0	0	0	0	1	0	0	0	0	0	0	0	0	1	0	1	0	0	0	0	0	0	0	0	0	1	0	0	1	0	0	0	0	0	0	1	0	0	0	0	0
K06965	0	2	2	0	2	0	2	0	0	0	0	0	2	0	2	0	0	0	0	0	0	3	0	2	3	0	0	0	0	0	1	0	0	2	319	10	2	1	0	1	0	0	1	1	0	0	0	2	0
K08995	37	256	42	44	16	38	56	22	31	32	16	18	24	41	18	12	22	15	26	19	13	45	24	58	18	4	14	15	16	11	15	28	10	31	2	3	15	5	14	10	7	11	23	13	6	18	10	212	4
K08994	49	173	107	465	69	96	299	86	65	76	60	187	88	442	114	57	2004	58	63	61	81	608	145	1131	145	29	201	126	81	37	46	152	44	234	42	18	135	22	29	42	19	14	22	77	28	100	31	302	13
K08997	16	8	61	143	31	44	109	32	16	28	20	94	34	187	25	14	44	14	11	17	38	340	100	289	57	15	76	49	34	17	26	60	22	71	20	8	26	10	11	20	11	9	10	17	22	20	18	278	7
K08996	35	4	92	467	63	81	215	107	78	181	31	184	50	434	87	26	81	34	35	50	77	604	115	1160	132	31	154	126	90	43	44	150	40	231	44	15	53	23	26	42	51	171	66	113	69	148	49	352	62
K08990	1045	34	894	2904	3952	545	1698	1556	264	524	665	1097	647	4525	1172	373	1168	2884	313	394	1265	3609	1240	3453	1575	293	3534	1420	498	204	346	433	186	863	376	68	596	263	89	97	84	48	643	240	78	162	64	1692	599
K08993	1011	10	877	2867	3935	447	1675	1533	228	479	638	1087	635	4486	1156	243	1154	2870	293	376	1205	3591	1226	3416	1553	165	3509	1394	477	194	336	431	183	852	375	41	593	259	75	93	78	44	121	142	71	136	57	1677	584
K08992	1035	15	885	2888	3944	539	1689	1547	240	516	662	1094	646	4512	1169	371	1166	2878	302	391	1261	3604	1237	3447	1571	293	3531	1417	489	203	344	432	184	856	375	67	595	261	77	96	84	47	643	239	78	162	63	1687	597
K08999	4489	2496	2863	1079	709	3780	1800	966	654	4094	1662	307	1177	519	721	2663	3157	505	609	2801	3757	589	4007	3007	1029	7793	1910	1976	3845	7965	4006	707	3824	1975	827	4223	2827	2082	2327	4967	978	1221	1483	1297	911	1522	7196	1060	595
K08998	11760	24809	16858	11280	13632	12685	16912	14830	8800	15017	17763	21572	23494	13924	20473	18223	20200	18421	25957	22732	15093	14796	15045	12287	17529	12540	13992	18692	18393	13260	15617	20371	15409	18328	18075	14055	19097	17523	19113	15410	15339	20739	15363	18350	17941	13572	13201	15666	21538
K08344	26	1	78	414	49	58	185	61	31	41	26	155	44	372	76	21	68	24	22	20	77	584	125	1110	129	25	143	123	67	26	43	137	37	213	35	12	45	19	18	32	8	11	15	75	24	93	27	259	10
K08345	13	0	54	114	27	39	98	28	15	16	15	87	25	110	19	10	37	9	8	6	34	330	81	267	51	14	69	44	32	11	23	54	18	55	14	7	22	7	10	9	5	9	7	16	18	20	18	242	6
K08346	13	0	53	112	24	39	96	28	14	16	14	86	25	106	17	10	36	7	8	5	33	327	80	266	49	14	66	43	31	10	23	54	17	54	13	7	21	7	9	8	5	8	7	15	18	20	18	241	5
K08349	13	0	54	115	27	39	98	28	15	16	15	87	25	111	19	10	37	9	8	6	34	331	81	268	51	14	69	44	32	11	23	54	18	55	14	7	22	7	10	9	5	9	7	16	18	20	18	245	6
K05928	20	42	5	0	2	3	92	2	0	2	34	19	28	21	34	24	1934	20	23	39	5	0	0	1	2	0	50	0	2	0	5	0	0	0	0	0	78	0	0	2	0	1	14	0	2	0	5	0	0
K05927	0	6	1	0	0	0	0	0	0	0	0	2	1	0	0	0	0	0	0	0	0	0	0	0	0	0	1	2	0	0	0	0	0	0	0	0	0	0	0	0	0	1	0	0	0	1	0	0	0
K05921	2019	49	1757	5705	7864	876	3301	3035	454	943	1269	2142	1251	8626	2300	475	2281	5710	576	730	2401	6978	2440	7047	3078	330	7025	2703	968	376	675	871	370	1710	758	85	1188	515	153	176	147	91	238	271	149	294	105	3321	1167
K00349	4467	1632	2855	1516	724	3941	1718	964	667	4138	1385	274	1065	1006	655	2719	1300	430	547	1849	3679	961	4098	4178	1141	8001	2000	1937	3882	8296	4041	765	3828	2191	840	4495	2748	2045	2263	5055	4571	1317	3592	1497	3248	3359	7451	1472	476
K00340	5458	1947	3630	3898	4625	4271	3231	2464	876	4506	1974	1239	1618	4788	1725	2822	2362	3253	819	2181	4746	4148	5127	6383	2558	8015	5335	3121	4151	8424	4265	1082	3713	2752	1167	4451	3254	2257	2242	4893	4616	1311	3181	1436	1024	3369	7427	2843	1019
K00341	5462	1950	3633	3903	4629	4273	3231	2474	877	4509	1975	1239	1619	4794	1726	2821	2363	3257	819	2182	4747	4149	5126	6385	2558	8015	5336	3124	4150	8424	4264	1084	3713	2753	1167	4452	3255	2258	2246	4894	4616	1311	3181	1436	1024	3369	7427	2843	1019
K00690	3074	3621	3899	2407	2945	5291	3500	4444	9607	3902	3076	4957	3585	1737	4351	4287	2727	2084	5030	3664	2443	4018	2882	1931	6695	2208	2082	2982	3479	1355	3201	5872	3767	3200	5744	4894	3357	2597	4841	3414	2245	5812	3038	8934	3287	7862	1726	6696	2752
K00343	5463	1939	3630	3903	4626	4271	3230	2473	878	4504	1972	1237	1613	4793	1725	2820	2334	3255	818	2178	4746	4147	5127	6379	2553	8015	5332	3123	4149	8424	4256	1085	3709	2748	1154	4448	3248	2256	2242	4888	4612	1263	3181	1436	1013	3369	7387	2836	1016
K00344	1088	545	1009	3046	4014	587	1897	1721	370	730	719	1205	781	4631	1241	353	3170	2982	423	479	1251	3707	1303	3511	1622	201	3619	1522	556	239	373	522	225	954	418	97	723	306	157	139	119	152	157	167	113	168	82	1775	601
K00697	3739	974	1653	640	388	1327	620	429	313	2176	590	154	427	263	175	178	167	74	140	323	1332	489	886	507	215	138	289	206	444	402	2279	469	2562	792	369	719	942	344	868	2212	312	307	149	951	435	280	430	688	148
K00346	4466	1632	2855	1514	724	3941	1718	964	667	4137	1385	274	1065	1006	655	2719	1300	430	547	1849	3679	961	4097	4178	1140	8001	2000	1937	3881	8296	4040	765	3828	2191	840	4495	2748	2044	2263	5054	4559	1302	3579	1485	981	3347	7443	1438	462
K00347	4467	1632	2855	1515	724	3941	1718	966	667	4138	1385	274	1065	1006	655	2719	1300	432	547	1850	3680	961	4098	4179	1141	8001	2001	1947	3882	8296	4041	765	3828	2191	840	4495	2748	2046	2263	5054	4571	1317	3592	1497	3248	3359	7451	1471	476
K09116	46	47	252	102	123	99	199	151	23	57	165	477	740	225	476	276	423	341	217	194	76	197	186	104	229	59	147	402	102	61	149	398	257	371	637	198	405	275	188	115	156	422	148	98	261	420	94	171	126
K09117	12352	15563	15609	8725	10569	12034	13881	11166	9587	12807	17406	19984	20862	9309	19472	16266	15418	14102	25118	21667	13669	12736	13583	7717	19644	5202	9653	15713	17738	6428	15493	21352	13826	17401	18558	13158	17879	15041	18917	12562	15707	23126	12824	20934	16106	18587	6621	16811	21980
K05337	2527	2184	2449	2818	1983	3671	2920	3990	1306	2322	4226	4951	3802	2010	5231	5618	5153	3308	3360	3784	6182	3020	2499	1788	4509	2212	2289	4540	2375	1460	4271	4891	2633	3872	5253	3901	3164	4340	3807	2543	3289	3313	4329	4749	3286	3403	2480	4365	11419
K09118	246	2957	913	393	319	294	1088	701	2944	1217	154	136	409	151	125	82	2093	121	326	826	96	54	102	32	52	20	143	81	166	97	164	326	1349	217	351	114	592	291	584	1393	83	315	155	1260	234	78	85	214	322
K09119	0	2	2	0	2	0	2	0	0	0	0	0	2	0	2	0	0	0	0	0	0	3	0	2	3	0	0	0	0	0	1	0	0	2	319	10	2	1	0	1	0	0	1	1	0	0	0	2	0
K02106	128	8	33	25	11	17	22	23	13	21	25	8	36	24	11	10	14	12	19	10	20	12	18	21	11	5	16	15	17	6	25	17	41	35	19	13	29	14	27	13	35	59	38	29	4621	38	22	85	40
K05823	634	213	493	314	358	1569	1074	1972	729	962	1220	2164	580	333	680	2016	1157	665	1525	1271	2252	730	368	305	711	1099	773	589	713	376	1068	501	335	276	612	874	524	304	671	443	882	632	605	812	697	748	326	1036	4682
K05820	1041	63	896	2901	3992	545	1697	1559	249	530	698	1138	689	4549	1376	414	1202	2921	344	425	1268	3616	1243	3460	1634	295	3540	1426	498	206	347	439	189	871	446	72	600	264	83	98	86	50	648	244	80	166	64	1695	599
K05826	1	65	3	2	3	1	4	1	0	3	0	0	2	3	0	0	1	3	3	1	0	2	0	2	1	0	0	1	0	3	1	7	1	2	1	1	5	0	1	3	1	3	3	0	0	6	0	2	1
K05827	1	16	1	0	2	1	0	1	0	2	0	0	0	5	0	0	1	0	0	1	0	3	0	2	1	0	0	0	0	1	1	2	0	1	1	1	2	0	1	2	1	1	2	0	0	0	0	2	1
K02100	289	2	47	102	21	75	62	77	15	107	2630	140	99	167	101	155	97	105	123	178	293	173	81	259	59	48	70	110	61	182	435	62	23	62	24	87	25	37	25	75	81	129	129	30	62	1012	114	289	1234
K00525	15126	6232	11457	13432	12451	13628	11001	10781	7901	14031	12299	9283	9395	13371	10540	13712	11585	11321	9174	11671	20567	13194	14338	15854	11946	19119	14166	12893	16062	19154	15242	9053	11918	12540	10047	13888	10583	10395	11614	13168	14442	7797	12673	10079	9804	11856	18049	13393	21905
K00526	8506	3413	7362	10039	10576	7674	7916	8494	6691	8431	7388	7321	6290	11489	6671	7157	6425	9138	6925	6182	11471	11218	9082	11630	8339	10185	11150	9067	10788	9915	7833	6191	6749	7923	5608	6889	5970	5414	6775	6506	7661	3951	7508	5563	4215	6340	9206	8862	10879
K00527	22370	33997	29791	18389	23351	22576	27423	25016	18731	25693	30202	37865	38217	21761	36113	29550	29489	29529	47090	35914	26768	26044	24498	19235	35356	16744	21499	31690	35042	17729	27739	37175	26379	36046	34200	24686	31193	28249	34953	24241	25505	37859	24443	33057	30352	25793	17767	29524	37461
K00520	58	390	206	100	70	96	180	134	42	81	104	166	367	118	160	146	2034	141	107	132	68	166	191	115	140	53	130	219	76	48	105	215	146	151	158	112	161	144	115	71	78	162	141	115	2339	82	76	165	49
K00523	16	26	25	24	11	20	20	18	44	18	4	8	12	13	4	6	6	8	26	3	3	10	8	10	4	2	3	7	17	3	4	7	3	13	4	5	3	3	22	1	3	1	3	1	3	1	2	5	3
K02451	1	1	8	119	6	2	19	23	0	5	13	39	12	272	18	5	21	26	6	9	14	88	22	231	24	5	33	78	18	6	6	20	5	57	10	0	9	9	3	7	1	2	0	16	5	11	1	9	1
K00528	9430	24115	15815	9555	14674	11278	15775	12975	8157	11812	18083	22409	24329	14107	23351	17936	17152	18435	25909	23401	13852	17078	13335	10692	22505	5311	12916	18516	16134	6016	14231	23972	13528	18123	21947	13610	17877	15911	19245	12184	12755	24598	13954	24305	19802	18114	7578	20015	24023
K00529	27	85	74	98	31	51	72	44	42	42	22	45	61	94	27	28	48	25	34	18	31	93	94	101	36	13	42	43	31	15	22	37	21	55	9	15	15	12	32	15	17	11	14	17	27	13	13	278	9
K00025	20	19	4	0	2	3	12	2	0	2	6	1	2	0	6	1	4	2	0	12	5	0	0	0	2	0	2	0	0	0	5	0	0	0	0	0	2	0	0	2	0	1	14	0	2	0	5	0	0
K03453	9250	16829	13818	7134	7709	9414	12800	9723	6987	11813	11699	16003	18109	7216	14001	12829	13154	12175	20132	18606	8002	8859	11486	7305	11415	10362	7988	13019	12144	11656	11407	16738	12862	12987	12553	10971	15177	14350	14710	13314	12331	16712	12038	15107	11189	10707	12195	9372	11278
K00796	10279	16910	14673	8876	12095	11224	15353	12752	8719	12830	12939	18952	18410	12019	16324	15188	17580	15354	21181	20256	11504	12404	12138	10648	13663	11514	12135	13943	12672	12061	12319	16322	12568	14378	13482	11356	16136	13371	14856	13377	12993	17081	11487	14285	14581	11326	11456	11907	16560
K05339	82	0	145	132	92	149	130	148	1031	139	0	8	6	1	2	4	4	2	154	6	2	34	4	4	3	3	5	5	96	2	2	8	12	3	3	4	5	2	123	7	1	7	1	0	1	0	3	4	1
K00027	10047	23298	16054	12099	15424	12835	16822	15699	12322	12067	15584	24238	24675	14834	24238	18808	21087	19535	28150	22169	13289	17779	13490	11210	23212	5920	13556	19215	17008	5881	14110	25089	13007	20299	22999	14486	18629	18974	20544	11911	13480	25492	14489	24108	19700	17092	7629	20299	22297
K00794	12489	14593	16134	11301	14062	14354	15415	12525	9432	13202	14831	20170	20576	12938	19900	18176	18363	16666	22823	20793	13616	15801	15039	12293	20315	12433	13148	16654	15146	13191	15371	22681	13922	17497	19872	16997	18452	17162	18636	14194	16282	22937	16062	22099	17446	19536	13759	18585	18864
K00793	10495	14310	14673	10601	12321	11294	14647	11745	8932	12130	13578	18004	19054	12443	16770	15476	17525	15933	21874	19240	11922	13063	13013	11035	14522	11142	12080	15137	13662	12282	13153	18576	12406	16019	15407	13029	16861	15737	16439	12821	14644	18372	13866	14998	15025	12160	12395	13297	16729
K01347	1	0	2	1	1	6	23	3	3	2	0	0	0	1	0	2	5	0	0	1	0	1	1	0	1	2	3	0	0	0	0	0	0	1	0	0	2	0	0	0	0	0	0	0	0	0	0	2	1
K00791	18844	27511	22264	14243	16747	20739	20462	17907	15459	21135	20971	24916	26693	15637	24715	24224	23127	20134	29048	27561	21135	18851	21503	17114	25016	21975	17363	22841	24643	22693	22338	26161	21456	23772	23980	23371	24105	21796	25051	22258	22768	28139	21246	27179	21661	24511	22114	22550	24993
K00790	16838	33646	27847	18163	22303	21841	27222	25420	19040	21795	24156	37679	36885	19929	34668	29139	30370	28995	42553	34245	20583	24536	22971	17276	32873	16680	20079	29772	27251	16565	22968	37123	23525	30231	33698	24014	29486	28924	32240	21489	22967	35505	24580	33584	27492	25025	17861	27608	30430
K02691	4	120	62	14	7	24	98	7	4	19	47	65	204	40	80	78	1978	50	58	75	4	11	33	11	11	9	55	10	8	15	7	28	50	23	23	16	103	11	16	19	13	33	12	7	18	5	17	22	10
K02698	1	51	1	0	0	0	161	1	0	0	56	36	51	39	55	45	3858	36	45	54	0	0	0	0	2	0	98	0	4	0	0	0	0	0	0	0	154	0	0	0	0	0	0	0	0	0	0	0	0
K00836	21	5	63	236	33	55	111	71	17	36	42	118	60	508	63	40	69	59	28	35	53	352	110	373	81	21	89	166	39	25	42	64	25	114	32	25	28	25	16	25	19	181	21	44	33	32	24	347	19
K00837	6094	4842	3237	1370	1264	3341	2376	1655	916	3962	3599	1111	2251	998	1719	3151	3944	1291	1315	2490	6743	1286	3870	1696	2031	1238	1857	2025	3620	1601	5594	1845	4621	2430	2331	2829	3796	3552	3035	5025	2330	2515	1571	3796	3000	2185	1646	2991	10035
K00835	1031	54	883	2865	3939	451	1767	1538	230	483	672	1106	663	4501	1190	266	3087	2889	319	415	1211	3591	1227	3414	1554	165	3561	1396	480	193	341	431	183	849	375	40	672	258	75	95	77	45	135	141	71	136	62	1677	582
K00832	2463	134	1327	3414	4312	1464	2295	2296	471	1310	4487	1543	1217	5032	1881	1857	2312	3596	925	1476	3804	4057	1614	3905	2425	635	3989	2255	1122	798	2104	1041	854	2608	1255	1478	1352	2117	1061	779	1956	1828	1394	1022	3245	1997	914	2992	6594
K00833	9686	8269	10928	6873	11222	7897	9643	8459	3342	7535	8869	12433	10669	8801	11792	7927	9003	11073	13024	9594	7103	10790	9715	7387	14386	3048	8824	10036	9553	3633	8724	12597	8803	9472	11771	7784	10618	9815	10182	7248	5461	11653	5997	12860	10937	10958	3910	10731	8578
K00830	12	312	29	186	24	60	116	98	16	18	68	99	85	567	89	104	1986	120	64	72	32	80	34	163	66	30	85	221	21	11	19	57	20	109	70	41	105	45	28	12	16	6	15	38	13	10	20	18	3
K00831	13192	25725	18535	12357	15219	15442	18032	15861	10120	15618	17299	23491	24935	14632	23043	19943	19273	19108	26148	24433	15011	17644	17067	13710	23079	13575	14866	20490	19251	14014	16882	24829	16963	21270	22204	18076	20500	19404	21211	16603	17264	26290	17642	24902	19649	20445	14490	20337	19726
K00839	2606	424	1847	2507	2173	3820	1261	1090	667	1566	2453	2858	2131	1293	4101	4129	1428	1178	1514	2468	3941	3474	2475	1872	6793	1668	1549	2082	2003	1227	3362	5070	1901	2439	5816	4823	2198	1847	2970	1862	2483	5332	2753	8124	3225	8158	1679	6197	6842
K04335	13	1	45	53	21	38	79	28	15	13	10	60	23	46	11	10	30	6	7	3	25	251	64	88	38	10	44	38	17	8	17	36	13	23	4	8	14	6	7	3	4	7	6	11	15	10	17	233	4
K04334	12	0	46	51	20	38	80	24	15	13	10	60	23	42	11	10	29	5	7	4	25	251	64	85	37	10	44	27	17	7	17	36	13	19	4	7	14	4	7	2	4	8	7	11	15	10	17	233	4
K01120	20	20	6	2	2	7	13	3	0	3	7	2	4	2	6	2	5	3	0	12	5	1	1	2	2	1	2	0	0	1	6	1	1	3	2	0	3	0	1	2	20	48	39	18	26	26	18	49	25
K01126	19141	18941	21490	14411	17504	19328	18581	15346	8321	17805	17016	25384	24557	15044	25533	21777	20867	18470	27169	24475	19003	20276	21185	13610	27790	7993	15951	18669	19820	8325	21858	28248	22350	20005	25777	20001	25212	17970	23632	19105	15568	28831	16176	31837	22798	25092	10164	26288	26216
K04333	13	0	55	164	27	40	98	50	15	16	21	97	35	278	28	14	46	32	13	11	40	341	86	315	63	15	75	115	35	12	23	54	18	74	14	7	22	15	10	9	5	9	7	27	18	21	18	244	6
K01129	12637	20790	18547	10892	15660	14738	17528	14528	8858	15659	16158	23613	24736	15016	24471	20000	19023	19353	26797	24845	15553	18360	17436	14104	24622	13225	15113	21402	20127	14077	17371	26319	17447	21858	23841	18077	21562	19879	22174	17156	17190	25444	17606	24816	19597	20175	14192	21022	19416
K01128	6	4	13	11	3	9	7	7	22	6	3	5	4	6	3	4	3	4	14	3	2	4	4	4	5	1	2	4	13	1	2	3	6	4	3	1	1	2	14	1	1	0	0	1	2	1	1	4	2
K04338	12	0	46	52	20	39	80	29	15	13	10	60	23	44	11	10	30	7	7	4	25	252	65	86	38	10	45	40	18	7	17	36	13	19	4	7	14	6	7	3	4	8	7	11	15	10	17	233	5
K02470	19311	49246	32519	18950	24684	23676	32100	27363	22097	26625	31687	43693	47312	23875	42005	34662	36704	34023	52573	45859	25281	28754	27272	19795	38224	17470	23499	35910	34227	18700	28180	44885	28932	37364	39265	27450	36709	33618	39075	27115	28268	46112	29167	42094	34408	30126	19999	33335	39362
K02471	1956	177	1001	2962	4027	789	2048	2053	318	745	3448	1184	830	4533	1372	736	3666	3308	513	671	1669	3394	1277	3377	1761	477	3678	1826	573	426	991	627	442	1207	561	289	960	1635	263	330	251	364	1521	354	200	1243	555	1767	1940
K02472	2121	953	1906	3147	4274	1102	2215	1697	595	1327	902	1171	1068	4439	1462	413	1382	2935	588	659	2316	3761	3859	3930	1948	534	4239	1680	3271	822	1388	682	1739	1489	1046	506	2019	455	1170	1313	366	480	286	520	512	305	430	1978	699
K02474	882	873	1629	1941	583	981	1045	579	643	857	660	241	961	444	361	451	804	318	575	443	1651	396	4759	1134	769	705	1308	1016	5325	993	1335	489	2284	1204	592	774	2055	1374	1832	1202	606	1042	350	401	652	353	686	603	517
K02475	34	41	42	1500	66	53	46	97	42	33	50	61	52	316	218	44	49	75	46	37	12	44	10	125	69	4	13	73	10	4	6	11	9	125	71	5	6	13	6	2	16	21	15	25	2339	16	10	51	23
K02476	36	41	42	1501	66	54	47	97	42	33	50	61	52	315	218	44	50	76	46	39	12	44	9	126	69	4	13	72	11	3	7	10	10	126	71	5	6	13	7	2	16	22	16	26	2340	16	10	51	23
K02477	6223	10086	11741	6844	10753	6701	10967	7685	4061	7286	8227	11257	10639	9098	10056	7966	9040	10634	14402	11477	11217	9477	15068	8102	10758	3361	10283	9853	16866	4439	8116	9123	9899	9658	8650	5586	12831	7676	11669	6854	6037	8852	4749	6712	10681	4119	3180	8617	15009
K02478	1613	22	1154	3115	4189	1133	1956	1689	362	912	1732	1454	958	4804	1684	1477	1467	3096	650	1175	3432	4270	1555	3911	2220	515	3854	1753	889	495	1417	795	404	1162	1282	735	914	450	563	487	904	498	613	955	3022	877	381	2858	5249
K02479	30	277	13	16	9	8	106	20	4	10	38	22	39	32	36	33	1938	36	31	48	8	18	3	11	7	1	55	26	5	5	7	16	7	13	1	3	92	5	7	5	5	8	17	3	6	14	8	0	0
K09019	23	44	79	145	44	75	138	57	50	59	29	133	47	151	34	39	71	29	34	24	45	356	107	287	64	28	91	69	56	24	32	76	26	72	25	26	35	17	26	24	16	22	17	20	27	26	21	280	8
K01267	6636	14560	12731	5932	9470	9056	12473	10300	4583	9132	15132	19983	20458	8742	19012	14742	15058	14327	24089	20353	9401	12601	10930	6576	19175	4362	8595	15577	14324	5082	11666	22162	10529	16937	18282	12112	15879	15573	17254	9502	11989	22456	12410	20594	14496	16133	6056	15731	17535
K13075	1	3	2	2	1	2	2	9	1	2	0	1	2	0	1	1	1	2	0	0	0	0	2	0	0	0	0	2	0	0	1	0	0	0	0	0	0	1	1	0	0	0	0	0	0	0	0	0	0
K14055	1036	14	885	2890	3946	537	1690	1548	242	517	663	1095	646	4519	1170	371	1167	2881	302	391	1262	3608	1238	3451	1573	293	3532	1420	491	204	345	432	185	860	376	68	597	262	78	96	85	48	643	239	78	162	63	1688	597
K13292	11874	27495	22477	16117	20321	15627	22886	20686	14391	15406	22034	33751	32396	18546	31339	23598	26819	26319	39124	29974	15971	22016	16807	13407	29610	7339	16882	25289	21618	7579	17195	32239	16139	26308	28386	16917	24325	22917	26292	13652	16893	31631	18266	27762	25098	20315	8696	23644	28125
K14057	11	0	50	109	22	29	66	18	13	18	16	55	28	126	21	10	31	9	8	8	26	153	83	252	36	11	54	30	28	11	20	42	19	58	18	6	19	9	8	15	10	9	8	16	19	20	10	273	5
K14056	7	0	32	95	19	16	41	20	7	17	11	36	18	112	15	7	19	14	5	10	22	110	63	215	31	10	44	46	24	10	13	26	14	50	17	5	15	10	7	17	8	4	5	8	16	15	7	71	2
K02856	4101	1538	1952	815	415	1552	942	706	314	2473	1056	175	628	375	221	324	490	243	182	537	1641	512	1322	916	262	222	618	574	467	551	2995	550	3223	1267	506	1096	2026	1513	1071	2935	497	851	238	1239	720	385	603	869	315
K02585	37	77	89	140	177	164	87	72	101	88	52	103	112	158	240	226	104	84	207	60	85	175	118	294	241	95	99	133	335	49	174	261	173	279	995	290	199	179	432	132	58	133	129	71	2347	90	115	246	82
K02854	16	9	61	140	31	44	108	32	16	28	19	93	33	185	25	14	44	13	11	15	37	342	100	287	57	15	74	48	35	17	26	59	22	70	19	8	27	10	11	20	11	9	10	16	22	20	18	278	6
K02855	18	0	71	205	46	48	127	45	17	32	24	120	37	253	47	19	54	22	15	18	49	422	119	473	85	20	102	87	52	22	35	83	31	110	55	16	38	19	19	29	12	10	10	21	25	31	19	326	7
K08693	4	2	4	8	41	8	18	16	54	21	56	91	71	46	225	98	84	74	438	87	4	14	3	3	58	7	11	6	44	7	2	5	3	4	67	4	24	4	43	6	1	3	2	1	2	2	1	20	1
K08690	0	0	1	1	1	1	1	1	0	1	0	2	1	0	1	1	0	1	0	1	0	3	0	0	1	0	0	1	0	1	0	3	0	1	0	1	0	0	0	0	0	0	0	0	0	0	0	0	0
K08691	2	15	1	5	0	5	3	3	0	2	3	1	4	7	4	2	3	3	1	4	2	1	3	6	3	1	2	1	1	0	1	2	2	5	0	0	1	0	2	0	0	2	1	3	2	1	0	1	0
K08696	2	68	2	0	0	0	242	0	0	0	84	54	76	58	82	68	5787	54	68	81	0	0	0	0	0	0	147	0	6	0	0	0	0	0	0	0	231	0	0	0	0	0	0	0	0	0	0	0	0
K11748	1031	43	881	2864	3937	452	1687	1535	228	481	644	1089	638	4481	1162	243	1157	2871	293	388	1210	3591	1227	3413	1553	165	3510	1393	477	193	341	431	183	848	375	40	595	258	74	95	77	45	135	141	71	136	62	1677	582
K11749	13804	16234	17997	12518	15452	16307	17091	15656	11594	15203	18218	23608	23438	14430	22969	20688	18758	18732	26497	23246	17002	17729	16805	13732	23261	13861	14854	19931	19744	14100	17704	24387	15735	20807	22189	18418	19996	18894	21334	15414	17720	24919	17575	23398	17120	20878	14540	20508	23686
K11746	14	6	56	115	25	40	97	29	14	21	16	87	26	111	18	10	38	7	9	9	34	329	81	268	50	14	67	44	32	12	25	55	18	57	14	8	22	8	10	13	6	8	8	16	20	20	18	242	6
K11747	1045	63	898	2903	3954	549	1705	1555	264	529	666	1097	649	4522	1174	374	1170	2882	317	394	1263	3611	1239	3451	1577	292	3532	1409	499	205	345	437	186	865	376	71	598	260	88	98	85	48	645	242	78	163	64	1691	597
K11744	35	19	65	129	32	47	119	33	16	25	23	90	34	140	29	13	44	13	11	22	42	335	99	278	57	15	74	47	34	15	29	57	21	63	19	8	26	9	10	17	11	10	24	17	22	20	23	278	6
K11745	35	30	62	120	30	46	113	32	16	24	23	91	30	117	27	14	43	12	9	22	40	337	83	273	56	15	72	48	34	13	30	59	20	61	16	10	26	9	11	15	7	10	23	17	22	21	24	244	7
K11742	1021	12	882	2810	3954	470	1684	1563	233	482	634	1088	632	4259	1161	260	1154	2856	292	375	1202	3590	1211	3362	1556	172	3505	1345	475	190	352	454	194	833	434	57	607	272	85	96	80	63	125	131	76	137	69	1658	586
K11743	1029	15	932	2826	3986	549	1713	1592	260	505	652	1125	712	4279	1249	390	1209	2913	370	418	1217	3618	1247	3372	1618	211	3531	1419	537	204	393	512	252	873	548	170	670	339	211	141	97	148	193	163	104	160	106	1720	605
K11740	2	12	6	16	10	3	10	6	6	10	4	6	10	22	16	3	11	9	10	7	13	16	5	11	24	6	13	11	14	10	4	7	6	21	12	3	18	7	11	5	3	3	3	6	4	1	3	14	4
K11741	2809	1198	3088	3378	4894	2259	2901	2065	1074	1975	4552	1580	1833	4682	1997	1883	1950	3296	1528	1615	5145	4296	6401	4361	2886	1176	5147	2422	5921	1598	2909	1024	3306	1872	1497	1496	3578	787	2491	1824	1219	1172	940	1148	1381	2030	1028	3111	6610
K13920	937	40	434	550	387	217	261	469	597	1115	2402	459	780	698	488	348	395	451	2877	671	2174	866	812	906	896	250	641	831	4031	383	1280	244	605	1583	289	108	297	189	1502	438	483	442	274	228	5527	266	150	919	3062
K13921	27	4	31	76	25	13	27	14	17	14	18	34	30	82	17	1	19	10	29	8	24	98	39	197	36	8	42	27	87	8	23	38	39	62	25	7	30	11	41	12	33	59	29	27	43	39	16	112	34
K13922	2672	6046	6725	3037	5291	2673	6199	5413	2605	4323	5496	9375	8346	4046	7613	4608	6146	7224	13551	7134	3966	5022	4082	2933	7363	1309	3800	6879	8799	1819	3954	7679	4185	7353	6482	2574	6091	5561	7639	3119	3685	6395	3356	4426	8494	2337	1460	4086	7147
K13923	2	0	10	67	9	2	20	5	1	4	5	28	5	74	9	0	10	8	2	4	11	85	19	186	17	4	29	18	17	5	7	18	7	38	11	0	10	3	4	6	21	48	25	23	28	36	14	60	27
K13924	13	90	10	20	7	19	87	11	5	12	30	24	42	41	34	30	1938	30	28	30	3	11	8	14	10	3	58	15	5	3	3	2	4	16	4	8	83	4	9	5	2	4	4	3	2	2	9	7	2
K13925	1	0	2	3	2	6	3	7	4	4	2	4	2	2	1	3	0	3	4	2	1	3	2	2	2	2	0	4	2	0	1	2	0	0	0	2	1	2	0	1	0	1	0	0	0	0	0	2	3
K13926	1026	55	843	2763	3922	417	1608	1498	234	466	627	1020	603	4221	1140	230	1117	2853	291	376	1182	3335	1143	3278	1508	154	3462	1310	464	182	323	395	169	808	369	36	581	246	77	82	69	37	127	120	53	126	46	1413	580
K13927	741	92	276	402	138	235	226	122	80	147	368	333	444	439	298	281	394	135	183	169	234	206	250	385	224	84	157	161	158	63	386	568	354	1289	538	241	366	197	284	218	418	518	284	175	474	319	496	800	361
K13928	15	2	61	126	28	44	106	31	15	24	17	90	32	129	21	13	40	9	10	10	34	334	97	273	54	15	69	46	33	16	23	60	20	62	18	9	22	10	10	15	12	9	10	17	23	20	19	275	6
K13929	36	10	95	1563	52	91	145	94	51	52	20	97	39	259	26	18	46	28	18	12	36	338	99	348	58	17	73	54	36	17	24	62	27	167	22	12	25	15	13	16	32	56	35	34	48	47	33	335	31
K09923	1037	15	887	2891	3947	539	1691	1547	242	517	663	1096	647	4521	1171	371	1168	2881	303	391	1262	3608	1238	3450	1572	293	3532	1415	490	205	345	433	186	862	377	69	597	261	78	96	86	48	643	240	78	162	64	1690	597
K09922	4156	1688	2468	1088	667	1842	1306	820	590	2597	1087	187	898	561	359	416	669	289	393	607	2129	541	3233	1689	582	498	1059	892	2810	906	3036	601	3661	1460	680	1205	2415	1568	1724	2991	491	1042	280	1205	896	425	832	724	344
K06201	10069	11728	13386	10285	11876	10846	13691	12344	5272	12801	13049	17939	15706	12298	15769	14644	14099	15179	22395	20192	13744	12539	12071	11273	14525	11627	12152	15112	16474	12296	12793	14909	10908	16522	12742	11718	14382	13164	15214	12191	13797	14450	11948	12282	10989	9768	11478	11743	18247
K06200	7250	16565	12646	8122	12867	9188	13844	11195	4248	8719	13014	19784	18696	12007	18722	14001	14819	16133	21273	19368	8359	14974	10698	8994	19217	4154	11121	15644	10656	4793	10426	21618	9990	15408	17685	11685	15354	15129	15246	9893	11357	21051	12253	20087	13289	15583	6200	15877	14777
K06207	14413	19907	19213	13198	16019	16919	18965	16883	14849	17074	19435	24701	24365	15054	23856	21310	21570	19333	28394	25527	17478	18237	17168	14050	23815	14085	15385	20438	20731	14386	18302	25474	17283	21789	23018	18779	21217	19495	22759	17170	18106	25944	17876	24957	19902	21110	14715	20991	24364
K06206	3988	7937	8969	7759	10165	4300	9376	8384	2854	4774	5260	12388	11826	9376	12250	6933	11426	12036	13107	8761	4190	9550	6677	6618	10684	2004	7899	10031	6581	2366	5071	12138	6223	9723	11527	4820	9027	10535	9214	4481	4859	8708	7016	8124	9513	4039	3349	8073	6648
K06205	1036	15	885	2891	3946	537	1690	1548	242	517	663	1095	646	4519	1170	371	1167	2881	302	391	1262	3607	1238	3451	1573	293	3532	1417	490	204	345	432	185	861	376	68	597	261	78	96	85	48	643	240	78	162	63	1688	597
K09924	319	152	562	103	227	303	216	67	266	214	42	7	180	24	54	35	68	16	181	36	614	93	2115	237	262	259	485	250	2295	365	194	23	563	145	101	109	713	33	623	119	13	13	22	21	56	14	35	21	4
K09929	26	19	10	28	13	90	18	17	15	38	26	9	12	40	15	129	16	12	13	14	58	18	12	39	22	127	24	24	14	11	9	2	3	14	2	30	5	3	5	3	8	4	523	99	8	26	6	13	15
K06208	291	78	21	49	100	104	105	89	10	109	2673	157	153	136	284	262	2049	157	168	230	293	77	42	91	188	70	91	129	66	189	512	178	83	168	530	213	190	122	112	125	99	171	171	31	100	1015	176	155	1246
K00759	11027	17739	15912	11486	12985	12398	15987	14472	14250	13122	13379	18430	18761	12200	16690	14711	17541	15769	20676	16222	12559	13246	13178	11192	15023	11804	12201	15574	13580	12163	12815	18168	13374	16829	15707	13102	16338	15949	16701	12946	14494	17984	13689	14603	14956	11329	12077	13276	15878
K00758	1022	84	894	2895	3946	463	1694	1579	241	500	649	1107	650	4501	1171	251	1166	2886	305	392	1212	3608	1239	3428	1565	171	3520	1410	486	197	339	445	190	870	388	49	605	269	88	96	79	49	126	150	77	144	64	1683	591
K00752	47	136	163	57	65	68	46	86	36	60	60	116	321	76	121	95	77	102	87	82	51	115	133	82	133	42	59	196	128	43	104	212	163	145	175	106	90	136	139	71	72	148	124	101	59	54	58	124	40
K00757	9349	20009	14137	8802	11789	10160	14088	10987	4373	11063	10455	18460	19851	12777	16851	14795	16490	15878	21065	18719	9664	12841	12667	11316	14491	10992	12180	15718	12987	11829	11807	17608	11855	16815	14744	12252	16813	14313	15021	12149	14994	19286	13020	12985	13346	11076	11789	13123	12253
K00756	4827	2674	4735	4041	4288	6610	3948	5348	3359	4501	9713	8005	7207	3357	9173	8214	4991	4636	7291	6034	8393	6591	5701	3612	10891	3539	3914	6184	8065	2726	7496	10087	5532	6692	10618	7769	5388	6307	8064	4272	5056	9095	6462	12586	8700	11828	3703	10271	13825
K00754	14230	25952	19178	10764	10894	12656	16470	13957	22336	18229	16453	21085	24737	10629	20532	16550	21102	16343	28922	27152	11860	11092	13889	7067	15411	4338	9744	16500	17695	6445	15937	20344	17207	19335	17085	11524	19411	16459	20720	16269	13205	24431	12650	20078	25195	11578	6790	13740	19434
K06001	6499	8068	4453	1684	2759	5332	2331	1981	1134	3968	3077	2939	4398	1418	5156	4378	2473	1917	1954	2995	4374	3274	5712	2410	7136	2079	2448	3394	4612	2061	5725	4971	5748	3428	6386	5874	4602	3601	4451	4720	2417	7064	3170	9474	4434	8343	2372	6568	3009
K09766	2460	309	1520	816	1940	3229	892	1010	670	1531	4708	2722	1936	972	3898	3236	1359	1173	2409	2161	2172	2961	2141	1386	6230	1406	1285	1857	2245	1195	2930	4504	1668	1777	5228	4293	2150	1679	2889	1687	1790	4897	2407	7219	2636	8494	1576	5367	3433
K05554	0	0	1	0	0	1	0	1	0	0	0	0	1	0	0	0	0	0	0	0	0	0	0	0	0	0	0	0	0	0	0	0	0	0	0	0	0	0	0	0	0	0	0	0	0	0	0	0	0
K07150	3960	13242	8851	4278	6442	5722	8739	8299	9274	5525	5708	11780	10639	4655	9536	7851	8222	8544	13744	9686	5553	6068	4763	3419	8487	2651	4639	8302	6681	2579	4933	9595	5049	7408	8572	4655	7490	6899	8489	4000	9054	9090	7233	7013	12879	5765	2727	6533	10768
K07151	2	8	7	0	4	13	5	8	0	1	2	10	10	4	4	16	4	2	3	4	1	13	2	4	4	6	0	2	1	0	4	13	4	12	324	20	9	5	4	3	2	0	1	3	6	0	5	4	0
K07152	35	344	46	113	29	53	45	69	60	49	22	32	34	212	24	28	27	50	47	23	15	48	15	76	34	10	16	97	31	10	5	24	8	59	6	13	15	19	29	6	10	9	9	20	10	14	6	20	7
K07153	1037	29	887	2895	3946	538	1694	1551	242	518	664	1095	647	4521	1171	372	1170	2884	304	393	1264	3609	1239	3453	1574	293	3534	1421	490	205	345	433	186	864	376	70	597	263	79	97	85	48	644	240	78	162	63	1691	599
K07154	12697	18989	15147	8204	11071	9872	12527	9672	6966	12437	7436	10803	12601	9078	9493	8284	10261	11184	13266	11448	10510	8921	16355	10245	10130	10128	10867	11677	16414	11418	11397	9758	14544	12240	8531	9148	14257	11263	12468	12755	6087	11381	5930	9394	8678	4531	9934	7759	6354
K07156	1027	106	928	2866	3951	486	1719	1543	246	504	646	1103	662	4328	1166	250	1173	2860	307	380	1218	3644	1278	3442	1567	172	3529	1359	493	198	353	459	199	854	382	52	609	260	90	102	84	54	131	145	88	149	67	1912	591
K07157	14	88	21	74	11	20	19	38	26	22	13	19	19	186	18	11	18	36	23	11	9	20	12	63	21	5	11	72	16	5	2	9	3	39	4	7	6	11	15	3	2	2	4	16	4	2	3	9	4
K07406	673	1779	1552	2235	1094	1607	1656	1201	636	2051	2384	3797	4140	2072	4669	4326	3343	2729	4789	7781	1144	1476	1178	1086	2051	789	1387	2151	1527	1123	2024	2968	1534	2425	3186	2195	2924	2117	2629	2533	2970	4202	2568	3250	1744	2594	1223	2530	3545
K07407	24441	52097	32504	16687	21803	27790	27966	24379	15690	28824	32400	40518	41715	17746	39443	34141	29804	27684	49690	42761	25178	25889	30936	17053	42034	18902	20542	31422	37923	19579	30891	42396	31893	32272	39545	30908	36772	29140	38255	32545	22459	46778	24897	50900	32137	38579	19901	35723	35729
K07404	6058	10951	11837	9214	12078	8260	11586	9879	8857	6657	7027	16662	15522	10441	14431	10115	11524	12777	16618	10966	6407	13154	9281	7942	16380	3415	9561	11601	8905	3220	7303	17163	7792	11651	13906	8385	11821	9619	11970	5717	7511	16372	7543	15398	11628	12460	3893	13480	10133
K07405	4431	1631	2788	1057	697	3843	1575	934	635	4076	1336	158	1022	456	578	2607	1235	393	522	1825	3566	560	3988	3026	1022	7872	1858	1777	3842	8273	4013	682	3808	1970	873	4485	2726	2041	2273	5035	4553	1307	3051	1304	959	3230	7434	1187	440
K07402	12341	27748	26588	12217	20570	16502	25414	21427	9515	17519	25310	39926	37930	17042	36651	27695	27904	29679	49158	36109	18346	23236	19379	12788	34662	7783	16184	30026	26245	9205	20645	40622	19563	31196	34357	20679	29389	28435	32977	16936	22205	36998	22840	32839	32080	22864	11060	26166	35699
K07403	54	390	97	86	25	49	113	35	38	107	35	21	75	194	34	35	62	38	54	75	56	31	112	94	36	26	62	72	243	65	100	38	298	124	53	82	106	42	200	258	21	95	36	25	25	31	91	40	15
K07400	1037	29	887	2895	3946	539	1694	1551	242	518	664	1095	647	4521	1171	372	1169	2883	304	393	1264	3609	1239	3453	1575	293	3534	1422	490	205	345	433	186	864	376	69	597	263	79	97	85	48	643	240	78	162	63	1689	599
K07401	14	29	25	136	16	18	38	35	26	23	13	39	19	264	21	7	26	32	19	14	18	92	40	242	30	7	38	83	27	11	8	22	9	70	16	3	12	12	15	14	7	2	3	18	5	10	2	46	3
K01808	14428	30878	19278	10870	13231	16777	17353	14341	6399	15916	24595	25646	29158	13275	28324	25108	21550	19492	28729	27412	20584	17328	18417	12958	27396	14371	13653	24192	21528	15423	21532	28990	18263	26635	27714	21729	23614	22325	24623	17740	20936	31619	20264	28252	23858	25341	16137	23299	32489
K01809	11946	19057	14480	11173	13385	14068	13950	12977	9171	12262	15804	17491	15561	12090	16827	15904	17626	14241	17531	15488	13825	13637	12670	11969	18504	12681	12135	14690	13698	12617	13803	16830	12262	16739	16843	15574	14488	13583	15392	12950	14365	19060	12841	17560	17485	17604	11996	16194	17969
K01800	6	63	9	67	7	10	11	31	4	13	12	18	17	184	16	10	15	32	13	10	10	20	7	58	21	6	12	73	9	6	1	7	3	37	3	6	4	11	7	1	3	2	4	16	3	2	2	7	3
K01802	11612	9812	8956	3723	2883	10281	5916	3811	7835	12133	5486	1314	3945	2025	2519	8050	9381	1626	2752	7111	12654	2095	11420	7110	3706	16808	5361	4837	11444	17963	11237	2885	12924	6696	3794	11511	9200	5523	8092	14847	11873	5067	7899	6874	6182	8169	15859	4826	10891
K01803	12823	26977	18970	14579	15100	12858	19058	17092	14686	15369	19625	24320	25955	15878	22813	18356	21986	20113	28726	24256	15503	16632	15795	11936	19675	6009	14515	20651	19255	6627	16626	23426	17167	22885	20999	13083	21201	19274	21544	14799	13910	24024	14618	19670	19349	12230	7435	18145	23595
K01804	10379	24641	18183	8981	13064	11298	16092	13172	6604	12481	13453	24628	23049	10162	22143	16130	16659	17883	28625	23195	8285	13625	11722	7345	21534	4547	9726	17677	13163	5581	12766	23537	13489	17779	20405	12300	18546	15650	18869	13118	11645	23019	11993	22611	16556	15434	5915	15750	16173
K01805	5064	4593	3040	2741	1234	2802	1916	1309	1916	3646	2353	661	1503	916	1333	1783	1095	668	1160	1634	4465	1100	3658	1430	1495	865	1413	1269	3555	1274	4397	1359	4377	2078	2230	2112	3078	2089	2878	4606	1398	1644	967	2968	1753	1173	1073	2346	5284
K01807	2549	4054	4241	6096	5379	3500	4881	5248	9628	3849	1267	3309	2059	5304	1783	1780	4736	3779	3034	2169	2677	4345	4313	4235	2368	1537	5071	2438	4220	1083	1590	1335	4090	3044	1545	1611	3543	1387	3083	2849	1381	2009	1584	1847	975	563	538	2485	1575
K01664	1916	3075	2398	3755	4697	1551	3303	2581	3369	2226	2251	2260	2374	5333	2523	1947	2295	3631	1361	2231	3721	4438	1946	4051	2680	617	4163	2203	1213	652	1920	2097	2169	2748	1898	1150	2050	1143	1574	2080	1178	1751	964	2489	3726	1295	526	3434	5748
K01665	6145	2252	4312	4506	5182	5086	3771	2851	1140	5222	3557	2499	3150	5790	3240	4588	3426	4035	1714	3507	7296	5111	5932	7116	3903	8490	6020	4024	4983	8909	5866	2783	4787	4786	2766	5612	4542	3032	3443	5921	5730	2793	3937	2697	4451	4520	7769	4518	5918
K01666	1370	10079	2218	875	991	1167	2340	1350	650	1360	2468	3135	5741	1554	3059	2275	3365	2184	3689	2173	1551	2092	2319	1077	2249	556	1596	2470	1793	658	1975	3805	2206	2242	2352	1393	3377	1870	2277	1431	1815	5581	1645	3604	3988	1985	897	2446	1890
K01667	1426	928	1654	4488	4307	996	2226	1735	380	1043	793	1165	1023	4629	1428	451	1449	2968	431	569	1459	3660	1754	3702	1829	286	3845	1512	722	388	1162	756	1640	1539	1137	611	1878	535	688	1108	292	532	259	382	569	259	486	1837	683
K01661	5511	1794	3792	5434	4711	4367	3254	2599	990	4708	2038	1347	1858	5136	1824	2991	4290	3355	921	2246	4831	4220	5292	6561	2613	8069	5441	3265	4440	8116	4310	1147	4315	2942	1214	4299	3406	2334	2394	5018	1004	1298	2166	1556	944	1707	7293	2796	1046
K01662	19823	27906	22552	13393	17263	18461	19837	16481	14635	20677	24232	24617	28096	16696	26062	22684	22775	20628	32057	27250	22449	19778	21858	16201	26617	14372	17165	23501	27924	15896	23418	27380	21964	27281	25343	21171	24838	21252	26996	20917	20470	30527	19469	28097	22965	22330	15713	23307	28580
K01668	103	83	103	68	45	154	110	41	31	75	79	145	172	105	96	261	192	49	68	68	103	120	119	94	100	168	91	62	82	39	83	240	98	151	105	112	148	52	90	50	297	168	688	175	132	222	89	276	281
K01669	1083	363	941	4386	3977	520	1880	1670	300	546	723	1132	722	4836	1250	311	5046	2983	382	466	1221	3453	1233	3537	1574	173	3620	1489	497	201	345	441	198	1004	390	57	765	285	105	104	98	69	155	171	2350	159	71	1730	606
K02863	14457	25924	19613	13228	16106	17013	19151	17049	14836	17120	19674	24799	25794	15219	24241	21713	22021	19786	28564	25793	17593	18331	17545	14117	24047	14141	15555	21098	20818	14442	18406	25528	17696	21849	23539	18972	21452	19797	22807	17253	18249	27044	18251	25933	20844	21310	14845	21458	24586
K02862	1	5	1	3	1	3	2	10	2	2	0	1	1	0	0	1	0	2	1	1	0	1	0	0	0	0	0	2	1	1	0	0	1	0	0	1	0	1	0	0	0	0	0	0	0	1	0	0	0
K02860	14329	25841	19444	13168	15998	16976	18866	17052	14839	17030	19259	24819	25593	15136	24148	21697	21904	19682	28507	25725	17493	18310	17491	14067	23996	14189	15518	21028	20799	14436	18203	25436	17534	21713	23110	18925	21267	19719	22752	17205	18222	26897	18233	25902	20747	21289	14692	21369	24535
K02867	14457	25932	19616	13228	16110	17016	19154	17050	14837	17126	19677	24802	25803	15220	24242	21716	22052	19788	28565	25797	17594	18333	17548	14123	24051	14141	15560	21099	20820	14442	18416	25528	17700	21854	23552	18976	21459	19799	22811	17260	18253	27093	18251	25934	20855	21310	14885	21465	24589
K02866	0	2	2	0	2	0	2	0	0	0	0	0	2	0	2	0	0	0	0	0	0	3	0	2	3	0	0	0	0	0	1	0	0	2	319	10	2	1	0	1	0	0	1	1	0	0	0	2	0
K02864	12289	25253	18081	12400	14270	13816	18234	16090	14149	15586	17482	22097	23872	14247	20574	18569	20619	18662	26045	23399	15649	15381	15313	12746	17964	12766	14199	19283	18548	13356	15898	21136	16062	20042	18826	14835	19268	18222	19944	15571	16439	22169	15920	18437	18111	13915	13215	16184	22195
K02869	0	2	2	0	2	0	2	0	0	0	0	0	2	0	2	0	0	0	0	0	0	3	0	2	3	0	0	0	0	0	1	0	0	2	319	10	2	1	0	1	0	0	1	1	0	0	0	2	0
K05362	94	210	263	164	125	918	854	1844	580	452	148	1914	283	161	180	809	891	456	1180	478	64	387	126	84	97	779	498	277	330	79	18	197	132	23	20	201	233	119	194	54	52	95	108	9	11	12	13	63	11
K05365	2077	270	1778	5794	7898	1075	3396	3102	484	1038	1329	2192	1298	9045	2342	752	2339	5776	613	788	2525	7229	2477	6907	3150	585	7070	2851	980	413	690	875	373	1732	753	139	1204	526	159	196	174	99	1289	480	157	335	129	3380	1195
K03402	13536	19863	18660	15418	15634	16702	19146	18356	12121	16931	18328	26854	24179	15037	23415	20761	20021	19473	29140	25063	14922	18331	16991	13845	23076	14599	15559	20182	20404	14074	16966	25186	17030	20440	22277	17679	20870	18995	21787	16686	16307	24508	16972	23908	16613	20197	14173	19959	19123
K03403	2	52	3	1	1	1	162	3	0	0	56	37	51	42	55	46	3859	36	46	55	1	0	0	2	2	0	98	1	4	0	0	0	0	0	0	0	154	0	1	1	0	0	0	1	0	0	1	0	0
K03406	44445	38244	39144	20183	40655	66228	27493	25120	14378	31198	58885	65837	61445	29449	86603	74308	39814	32186	52879	53328	46645	66507	50311	30974	125063	29367	30963	47439	44756	23116	58541	104469	42350	45172	110731	88134	54663	43130	64373	38555	45852	115131	55268	150391	66014	153623	33153	113654	66257
K03407	4129	6846	3491	5563	6777	5114	3414	3446	1262	2722	4773	5183	5164	6367	7336	6334	4110	5402	3864	4082	6183	7571	4420	5424	9662	2336	5660	4991	3743	1801	4881	6602	3146	4110	8551	6154	4152	3301	4511	2716	3558	7595	3979	9720	5047	9355	2469	9561	8554
K03404	63	138	196	65	157	96	415	476	66	145	84	56	180	62	118	98	2465	334	127	80	91	58	139	53	222	49	197	344	303	40	162	112	531	108	178	111	364	1342	207	88	19	30	181	27	20	106	47	160	60
K03405	36	251	36	50	59	43	375	438	18	46	78	56	70	68	102	73	2451	331	74	68	37	40	27	37	173	13	149	301	35	28	112	95	78	97	126	72	332	1304	113	66	20	28	168	7	16	54	45	154	53
K03408	7043	1550	5009	6573	9015	9194	4382	4440	2020	4617	9901	7823	6206	7569	11584	10924	7062	6464	5685	6928	10685	10903	6521	7065	16583	4155	7121	6838	5972	3299	8915	11604	4869	6121	14790	11420	6449	5179	7950	4918	5978	12161	6986	17038	7744	18352	4337	15681	16428
K03409	388	179	57	135	162	308	61	209	67	197	2882	270	242	349	424	694	217	323	370	392	614	185	91	195	334	183	107	374	214	267	700	294	138	261	670	441	185	250	298	234	321	420	379	153	220	1319	236	479	1429
K02315	15487	33096	28040	15142	24886	22488	26026	22101	14625	19109	24929	42710	43952	21622	43275	33324	30493	31567	47602	40425	20367	30846	25092	17104	44705	10186	20997	32429	27162	10573	24528	48761	22936	32321	42678	28003	32912	30115	35574	20141	23602	47870	27440	49093	32520	38516	14201	38638	35639
K02314	16642	27105	21961	16473	20595	18488	21599	19214	15521	18732	23571	26120	27366	19771	25762	22575	23804	23049	29362	26806	20198	22184	21713	18180	26151	14903	20047	23374	24091	15536	20638	26390	20406	23676	24214	20014	24277	21570	24411	19284	18751	28109	19301	26612	21503	22688	15463	23410	26673
K02317	15	0	61	130	30	44	107	31	16	27	17	89	32	142	23	12	40	11	10	13	37	336	99	279	56	15	72	47	34	16	25	57	21	65	19	8	25	9	11	19	10	9	10	16	20	20	18	278	6
K02316	14318	25841	19389	12947	15884	16771	18789	16786	13768	16900	19589	24437	25561	15016	23998	21530	21768	19622	28239	25702	17554	18048	17467	13984	23752	14092	15405	20941	20802	14431	18288	24879	17748	21286	22862	18807	21164	19580	22466	17173	18174	26691	18166	25707	20727	21242	14893	21341	24504
K02313	14450	25868	19655	13240	16108	17039	18914	16732	14839	17109	19660	24821	25886	15221	24216	21732	21543	19531	28549	25801	17582	18354	17565	14108	23916	14131	15468	20844	20799	14426	18363	25600	17687	21842	23216	18951	21255	18578	22754	17227	18310	27149	18320	26064	18583	21520	14849	21400	24601
K02312	58	424	94	113	66	125	105	81	43	165	198	224	289	193	246	225	263	151	327	494	110	112	190	110	135	56	138	119	120	96	155	170	106	290	158	109	201	76	143	157	189	235	150	300	235	151	284	220	258
K02319	2	9	5	0	6	2	3	8	0	1	0	0	4	0	5	0	1	0	0	0	0	4	2	3	6	0	0	2	1	0	2	1	1	8	639	20	3	3	2	2	0	0	1	1	6	0	2	5	0
K12152	1011	9	876	2819	3935	446	1674	1516	228	479	631	1077	627	4320	1147	239	1144	2850	289	371	1201	3585	1223	3372	1543	164	3504	1338	475	192	336	431	183	831	375	40	592	253	75	93	76	44	121	129	69	136	57	1676	583
K12151	15	0	60	126	30	44	106	31	16	27	16	89	31	136	22	12	40	11	10	12	36	334	98	275	55	15	72	47	34	16	25	57	21	63	19	8	25	9	11	19	10	9	10	16	20	20	18	276	6
K07091	1051	84	942	2945	3964	562	1715	1587	272	552	672	1111	684	4567	1182	385	1177	2908	325	409	1283	3639	1279	3529	1595	304	3553	1490	515	219	363	465	282	917	397	87	613	293	105	143	120	83	672	248	93	177	109	1734	622
K07090	13529	40148	21236	17094	21280	17933	21577	19273	18214	15805	23093	25916	30673	21454	28703	25038	26319	24698	26174	22446	20985	23394	18199	18972	29085	14556	19112	26050	17184	14495	18938	29869	18445	24047	29143	21060	22466	23816	23489	16452	19227	29233	22799	30701	33863	25966	17112	27406	33273
K07093	53	128	68	132	32	59	188	65	42	42	59	89	72	247	61	44	1982	54	55	59	38	251	75	149	59	15	102	95	34	12	27	47	21	68	6	14	96	15	27	11	8	13	26	28	22	12	22	241	6
K07095	22098	43468	36972	18813	26223	29903	34568	29330	14032	28940	38538	52888	53533	23795	50287	43906	39936	38089	62015	53542	31635	32455	31523	22261	49220	26967	24731	42681	39739	28405	34535	55179	30495	46542	48676	37958	42319	40025	46036	30502	39086	56959	36748	50641	43854	43299	29127	40252	50784
K07094	2	10	5	4	4	7	5	11	2	4	1	2	4	1	3	2	2	2	2	1	0	4	1	3	4	0	3	3	2	1	1	1	1	5	321	12	4	2	2	3	1	1	1	2	0	1	4	3	0
K07096	12	8	14	14	26	29	22	50	6	11	7	15	15	6	21	25	15	10	5	9	3	16	7	8	21	10	6	9	4	3	18	28	15	18	384	28	20	22	12	11	9	20	8	3	10	1	12	20	4
K07099	3327	13224	7928	3201	6230	4420	7589	6896	2584	4395	5473	10818	11324	4409	10954	7919	8230	9329	12715	8627	5162	5825	5225	3001	9324	2091	4417	9147	6152	2366	5422	10866	5760	7640	10493	5340	8023	10056	8833	4378	5085	9012	6753	8379	8207	4262	3406	6627	10020
K07098	23612	35972	34269	16233	21813	23107	30108	23918	10914	26837	29176	42047	43888	19450	38867	33215	35554	31925	51362	41174	27602	23654	27704	18279	34924	22834	20911	34517	33124	25192	30666	41724	29004	38391	36291	26687	37985	32639	38105	28454	27419	41918	25077	32061	31592	22760	24340	26683	39328
K11175	13865	22921	17772	12031	15356	14215	17410	15569	7504	14152	19283	24540	24980	14827	23770	19418	21267	19462	27493	23741	16175	17915	16737	11999	23400	6837	14680	19869	19222	7349	17415	24862	16173	20973	22598	15801	20961	18910	21151	13993	17748	26483	16770	24448	20507	20068	8220	20841	24159
K11177	9	254	13	23	9	16	20	14	4	15	6	12	20	25	8	15	5	16	12	12	8	23	7	15	10	5	5	14	4	9	4	15	8	25	2	6	11	2	5	9	6	5	5	3	3	13	4	9	6
K11176	0	0	3	3	4	1	1	2	0	0	0	1	1	0	5	1	0	0	2	0	0	2	0	2	3	3	0	2	3	0	1	0	0	2	319	10	4	2	2	1	0	0	1	1	0	4	0	2	0
K11179	1061	57	900	2918	3977	568	1718	1601	249	532	674	1110	669	4538	1192	397	1190	2899	311	409	1268	3627	1247	3466	1596	303	3544	1433	494	207	364	469	206	883	443	90	622	285	97	109	95	71	654	247	89	164	78	1710	605
K11178	9	200	12	20	8	15	17	14	4	14	6	11	20	25	7	14	5	13	9	12	8	22	7	14	9	5	5	13	3	7	4	10	7	23	2	5	7	2	5	8	6	3	3	2	3	7	4	9	6
K00322	1013	125	880	2874	3938	447	1681	1539	230	482	640	1089	637	4487	1158	247	1154	2877	298	380	1207	3598	1227	3420	1555	165	3513	1407	478	196	336	437	185	860	375	41	597	260	77	95	80	46	123	141	71	142	59	1678	584
K00320	4	32	25	6	6	7	7	9	2	9	4	1	28	4	3	2	7	1	8	3	6	9	18	8	6	0	10	4	9	1	7	9	36	14	326	14	10	5	13	11	4	5	2	2	5	2	0	6	2
K00324	1527	6085	2731	3688	4566	1152	3802	2899	6172	2936	946	1310	1452	4815	1353	545	3414	3098	1026	2012	1450	3727	1447	3530	1669	338	3749	1567	895	397	687	1122	2903	1346	1062	318	1717	862	1398	2896	259	725	963	2770	550	326	251	2118	1274
K00325	1282	3054	1806	3294	4262	839	2789	2222	3191	1725	818	1207	1054	4678	1279	460	3254	2996	633	1215	1356	3663	1337	3489	1626	311	3668	1491	655	298	505	752	1531	1089	721	174	1180	550	655	1485	169	353	797	1500	310	238	152	1901	919
K00329	19	28	26	22	28	38	30	56	27	18	9	16	17	9	24	26	19	14	16	10	4	16	8	9	22	10	8	12	11	4	18	30	15	25	65	19	19	23	20	11	9	21	8	5	10	4	15	18	4
K05945	3640	1041	1589	505	351	1295	474	335	403	1934	563	50	424	95	162	180	130	54	218	294	1760	190	2510	479	351	345	542	345	2367	654	2047	318	1844	684	300	549	977	243	990	1698	324	344	139	865	556	235	368	419	150
K05946	18807	14106	16426	6834	10972	14926	12813	10850	9178	14450	14110	19670	18601	7277	19283	15538	17310	12599	21595	19299	11574	12823	13203	6432	21648	5335	8547	13418	13374	5961	16870	22497	14636	13734	20288	15160	16658	14453	17367	13971	10872	23399	11351	26333	15703	21735	6966	17819	14439
K06944	0	6	3	0	2	0	2	0	0	0	0	0	2	0	3	0	1	0	0	0	0	3	0	2	3	0	0	0	0	0	1	0	0	2	319	10	2	1	0	1	0	0	1	1	0	0	0	2	0
K06945	6	38	6	8	4	6	87	9	2	3	30	21	35	23	30	25	1935	19	28	33	3	6	4	6	2	1	52	3	5	1	3	5	5	4	0	1	79	0	6	2	1	2	2	2	4	0	0	2	0
K06946	1005	34	860	2792	3922	427	1704	1501	222	464	656	1053	644	4311	1172	258	3062	2865	309	392	1187	3386	1191	3343	1521	158	3531	1319	467	182	331	412	177	820	368	36	663	251	71	82	71	43	118	129	66	135	47	1643	582
K06415	20	48	40	56	152	123	37	61	34	32	71	111	108	88	412	231	106	110	124	78	36	74	37	89	240	62	40	98	73	24	129	198	110	191	660	227	145	142	209	93	32	111	94	35	74	36	87	169	30
K06940	6951	19137	13176	8304	12970	9567	13593	12171	4971	8971	11995	21440	20776	12695	18903	14609	17360	16193	23597	19246	9344	15426	11303	9442	19291	4858	11903	15590	13971	4603	10300	19816	9819	15274	16785	10521	14988	12002	15345	8414	10339	21229	10312	19360	14540	14349	4937	16387	15849
K06941	14367	32615	19724	12894	16109	16701	19180	17054	9642	16930	20651	25866	28054	15885	25454	22669	23071	20837	28679	26745	18118	19010	18339	14585	24942	14402	16128	22655	20855	14757	19119	26649	18695	22894	24330	19627	22427	20730	22907	17990	18900	29014	19165	27355	22265	21923	15295	22732	25092
K06942	14463	25934	19616	13232	16111	17034	19183	17050	14855	17089	19676	24803	25800	15220	24249	21729	22056	19787	28546	25801	17595	18342	17550	14119	24053	14157	15581	21103	20818	14443	18408	25531	17704	21848	23541	18982	21463	19795	22812	17253	18251	27048	18259	25933	20844	21311	14846	21461	24585
K06943	0	0	2	0	2	0	2	0	0	0	0	0	2	0	2	0	0	0	0	0	0	3	0	2	3	0	0	0	0	0	1	0	0	2	319	10	2	1	0	1	0	0	1	1	0	0	0	2	0
K10806	1628	55	952	3025	3983	653	1739	1600	297	583	752	1125	666	4581	1195	408	1186	2890	334	416	1315	3634	1245	3492	1587	302	3540	1430	510	215	459	543	200	1118	414	101	626	278	138	137	112	194	673	271	2404	189	346	1775	624
K10804	1093	303	989	3369	4022	530	1913	1674	266	551	695	1269	728	5094	1278	295	1253	2943	336	449	1300	4196	1365	4562	1715	199	3670	1583	552	233	400	594	240	1124	481	72	668	308	108	146	164	215	250	278	190	312	145	1938	674
K10805	1283	2983	1798	3294	4252	834	2702	2230	3201	1739	790	1196	1027	4647	1243	426	1326	2978	614	1187	1358	3654	1340	3489	1610	309	3622	1495	657	298	500	743	1527	1077	668	168	1096	543	653	1485	165	358	796	1500	313	238	147	1894	919
K06948	707	278	1151	2524	644	1862	1548	2691	6004	1217	318	1911	467	522	320	1064	1212	666	2030	720	492	496	200	310	333	804	577	527	877	204	254	410	311	1385	152	807	476	562	1167	212	1060	1258	623	291	2560	219	99	278	598
K06949	15052	17174	19198	14522	16188	17602	18428	16380	12136	16724	20462	24850	24589	15425	24412	22530	21806	19546	28509	25635	19741	18595	17865	14429	24534	14423	15842	20864	21115	14724	19713	25612	17476	22241	23508	19711	22116	19583	23121	16979	18914	26255	18254	24712	20448	21814	15075	21824	28730
K06418	128	62	121	43	50	77	38	109	29	65	141	106	74	55	119	156	75	146	113	196	409	85	41	44	222	34	51	186	63	42	176	156	36	149	78	68	94	158	91	67	99	127	39	247	173	146	17	67	533
K09138	18	9	34	23	32	72	25	43	34	26	21	34	40	28	58	110	42	41	79	24	22	29	19	12	50	35	29	44	62	17	37	56	46	46	95	103	61	52	136	36	11	51	57	24	25	12	21	63	15
K09134	150	432	427	1667	244	991	1057	1837	615	505	271	2021	584	422	544	980	3015	578	1297	591	118	520	280	244	286	779	606	374	426	110	122	505	275	320	255	302	487	207	305	126	399	364	318	121	168	272	126	439	323
K09135	0	0	2	0	0	0	2	0	0	0	0	0	2	0	0	0	0	0	0	0	0	3	0	1	0	0	0	0	0	0	0	0	0	2	0	0	2	0	0	0	0	0	0	1	0	0	0	0	0
K09136	1046	71	905	2879	3960	568	1714	1554	250	535	669	1106	662	4401	1176	392	1172	2872	310	404	1268	3628	1258	3429	1581	303	3540	1375	498	209	353	458	195	871	710	98	609	266	85	109	94	50	649	231	84	165	71	1732	600
K09137	585	66	73	116	42	172	54	55	57	64	96	41	37	53	61	141	43	29	72	33	57	34	16	34	38	34	19	35	46	14	145	146	46	272	118	127	66	57	158	71	21	173	67	33	71	23	296	89	19
K09131	73	322	143	232	57	169	236	86	38	88	106	182	262	418	141	233	2051	106	90	117	108	385	139	378	104	156	160	145	61	44	47	96	73	137	45	60	144	31	40	36	29	49	558	138	56	62	51	291	33
K09132	427	535	502	118	234	312	220	106	75	419	95	36	227	39	94	78	110	47	48	125	178	54	307	67	112	41	163	73	73	94	524	139	1064	270	192	300	680	140	330	644	86	176	67	166	319	78	82	155	43
K09133	29	10	59	34	22	20	14	29	19	26	16	14	55	36	15	8	12	16	30	13	28	32	56	75	31	13	26	67	81	14	30	43	125	65	31	20	33	34	47	47	45	46	29	9	26	16	47	89	28
K05808	14250	22060	17471	11814	15176	15903	17070	14884	6415	15229	20350	24169	24298	14752	23509	21891	21360	18873	27305	25318	19362	17836	16539	13780	23648	14008	15310	19852	20028	14202	18587	23412	15248	19954	21984	17874	20281	17134	20568	15421	17445	25634	15502	23383	22984	21203	13933	20941	28467
K05809	1036	14	885	2889	3946	537	1690	1547	242	516	663	1095	646	4516	1170	371	1166	2879	302	391	1261	3606	1238	3447	1571	292	3532	1413	490	203	345	432	185	856	376	67	596	260	77	96	84	48	643	239	78	162	63	1688	597
K05804	2074	24	1848	6037	7958	1040	3502	3133	493	1061	1360	2415	1428	9085	2555	696	2405	5844	663	854	2532	7501	2605	7688	3288	484	7150	2939	1048	449	743	1031	451	2094	890	166	1266	625	222	264	262	221	847	473	267	553	193	3552	1249
K05805	1034	39	937	2923	3962	482	1701	1614	260	517	647	1107	679	4527	1170	262	1165	2895	315	395	1225	3625	1271	3496	1575	181	3530	1467	501	208	362	473	286	908	406	63	615	300	102	140	119	99	153	149	93	151	111	1733	608
K05807	5484	1847	3734	4006	4661	4403	3297	2525	910	4633	2008	1264	1706	5017	1759	2984	2410	3301	850	2230	4849	4195	5267	6555	2621	8172	5408	3273	4359	8493	4372	1138	4088	2888	1267	4562	3340	2332	2372	5174	4674	1395	3725	1552	1053	3416	7542	2923	1063
K05800	1325	90	1495	2996	4165	762	1890	1610	539	710	685	1104	850	4536	1214	284	1227	2893	506	412	1853	3692	3442	3693	1829	440	4017	1656	2996	583	564	465	991	1051	482	177	1325	311	801	255	96	75	135	171	128	152	141	1715	588
K05801	4822	663	2395	3702	4131	3502	2465	2280	540	3715	1804	1196	1104	4875	1350	2580	2028	3211	557	1808	3984	4005	2547	6071	2110	7634	4551	2892	1845	7496	3445	936	2032	2276	766	3561	1363	2064	1160	3705	826	828	1882	1374	517	1548	7024	2457	940
K05802	1039	17	880	2828	3946	534	1681	1527	241	510	655	1083	634	4293	1157	365	1153	2861	296	382	1256	3597	1216	3392	1560	290	3523	1358	486	199	344	432	183	834	371	70	594	254	81	90	79	47	640	228	74	161	63	1653	598
K05803	1036	14	885	2889	3946	537	1690	1548	242	516	663	1095	646	4516	1170	371	1166	2879	302	391	1262	3607	1238	3448	1572	292	3532	1417	490	204	345	432	185	856	376	67	596	261	77	96	84	48	643	239	78	162	63	1688	597
K01044	4	8	7	11	3	5	4	5	1	2	2	3	5	8	2	2	5	3	4	4	3	3	2	10	3	3	4	6	2	3	2	4	4	10	3	3	3	2	3	0	3	1	2	1	3	1	1	4	1
K01046	196	2818	311	221	198	160	524	210	79	478	251	345	621	416	587	290	361	215	199	331	111	200	209	160	256	60	136	167	114	94	225	570	531	371	512	197	353	282	247	1187	458	721	422	1046	371	543	181	616	596
K02068	1005	3651	2374	2710	989	1278	1867	1100	4401	2223	327	375	894	805	527	323	473	224	801	1036	1002	897	2900	1813	621	392	1029	496	2781	673	1088	701	3332	1131	828	699	2431	546	1899	2528	316	790	358	1631	2979	340	361	897	458
K04561	52	98	55	56	74	147	68	58	84	112	37	38	32	50	28	165	36	28	64	31	90	49	43	55	52	153	57	64	168	21	21	14	30	22	17	48	20	14	55	11	33	68	557	127	39	85	24	67	44
K01042	2878	2114	2871	5464	5420	3311	4288	3237	1159	3266	5520	5354	4439	6681	5908	6480	4637	5856	5435	9741	6978	6235	2842	5284	4923	1738	5584	5027	2866	1781	4440	4045	1916	4058	4526	3447	4039	2808	3615	3128	4642	4789	4078	4705	5639	3916	1601	6286	13598
K05568	1494	5327	3095	1420	1604	1716	2875	1976	735	1209	2452	4918	6432	2355	4562	3280	3878	3036	3431	2770	1934	3112	3224	1689	3968	902	2054	4210	2133	913	2790	6159	3081	5210	4965	2594	4387	3684	3828	2002	3039	6551	3208	4699	4211	3799	1903	3566	3579
K05567	86	164	200	185	172	140	232	162	52	112	206	537	424	351	515	316	2240	291	232	226	98	230	211	204	322	69	193	376	196	86	199	480	245	728	558	225	357	286	275	148	476	419	303	289	366	570	213	450	407
K02062	1043	16	893	2897	3951	543	1698	1554	263	524	663	1095	646	4517	1170	371	1167	2882	312	391	1262	3608	1239	3449	1573	292	3533	1417	497	203	345	432	185	859	376	67	596	262	87	97	84	48	643	239	78	162	63	1691	597
K05245	1	0	1	6	3	1	3	1	2	1	1	2	1	9	2	0	1	4	1	2	2	7	2	5	4	0	4	2	2	1	1	0	1	3	1	0	2	0	0	0	0	1	1	0	0	0	0	4	2
K05564	10	29	12	24	6	10	15	12	24	11	4	6	3	15	4	5	5	10	13	6	3	10	2	12	7	1	4	10	9	2	1	4	2	15	1	4	1	6	13	1	1	1	2	1	0	0	1	5	2
K01048	5175	9266	9708	6569	10970	6481	9604	8167	5910	6419	6001	12804	10710	8891	11976	7877	8535	10888	13988	9702	5063	10848	6833	6861	14138	2759	8086	9311	7615	2776	5638	12796	6575	8389	11393	6775	9035	7499	9612	5768	5357	11253	6364	13029	8128	9901	2929	10602	7470
K02066	6424	2095	3922	4201	4821	4660	3768	3108	990	4881	4811	1446	1952	5209	2001	3268	4977	3750	1086	2510	5243	4297	5389	6656	2877	8256	5615	3691	4573	8710	5054	1389	4429	3270	1530	4784	3739	3712	2613	5363	4785	1673	4054	1602	1188	4509	7982	3180	2366
K01322	619	547	1425	526	480	2486	1073	319	397	1883	325	89	571	446	200	2103	2769	186	377	1199	2022	403	3198	2387	771	7502	1571	1289	3391	7406	1425	246	1770	967	395	3238	1796	620	1443	2542	445	485	1169	135	304	1176	6849	533	107
K02065	6422	2165	3918	4194	4821	4653	3767	3099	990	4878	4799	1446	1940	5207	1998	3269	4970	3751	1086	2510	5238	4300	5376	6651	2877	8256	5611	3691	4572	8711	5051	1392	4426	3266	1530	4784	3742	3711	2609	5361	4786	1674	4054	1601	1184	4514	7981	3178	2365
K05560	10	29	12	24	6	10	15	12	24	11	4	6	3	15	4	5	5	10	13	6	3	10	2	12	7	1	4	10	9	2	1	4	2	15	1	4	1	6	13	1	1	1	2	1	0	0	1	5	2
K02243	575	280	1028	2420	560	1784	1466	2691	5014	1169	317	2059	477	536	324	1110	1245	701	1932	746	489	521	201	315	335	860	595	545	806	212	243	419	300	1383	145	814	470	565	1048	212	1051	1243	613	281	223	206	90	245	582
K08930	0	9	1	1	0	0	0	0	0	0	0	1	0	6	0	1	1	0	0	0	0	0	0	0	0	0	0	0	0	0	0	0	0	0	0	0	0	2	0	0	0	0	0	0	0	0	1	0	0
K02679	1032	14	869	2830	3940	527	1677	1523	236	513	653	1079	631	4347	1159	362	1151	2859	296	386	1250	3582	1209	3391	1556	287	3516	1355	483	202	341	427	180	836	375	63	593	252	74	96	83	46	642	226	67	158	58	1663	597
K02676	2	32	6	11	3	5	7	7	2	5	3	4	5	10	3	4	4	6	5	4	3	10	2	9	5	2	4	9	2	2	2	5	2	12	2	5	2	3	3	1	2	1	2	1	2	1	1	3	3
K02674	8	40	11	17	8	9	10	7	1	6	3	8	9	19	6	5	8	10	4	5	1	16	3	13	8	3	6	14	3	3	4	12	4	17	4	9	6	5	5	2	4	3	3	2	5	3	3	6	4
K02672	4	43	13	63	6	12	12	28	3	8	9	19	16	176	14	10	16	28	12	11	7	22	7	55	17	5	11	68	6	5	3	11	3	37	4	8	5	10	3	1	5	1	6	15	7	2	3	6	5
K02241	58	6042	384	76	173	197	236	295	25	74	266	258	1410	209	520	515	522	489	211	292	136	156	375	137	358	132	214	673	111	70	188	199	442	197	681	307	320	367	127	124	159	1111	417	972	986	212	183	563	230
K02670	7	56	10	67	9	10	14	28	4	8	10	17	17	185	14	9	16	32	15	10	7	24	7	55	16	4	12	68	7	5	2	10	3	39	3	9	5	10	8	2	3	2	3	13	3	1	2	6	3
K02671	8	46	9	69	9	11	13	29	3	9	11	19	18	182	13	10	17	31	12	12	8	24	7	55	16	4	13	70	6	4	3	11	4	36	4	9	5	10	8	1	4	2	5	14	5	2	2	6	6
K00811	5605	1629	3130	1284	981	4584	1799	1068	807	4588	2505	440	1362	659	1104	3841	1508	606	902	2626	5833	918	4284	3277	1666	8219	2155	2118	4360	8576	5197	1072	4234	2460	1505	5192	3051	2243	2831	5462	5379	1862	3549	2123	4007	3992	8003	2154	5115
K00812	5295	1946	3485	1669	1260	4665	2062	1448	894	4613	3051	1369	2395	1386	2271	4347	3984	1252	1380	2987	6263	1435	4815	3810	2201	8240	2536	2722	4495	8330	5652	1950	4706	3623	2803	5392	4077	2861	3339	5646	2020	2234	2546	2419	2477	2815	7718	2782	5463
K00813	1099	17	889	2891	3949	540	1693	1554	245	524	675	1095	647	4516	1170	372	1168	2882	305	392	1271	3609	1240	3449	1574	293	3536	1424	494	204	354	433	186	858	376	67	603	263	79	97	97	65	656	251	2416	176	72	1722	617
K00817	14587	26394	19453	12935	16112	15341	18257	15911	10666	15921	20241	24654	26467	15506	24919	21031	21367	19707	28259	25567	18463	18666	17394	13207	24288	7193	15030	20423	19908	7885	18833	25981	18739	21848	24156	17138	21972	18458	22681	16510	18829	27591	17785	26801	21558	21216	8637	22097	29167
K00818	4791	5640	3922	2905	1183	3086	3502	3124	5072	4451	1666	1505	1691	653	662	1178	3528	812	1920	2806	2538	636	3423	1135	645	1091	1513	1268	3308	1138	3383	1010	5108	1713	1028	1503	3213	1989	2643	4529	771	1627	535	2514	1182	511	937	1072	874
K00819	3575	747	1161	417	153	1058	357	333	221	1886	539	51	263	69	113	137	71	54	88	280	1233	116	498	176	97	98	81	142	303	324	1931	334	1554	539	228	483	313	241	503	1740	268	252	125	893	327	234	370	333	127
K02530	365	908	569	3310	244	1260	1378	2219	768	750	901	2329	529	702	427	1226	1364	770	1793	1765	949	569	208	418	366	900	649	764	498	278	345	406	232	1475	165	828	512	608	632	284	1131	1246	609	175	363	206	95	242	752
K02245	651	281	1167	2539	650	1925	1577	2827	6035	1304	317	2059	482	536	325	1111	1246	701	2084	751	490	521	205	316	336	860	595	546	896	213	245	421	311	1386	148	818	472	567	1170	218	1051	1248	614	281	223	206	92	246	582
K02244	518	226	1039	2295	604	1782	1548	2750	6013	1223	163	2060	348	305	204	874	970	506	1936	538	76	455	161	171	115	838	550	312	813	101	32	225	235	142	35	235	264	140	819	81	61	176	122	10	13	15	18	102	13
K01499	0	10	3	0	2	1	2	0	1	2	1	0	2	0	2	0	2	1	0	0	0	4	0	3	3	0	1	1	0	0	1	2	0	4	319	10	2	1	1	1	0	0	1	1	0	0	0	4	0
K01493	13722	22713	18035	10087	12049	16818	16280	14548	11776	15781	19784	23788	25121	10870	23420	22478	18578	16747	28322	25362	18287	15008	16466	10873	22903	14157	12074	19681	20584	14412	18899	25117	16362	21036	23399	19473	20378	18208	22719	16128	18926	27220	17830	25244	21174	21943	15008	20356	28321
K01492	4219	908	2246	670	753	1690	866	480	521	2556	786	206	747	273	941	389	454	224	372	572	1998	255	3023	506	677	403	860	428	2489	853	2639	470	3179	1055	811	931	2173	443	1460	2660	382	526	270	1087	574	401	505	524	293
K01491	31124	52813	40881	27922	33630	35053	39582	35739	30981	36896	45469	51564	54366	32381	50688	45050	45740	41299	62915	53531	40284	39149	37454	30312	51336	29100	32974	45561	50249	29890	40395	53193	37530	48508	48796	39092	44732	41104	49618	35958	38423	56259	38265	53051	44324	44250	30434	45858	56375
K01497	1426	421	1162	3006	3988	689	1941	1631	341	733	774	1160	781	4593	1226	438	3170	2936	395	468	1483	3666	1567	3539	1616	340	3731	1498	744	275	647	519	691	1046	435	193	1137	322	262	295	141	123	676	360	131	223	152	1749	617
K01496	542	3944	1593	950	643	1433	2270	2454	4583	1893	605	1432	1008	513	462	1031	1300	654	1716	2299	432	394	336	280	256	704	575	625	778	337	382	625	1840	1469	916	976	973	812	1394	1675	1161	1551	821	1345	395	212	240	492	588
K01495	9798	17790	15129	8863	12314	11360	15833	12895	8774	13051	13366	19436	19218	12159	17010	15687	18062	15707	21521	21517	11813	12576	12401	10702	14111	11660	12343	14389	12982	12237	12524	16647	13070	14430	14179	11677	16486	13747	15255	13600	13244	17570	11688	14646	14803	11614	11236	12148	16979
K01494	1466	3272	1984	3371	4458	1003	3217	2757	3308	1897	1430	1467	1317	4663	1518	672	3924	3426	879	1365	1650	3796	1469	3544	1927	373	3869	1916	877	360	844	1019	1846	1338	1380	413	1682	1985	1003	1642	233	525	1050	1570	516	342	247	2238	1061
K02418	3873	455	2854	5273	6243	4625	2944	2821	1123	2488	4090	4258	3186	5783	5784	5185	3035	4432	3190	3406	5662	7052	3815	5039	8663	2034	5190	3809	3304	1598	4198	5622	2275	3193	6535	5305	3292	2336	3734	2280	3010	5748	3226	8318	3546	8728	1989	8439	7857
K02419	4305	6625	3327	5404	6500	4969	3288	3311	1232	2718	7155	4824	4773	6127	6651	6011	3759	5168	3698	3988	6301	7524	4259	5211	9177	2246	5496	4705	3617	1872	4962	6061	2794	3452	7334	5799	3719	2902	4106	2538	3298	7051	3816	9433	4639	9984	2356	9128	9480
K02412	4090	6614	3232	5284	6417	4848	3089	3141	1015	2317	6355	4396	4501	5876	6336	5732	3358	4905	2399	3601	6066	7170	4120	5075	8952	2184	5283	4517	2893	1755	4669	5792	2700	3250	7146	5668	3250	2772	3504	2314	3179	6823	3755	9344	4513	9865	2273	8966	9404
K02413	3960	460	2928	5321	6385	4744	3008	2933	1182	2545	4294	4480	3324	5870	6191	5422	3204	4595	3382	3544	5903	7197	3865	5089	8902	2099	5263	3931	3481	1635	4435	5940	2407	3372	7093	5520	3472	2577	4026	2400	3076	5844	3301	8457	3656	8773	2121	8594	8032
K02410	4304	6632	3326	5400	6499	4968	3287	3302	1231	2717	7155	4824	4773	6123	6651	6012	3759	5167	3698	3988	6301	7525	4259	5209	9177	2246	5496	4705	3617	1872	4962	6061	2794	3452	7334	5799	3719	2901	4106	2538	3298	7051	3816	9433	4639	9984	2356	9128	9480
K02411	1929	227	1244	3045	4461	1371	1933	1892	443	1081	4590	1762	1302	4836	2575	2046	1704	3482	1084	1562	3935	4128	1593	3620	2699	659	3884	2062	1154	723	2161	1286	659	1454	2186	1231	1197	862	1082	752	1067	841	906	1093	942	1932	641	2952	6657
K02416	4305	6621	3327	5398	6500	4969	3288	3302	1232	2715	7155	4823	4772	6119	6650	6011	3758	5160	3698	3986	6299	7520	4258	5204	9172	2245	5494	4673	3615	1871	4962	6061	2794	3451	7334	5799	3718	2898	4106	2538	3298	7051	3816	9433	4639	9984	2356	9128	9480
K02417	4867	6743	3526	5547	6729	5630	3515	3457	1360	3141	8260	5111	5023	6314	7147	7263	4045	5378	4047	4769	8538	7897	4486	5465	9786	2597	5824	5016	4002	2173	6041	6397	2986	3733	7926	6487	4056	3081	4591	2921	4167	7565	4312	10255	5764	10718	2681	10124	14200
K02414	3715	322	2595	3707	6009	4231	2724	2587	1012	2312	3774	3930	2750	5461	5305	4476	2670	4127	2910	3123	5264	6763	3559	4762	8218	1841	5011	3456	3029	1487	3805	5066	1977	2700	5703	4814	2925	2005	3331	2033	2574	5178	2821	8104	3257	8309	1756	7771	7404
K02415	1577	114	1131	3039	4253	1164	1919	1764	384	920	1762	1454	1003	4828	1913	1555	1494	3180	706	1217	3413	4089	1488	3555	2292	525	3802	1829	872	492	1416	799	414	1148	1152	769	918	489	591	487	896	488	612	938	737	839	387	2604	5229
K00121	1283	746	1356	6531	4380	822	2329	2112	497	941	1377	1940	1330	5889	2065	731	3638	3442	963	1015	1626	4625	1651	4968	2266	299	4000	2168	839	389	806	1460	658	1950	1169	385	1338	731	625	527	441	491	459	746	377	420	232	2415	780
K13058	21	19	4	2	3	3	13	2	1	2	6	1	2	1	6	1	4	2	1	12	5	0	0	1	2	0	2	0	0	0	5	0	0	0	0	0	2	0	0	2	0	1	14	0	2	0	5	2	0
K13059	200	37	739	302	241	230	572	542	2841	790	46	34	133	31	27	17	70	38	256	627	74	17	58	7	12	3	40	30	133	38	79	98	948	78	77	37	324	100	423	275	32	87	37	351	81	36	28	90	104
K13727	90	75	192	230	113	178	207	165	1090	169	33	100	57	141	46	57	76	39	457	51	27	164	88	256	40	13	61	45	158	17	26	50	32	64	23	12	40	13	171	29	30	61	34	33	44	46	24	342	29
K13057	5	4	3	6	5	2	2	3	1	3	3	1	4	8	1	2	3	4	3	2	1	4	1	2	3	1	2	4	3	0	1	5	2	2	0	2	3	2	4	1	0	2	1	1	2	1	0	1	1
K13051	4588	912	2051	3297	4106	1504	2053	1920	486	2332	1180	1144	899	4555	1274	383	1219	2930	388	639	2434	3724	1723	3593	1656	261	3579	1544	783	490	2239	781	1732	1379	602	497	879	507	551	1659	352	304	241	1046	401	368	427	2021	710
K13052	5800	13858	12916	7529	9499	10280	13087	12054	9944	8944	9830	20858	19440	8162	18557	14730	15134	13953	23090	18874	6351	11775	9942	5771	17822	4725	8186	14366	10880	4522	9525	21123	9756	14738	17279	11769	15295	14919	16090	8787	11152	21381	12064	20152	13121	14758	5744	14708	12503
K00435	79	9	146	171	93	145	114	146	1022	136	8	12	16	166	11	6	14	15	159	12	4	5	7	42	6	2	6	27	93	2	3	5	12	26	4	6	4	4	123	7	1	5	1	12	2	1	2	5	1
K03238	0	2	2	0	2	0	2	0	0	0	0	0	2	0	2	0	0	0	0	0	0	3	0	2	3	0	0	0	0	0	1	0	0	2	319	10	2	1	0	1	0	0	1	1	0	0	0	2	0
K03231	2	4	3	0	3	2	2	8	0	1	0	0	2	0	2	0	1	0	0	0	0	3	2	2	3	0	0	2	0	0	1	1	1	5	320	10	2	2	2	1	0	0	1	1	6	0	1	2	0
K03230	1031	36	842	2726	3939	438	1641	1557	223	477	626	1030	611	4198	1150	240	1131	2855	284	380	1184	3440	1148	3132	1529	158	3459	1337	450	185	334	406	177	791	419	44	591	265	76	89	75	56	135	117	62	117	61	1421	580
K03232	0	2	2	0	2	0	2	0	0	0	0	0	2	0	2	0	0	0	0	0	0	3	0	2	3	0	0	0	0	0	1	0	0	2	319	10	2	1	0	1	0	0	1	1	0	0	0	2	0
K12059	9	13	33	51	19	24	34	13	8	25	9	15	23	70	12	10	14	8	6	12	13	36	63	37	20	7	21	12	10	10	7	14	12	23	12	8	11	6	4	14	13	3	9	4	16	5	7	97	2
K03237	0	2	2	0	2	0	2	0	0	0	0	0	2	0	2	0	0	0	0	0	0	3	0	2	3	0	0	0	0	0	1	0	0	2	319	10	2	1	0	1	0	0	1	1	0	0	0	2	0
K03236	0	2	3	0	2	0	2	0	0	0	0	0	3	0	2	0	0	0	0	0	0	4	0	2	3	0	0	1	1	0	1	0	0	2	319	10	2	1	0	1	0	0	1	1	0	0	0	2	0
K12058	21	16	55	350	42	41	122	42	24	47	20	83	41	329	69	22	43	20	20	24	54	287	106	874	96	18	94	71	45	23	25	96	31	178	32	13	34	14	12	33	17	8	17	63	21	78	15	112	6
K12234	19	97	55	26	52	33	32	28	6	16	15	13	64	28	85	24	25	11	26	20	12	26	37	40	77	8	23	21	28	6	47	52	98	86	911	72	65	43	72	40	19	55	25	15	34	21	24	33	11
K13940	6043	31679	19497	8141	13155	9445	19772	15538	11799	13668	15610	30215	29806	12426	26090	19143	21767	21623	36227	32227	7434	13840	11780	6949	19383	4428	11041	19625	14212	5821	11747	26368	14664	20429	21063	10810	21899	18197	21749	14360	13594	27192	13242	22654	21027	11666	5831	14316	19353
K05992	17	0	35	45	24	42	38	27	47	268	2	16	6	6	5	13	7	6	15	38	5	19	6	7	7	5	4	14	21	24	6	43	8	14	10	9	10	10	19	31	10	121	2	111	4	9	3	37	8
K03540	0	2	2	0	2	0	2	0	0	0	0	0	2	0	2	0	0	0	0	0	0	3	0	2	3	0	0	0	0	0	1	0	0	2	319	10	2	1	0	1	0	0	1	1	0	0	0	2	0
K06331	1036	646	914	832	856	603	669	907	659	1294	2874	1123	1415	1142	1691	1027	903	1035	2904	1032	2615	1344	1240	1253	2195	509	1041	2151	4478	569	1826	1053	1065	2998	1832	776	1019	972	2159	788	844	1155	738	579	1320	724	385	1336	3646
K06330	1905	6689	7003	2736	5062	2690	6847	5507	4884	4104	3226	8828	7543	3283	6975	4298	5833	6784	11242	8032	1905	4119	3229	1974	6302	1076	3184	6073	4774	1515	2672	7382	4189	5514	5864	2419	6050	5369	6472	2977	3229	6006	3058	4502	5170	1948	1278	3154	4313
K07138	8231	17159	12055	5196	7570	7156	11183	8586	3482	8174	11415	15147	17514	6793	14241	10963	11813	11501	16381	13179	8831	8806	8754	4969	12141	3008	6330	11997	8368	3885	10556	17256	10695	13675	14293	8511	12469	12317	12930	9610	9591	16329	9703	13701	12467	8766	5750	10634	15305
K07139	12953	21217	16902	11740	14775	14947	16520	14522	6241	14410	18987	23654	23625	14598	22076	20307	19243	18502	27032	23217	16751	17552	16252	13551	22822	13397	14982	19445	19643	13408	17364	23491	15063	20848	20954	17340	20119	17134	20418	14776	13818	25923	13766	22579	19963	18638	13171	20007	23433
K11811	27	46	74	86	28	54	76	32	42	37	19	33	39	83	21	20	35	11	27	12	25	83	93	95	36	13	39	22	25	9	20	33	21	42	10	14	16	11	21	10	12	11	12	15	28	16	15	294	6
K07132	4048	1367	2527	757	759	1888	935	900	749	2346	1094	374	1344	318	591	637	618	457	641	620	2552	703	4928	932	977	752	1227	1357	4897	1144	2753	873	2904	1295	1177	1207	2110	1738	2119	2290	500	997	472	1294	771	418	567	741	365
K07133	43753	72499	57380	25626	34916	50121	47172	36813	37525	48345	41959	59028	67306	26935	58618	54771	48894	41104	67675	63063	42219	41530	53187	31967	68087	45915	33452	51161	55437	48648	51556	72070	57707	63163	65904	62819	62843	52229	64598	53589	55379	87236	49493	80842	55363	68791	49281	57624	46234
K07130	2447	7169	4798	2816	3224	4279	5351	4120	1669	3807	6790	9165	11092	4727	10096	9139	8049	6533	9263	10863	5853	5750	5021	3888	7068	2274	4051	7681	4240	2482	6433	11338	5674	8892	9794	6782	8558	7757	7674	5353	7771	11656	7725	8910	9504	6646	3585	8284	11201
K07131	6	61	7	7	5	9	89	18	3	4	31	22	34	26	30	27	1936	19	30	32	3	11	6	7	3	1	51	4	6	1	3	4	4	7	0	3	80	2	7	3	1	2	2	2	9	0	1	0	0
K07137	19657	36626	29616	13677	21131	23761	26824	22182	10327	23176	30941	41977	45262	19252	43407	35712	32713	30719	50354	43644	25266	27077	27044	17056	42201	17396	19952	34808	33848	18667	29392	47389	26583	37734	42563	30965	35954	33930	39096	25175	26363	49235	28526	45384	37457	34761	21101	35024	40023
K01866	14516	25943	19652	13261	16162	17033	19180	17076	14842	17125	19739	24859	25940	15309	24461	21771	22097	19850	28613	25852	17623	18360	17578	14142	24117	14129	15566	21133	20826	14444	18457	25600	17737	21903	23647	19000	21484	19841	22831	17271	18318	27192	18334	25969	20923	21562	14908	21550	24658
K01867	14535	25948	19712	13368	16152	17093	19289	17124	14861	17175	19733	24941	25939	15366	24314	21779	22130	19853	28601	25849	17662	18702	17666	14404	24121	14166	15648	21196	20865	14466	18484	25652	17755	21955	23594	19015	21516	19852	22839	17281	18336	27300	18376	26037	20998	21604	14939	21795	24688
K01865	40	201	234	89	76	120	130	105	31	84	96	250	455	134	189	222	246	136	112	130	68	202	211	125	189	72	107	221	90	61	156	426	223	260	255	178	203	177	169	112	347	299	274	173	165	245	133	333	297
K01868	14556	26027	19812	13366	16213	17150	19345	17175	14872	17227	19827	25188	26234	15457	24542	21974	22368	19987	28725	25977	17695	18550	17766	14270	24269	14206	15707	21356	20970	14509	18593	25975	17921	22340	23833	19162	21751	20019	23003	17385	18734	27547	18601	26117	21173	21972	15064	21958	25026
K01869	14449	25932	19608	13221	16095	16990	19138	17023	14831	17091	19663	24765	25795	15208	24193	21677	22024	19759	28550	25772	17585	18313	17540	14117	24031	14118	15539	21073	20810	14430	18409	25521	17693	21850	23529	18961	21446	19788	22808	17254	18240	26992	18213	25880	20796	21286	14872	21420	24563
K06140	1048	73	891	2828	3947	463	1694	1533	252	488	639	1081	631	4311	1155	244	1152	2865	302	381	1208	3592	1211	3376	1549	164	3509	1356	484	192	341	437	183	839	371	46	596	255	93	89	74	46	136	133	72	138	62	1647	584
K04766	1	0	2	3	1	2	2	10	2	2	0	1	1	0	0	1	0	2	2	1	0	1	0	0	0	0	0	2	1	0	0	0	1	0	0	0	0	1	1	0	0	0	0	0	0	1	0	0	0
K04767	1008	238	385	1952	219	1283	998	2156	680	675	2883	2080	472	603	332	1163	1261	675	1392	731	401	490	168	319	176	883	569	456	416	341	608	428	226	1495	187	875	422	477	549	245	1028	1270	704	49	134	1045	459	222	1268
K04764	1645	393	2074	3185	4431	1270	2199	1817	605	1272	774	1147	1058	4625	1295	539	1359	2949	537	584	2070	3787	3925	3939	1973	740	4324	1790	2939	1111	1091	620	2138	1396	745	798	2428	501	1149	1211	3888	347	2330	386	331	1995	378	2082	701
K04762	5500	1880	3739	4009	4648	4395	3307	2515	927	4647	2018	1285	1708	5021	1758	2975	2415	3303	860	2244	4857	4198	5270	6556	2607	8171	5416	3282	4367	8496	4364	1123	4078	2876	1210	4558	3332	2319	2372	5169	4668	1382	3735	1553	1048	3414	7535	2907	1063
K04763	16109	31241	25006	15274	20277	18339	23741	19010	14883	18354	19954	29550	30109	17498	28374	23656	27257	23906	34011	27311	20507	20880	21148	15910	29191	14344	17840	25180	23306	15223	20305	30178	19765	26366	27616	20275	26341	22971	26511	18347	20080	31428	18170	27349	27499	21014	15071	23595	27576
K04760	1043	121	930	2930	3958	553	1707	1578	248	541	669	1111	688	4558	1179	386	1174	2900	312	407	1279	3640	1277	3521	1590	304	3549	1486	505	217	361	462	281	910	396	87	614	291	92	139	122	84	672	246	93	177	110	1732	623
K04761	2576	1284	2768	3786	4603	3497	3099	2272	834	2951	1595	1265	1563	5174	1697	2881	2400	3286	899	2033	3770	4161	4952	6506	2597	8107	5427	3267	4553	8238	2657	970	2884	2694	1071	4147	3153	2144	2142	3706	4475	1345	3675	719	824	3269	7515	2718	993
K04768	10	27	9	16	6	6	7	15	7	6	4	3	13	11	3	4	8	10	6	4	3	6	7	8	2	0	4	8	3	0	3	5	4	7	1	2	5	4	10	1	1	2	2	2	3	2	1	2	1
K04769	4698	16722	11121	5138	8321	7160	10850	9306	4226	9102	12503	18713	19587	8716	19268	15690	14308	14643	24620	24176	9222	9592	8473	5509	13970	3687	7703	14450	13033	4667	10452	17323	9052	14651	16278	9419	13955	13424	15702	9481	11122	17847	11771	15846	12592	9040	5474	12265	20157
K08313	130	703	380	531	274	360	399	322	136	407	300	618	644	639	617	545	729	364	472	680	285	720	351	604	596	178	376	374	296	294	407	858	437	1810	837	860	830	628	706	545	1256	1427	747	405	273	354	248	849	207
K08312	1037	29	887	2894	3946	540	1694	1550	242	518	664	1095	647	4521	1171	371	1169	2882	304	392	1263	3607	1238	3452	1573	293	3533	1419	490	204	345	433	186	864	376	70	597	262	79	97	85	48	643	240	78	162	63	1691	599
K08311	1071	112	912	2925	3962	563	1745	1582	272	540	677	1107	658	4541	1183	383	1183	2899	325	411	1273	3620	1243	3466	1587	297	3543	1432	505	207	352	441	189	878	379	74	604	268	94	99	88	52	662	245	83	164	71	1701	601
K08310	1045	45	903	2871	3960	613	1762	1691	313	588	695	1336	688	4439	1199	478	1250	2930	736	466	1265	3656	1246	3422	1572	351	3563	1383	543	215	349	458	193	852	380	85	634	266	126	106	91	58	655	229	84	163	67	1712	600
K08317	138	2678	383	1790	190	267	634	337	1119	577	90	152	274	390	66	43	122	75	203	166	50	386	137	377	74	23	113	83	142	70	94	263	410	294	227	61	187	183	257	1127	56	228	118	911	165	57	71	403	216
K08316	7434	21722	14203	10456	13502	9644	14626	12307	7840	10492	12974	21215	21568	13343	19475	14795	16330	16753	24701	19883	9848	15660	11529	9833	19965	4625	12084	16155	14850	4851	10976	20986	11497	17335	17907	11389	16387	14139	17083	10171	11320	22912	11573	20779	14893	14608	4947	16973	16199
K08315	70	633	184	178	74	184	473	112	46	200	188	120	77	198	116	196	106	80	47	1002	186	371	135	343	107	178	140	266	72	98	79	70	36	96	354	74	72	66	74	117	117	133	541	124	37	71	44	316	213
K08314	1426	42	691	743	655	892	489	633	675	1525	3502	893	1126	966	1107	1573	662	716	2864	1450	4387	1456	1123	1215	1592	595	962	1292	4408	695	2367	635	849	2082	950	828	595	455	1987	839	1323	882	748	1015	1735	1100	482	1769	7707
K08319	14	0	26	313	29	20	93	34	18	25	14	74	22	313	62	13	35	21	15	17	44	263	47	853	81	12	82	73	38	16	20	84	21	163	22	5	27	10	9	20	5	3	10	60	7	73	9	20	7
K08318	13	0	46	54	21	38	81	27	15	17	11	61	23	47	12	10	29	8	7	6	26	255	65	89	39	10	45	39	18	9	18	36	13	22	4	7	15	6	7	7	4	8	7	11	15	10	17	235	5
K14392	3116	6095	7042	5457	8866	3076	7753	6593	2326	3892	6335	10038	7845	7848	8170	4791	6935	9640	11454	7010	3346	7914	4525	5588	8132	1398	6782	7344	5267	1823	3458	8171	3560	6893	6511	2621	6385	5638	6349	2917	3354	6359	3867	4614	7577	2932	1493	5041	5937
K14393	1046	125	903	2902	3947	468	1703	1561	237	496	656	1109	663	4515	1178	257	1173	2890	306	404	1216	3610	1238	3439	1565	170	3520	1418	484	199	348	449	191	877	381	51	603	265	86	100	83	51	141	147	79	141	68	1689	589
K14645	7	53	15	66	11	27	111	41	36	28	43	69	44	198	47	49	1962	55	49	41	11	26	8	56	17	14	71	82	21	8	6	14	3	30	7	17	87	14	13	4	7	11	5	14	6	2	3	4	3
K01689	20987	22250	23635	15331	19020	21861	21163	19248	16330	21509	24611	29079	29463	17390	29812	26039	24377	21995	33156	29466	23540	23103	21754	16938	32723	16131	17994	25188	27462	16394	24698	32216	22196	27502	30479	24488	25123	23099	28581	21381	21628	33485	21690	35115	24750	30572	17169	28806	31741
K01686	11048	5586	7529	6601	3376	6163	4787	5645	3089	8546	8771	5387	7118	3928	5445	4683	4771	4082	8270	4349	9725	5038	8441	4547	5993	2666	4429	6795	13046	2997	10663	6857	10470	9633	6434	5324	7426	6635	8927	8195	4620	5485	5106	6091	5627	3741	3366	7336	9129
K01687	18983	35037	28578	16298	23470	21783	27081	23582	12727	21577	26470	40940	39996	20898	39232	31178	31316	30328	44839	40522	21154	27450	24434	16405	38313	10207	20626	30769	27659	10695	25056	42582	25056	30571	37785	24765	31981	28877	33448	22290	22508	41415	25286	42447	30945	31586	13639	33363	35208
K01684	341	257	367	1801	416	306	412	242	162	325	405	617	672	731	1288	505	687	396	414	444	219	422	345	600	630	110	315	341	436	180	343	545	400	897	777	290	500	288	411	409	486	457	345	263	407	545	267	889	503
K01685	10561	5558	7170	5165	5114	9122	5475	5200	2478	7464	12647	7157	8807	4166	10392	10799	5751	5429	7003	8289	14156	8126	7996	5372	12622	3974	4832	8473	9085	4110	12910	13095	9497	8808	13079	11095	7994	10189	10340	8417	8806	11049	10311	16813	13823	14708	6798	14905	23852
K01682	1016	86	892	2945	3946	456	1780	1548	232	490	674	1138	670	4584	1194	269	3097	2901	324	411	1217	3680	1245	3607	1576	171	3588	1424	498	200	344	455	190	898	386	45	679	267	82	100	80	46	123	147	75	147	59	1691	586
K01681	13894	19776	17931	12204	15384	13810	17160	14984	9133	14292	15775	23456	23739	14531	23124	18436	17994	18466	25997	23668	15588	17731	16224	11834	22990	6345	14070	18936	18526	7072	16770	25212	16755	21225	22703	15514	20286	17649	21084	15018	17553	25418	15834	24697	21952	18892	8208	20527	22968
K02889	0	2	2	0	2	0	2	0	0	0	0	0	2	0	2	0	0	0	0	0	0	3	0	2	3	0	0	0	0	0	1	0	0	2	319	10	2	1	0	1	0	0	1	1	0	0	0	2	0
K02888	14516	25934	19667	13247	16125	17048	19180	17080	14847	17156	19708	24849	25903	15240	24258	21754	22075	19820	28590	25830	17617	18350	17577	14124	24059	14146	15564	21120	20830	14446	18458	25636	17741	21898	23265	18999	21488	19845	22843	17275	18323	27199	18333	26076	20923	21568	14908	21549	24664
K02885	0	2	2	0	2	0	2	0	0	0	0	0	2	0	2	0	0	0	0	0	0	3	0	2	3	0	0	0	0	0	1	0	0	2	319	10	2	1	0	1	0	0	1	1	0	0	0	2	0
K02884	14514	25938	19649	13245	16120	17044	19180	17072	14844	17151	19709	24842	25902	15245	24256	21748	22075	19815	28583	25828	17618	18356	17574	14127	24057	14146	15566	21116	20828	14446	18455	25599	17735	21893	23261	18995	21483	19837	22829	17272	18316	27196	18331	25967	20921	21560	14907	21546	24657
K02887	14447	25922	19590	13221	16136	17006	19145	17041	14830	17110	19695	24818	25820	15237	24434	21739	22046	19810	28585	25815	17589	18316	17541	14114	24094	14140	15555	21091	20812	14440	18395	25486	17689	21837	23276	18956	21442	19787	22789	17243	18242	27039	18247	25824	20840	21301	14843	21450	24578
K02886	14513	25940	19651	13245	16123	17043	19182	17071	14844	17151	19709	24842	25904	15245	24258	21747	22076	19815	28583	25828	17618	18359	17574	14129	24060	14146	15566	21116	20827	14446	18455	25599	17735	21896	23580	19005	21484	19837	22829	17273	18316	27196	18331	25968	20921	21560	14907	21548	24657
K02881	14457	25932	19616	13228	16110	17016	19154	17050	14837	17126	19677	24802	25803	15221	24242	21716	22052	19788	28565	25797	17594	18333	17548	14123	24051	14141	15560	21099	20820	14442	18416	25528	17700	21854	23552	18976	21459	19799	22811	17260	18254	27093	18251	25935	20855	21310	14885	21466	24590
K02883	0	2	2	0	2	0	2	0	0	0	0	0	2	0	2	0	0	0	0	0	0	3	0	2	3	0	0	0	0	0	1	0	0	2	319	10	2	1	0	1	0	0	1	1	0	0	0	2	0
K02086	644	280	1144	2326	646	1794	1533	2739	6000	1260	301	2039	404	350	306	977	984	624	2012	701	481	514	194	212	329	820	563	482	857	136	210	370	263	291	111	289	346	292	902	146	174	345	175	274	214	187	46	217	575
K02081	1033	1813	1303	1365	685	3251	1836	910	446	2325	2230	1394	1496	1570	1500	4178	2152	1021	1313	3444	4081	1740	1659	3748	1767	7839	1764	2394	2016	7621	2674	1815	1124	3175	1660	4715	1676	1569	2115	2921	3189	2711	2812	1363	1692	2751	7498	2762	5710
K02080	12	19	61	18	6	9	12	9	26	20	14	7	40	16	8	9	11	7	32	16	41	19	103	40	14	17	31	21	218	28	48	19	251	58	12	32	30	17	99	54	12	25	7	8	8	9	54	21	5
K02083	735	264	672	1806	442	933	608	531	277	606	1376	1021	1261	695	1120	1713	946	697	919	1147	2416	926	671	689	1024	481	574	974	740	405	1369	1270	629	821	1068	1034	884	605	947	622	1448	1134	965	1014	1131	1283	481	1828	5056
K02082	816	950	732	2327	505	1848	1643	2284	828	1126	1629	2485	788	1019	1062	2295	1575	944	1708	2360	2564	1297	522	1417	923	1220	974	985	843	549	1230	699	439	1687	774	1455	746	672	1017	635	1867	1564	1052	880	841	862	404	1156	4878
K13831	0	0	4	0	0	0	3	0	0	0	0	0	5	0	0	0	1	0	0	0	0	5	1	1	0	0	0	1	1	0	0	0	1	4	0	0	3	1	0	0	0	0	0	2	0	0	0	0	0
K03428	1	30	2	1	0	1	80	2	0	0	28	19	26	22	28	23	1930	18	23	27	1	0	0	1	2	0	50	1	2	0	0	0	0	0	0	0	77	0	0	0	0	0	0	0	0	0	1	0	0
K03429	2620	629	2101	2916	1769	4052	2708	3795	6518	2861	6484	3534	2163	1325	3360	5383	4822	2120	3782	3685	7248	1934	1267	1148	2925	2038	1827	2341	2455	1366	4117	2005	1513	1572	3107	2890	1943	2523	3002	1710	3026	2364	2397	2908	2898	3584	1326	3777	15615
K03424	23227	26155	24087	19393	20970	20667	22677	20252	15877	21973	22287	26410	27604	20985	26261	22937	24676	23516	29495	28072	22522	23014	22594	19928	26637	15219	20419	24236	24378	16356	23782	26945	22637	25948	25482	21530	24999	23357	25327	21162	23760	29236	21444	27503	22044	24200	16057	24769	25815
K03932	33	75	126	32	22	71	242	26	13	52	29	13	109	22	33	24	120	17	19	24	14	9	17	26	18	4	34	14	8	2	60	6	26	20	20	14	43	7	13	8	26	154	18	15	2351	19	182	62	23
K03933	1031	32	911	4342	3952	488	1704	1618	264	508	644	1065	647	4741	1168	247	1165	2903	305	382	1198	3429	1231	3504	1546	165	3498	1423	476	193	332	421	190	968	380	39	593	268	75	95	85	46	123	152	70	136	49	1725	582
K03930	787	6288	1074	1825	528	1822	1364	2412	737	1013	1806	2640	2314	693	1191	2544	1725	1254	1525	1618	2671	1008	886	536	1094	1269	1044	1501	899	475	1326	790	891	578	995	1178	836	757	812	584	1104	1830	1102	1892	1802	1003	505	1673	4942
K03931	7183	1164	2192	976	292	2081	685	888	345	3635	1465	139	518	416	247	341	326	265	136	592	2525	297	827	678	194	183	186	622	180	557	4065	670	2687	1207	455	1019	666	1521	807	3212	588	769	231	1969	659	473	662	678	386
K02339	1053	87	942	2948	3965	562	1715	1586	272	555	673	1112	686	4570	1183	385	1178	2908	326	410	1283	3639	1279	3530	1596	305	3552	1487	516	219	363	465	282	918	397	88	614	292	105	143	120	84	673	249	93	177	109	1735	623
K02338	14386	25029	18993	13028	15756	16549	18528	16313	14702	16852	19437	24072	24533	14967	23202	21048	21540	18888	28164	25414	17352	17616	16525	13817	23183	13886	15212	19818	20442	14133	17798	23627	16672	21121	21911	17969	20712	17626	21799	16619	17635	26499	16413	24151	22653	20455	13862	20400	24212
K02337	14288	20049	19249	13107	15911	16848	18856	16792	13846	16962	19122	24756	24654	15078	23965	21411	21645	19402	28283	25593	17446	18336	17294	14122	23939	14133	15415	20614	20711	14428	18288	25630	17336	21847	23148	18867	21178	19604	22733	17232	18178	26128	18011	25163	19959	21173	14829	21246	24379
K02336	1012	11	879	2868	3936	449	1675	1536	228	482	638	1089	637	4489	1157	243	1154	2873	294	377	1206	3594	1227	3419	1554	167	3511	1401	478	195	337	433	184	854	377	41	595	260	75	93	78	44	123	141	70	136	58	1678	582
K02335	14409	25862	19527	13096	16056	16985	18953	17017	14810	17089	19633	24550	25648	15059	24268	21635	21860	19710	28434	25778	17535	18083	17407	13974	23856	14120	15417	20994	20713	14423	18277	24918	17552	21265	23020	18830	21191	19619	22527	17158	18188	26744	18190	25722	20745	21247	14874	21359	24516
K02334	3905	8864	3320	3328	2412	3184	3314	3706	2443	3038	8379	3627	6516	2533	5927	5275	6221	4289	5254	4634	6600	3231	3438	2331	4952	1665	2449	5517	6029	1831	5558	5381	3881	5028	6888	4184	3894	7360	5599	2964	3038	5003	5200	5049	7125	4459	3164	5399	10960
K03688	4692	9906	6007	7198	6963	4512	7537	5638	5243	6584	12217	9142	10640	9170	9497	8540	8487	8651	12477	13399	9208	8556	5597	6576	7959	2237	7530	8059	8510	2970	7383	8670	5712	9614	7951	5261	8197	5536	8280	6326	6863	10965	5399	8262	9099	6375	2593	7949	15654
K03680	12	5	9	8	6	9	4	8	5	5	13	3	8	5	11	8	9	6	7	6	7	6	4	7	8	3	5	4	6	2	13	5	2	14	11	12	6	10	6	3	7	6	5	2	3	2	7	9	3
K03683	1037	29	887	2895	3946	540	1694	1551	242	518	664	1095	647	4521	1171	372	1169	2883	304	393	1264	3609	1239	3453	1575	293	3534	1422	490	205	345	433	186	864	376	70	597	263	79	97	85	48	644	240	78	162	63	1691	599
K03684	1373	3805	2000	3357	4311	922	3171	2358	3257	1920	1143	1384	1279	4733	1437	579	3372	3119	731	2262	1605	3709	1394	3531	1681	371	3739	1731	726	397	582	802	1588	1147	739	223	1262	627	758	1598	284	511	833	1524	394	279	190	1775	1123
K03685	14508	25925	19620	13219	16110	17016	19122	17053	14838	17134	19703	24806	25887	15224	24252	21740	22027	19812	28578	25821	17605	18166	17539	14082	24033	14141	15539	21096	20818	14441	18432	25582	17724	21879	23546	18998	21467	19831	22823	17260	18310	27142	18327	25960	20906	21557	14858	21297	24651
K03686	28108	56774	45737	25241	35546	35276	44192	37213	27516	38141	47944	66189	67847	33473	64490	52525	53573	48674	82068	72295	37542	43458	39048	27358	62248	22877	33106	51646	53484	24760	42060	68185	39409	54463	60032	41894	53290	46840	58617	38339	40990	71431	41529	68453	50789	51857	26255	52416	61301
K03687	13483	19472	18763	12639	15615	16569	18637	16279	14255	15837	16884	24023	23446	14314	23239	20812	20989	18806	25619	24439	15238	17377	16252	13250	22885	13760	14650	19572	16678	13938	16909	25121	16651	20015	22994	18606	20809	19274	21209	16626	17503	25403	17521	24506	18730	20771	14334	20112	21115
K07301	10636	21017	15445	7291	10207	13680	13472	10727	5030	12612	13029	20741	22327	9825	20819	19235	18113	15011	23900	21771	13300	13527	14763	10393	20479	12522	10384	17255	15362	13258	15139	23175	14089	18911	20628	17943	18667	16113	19295	14463	17691	25454	16588	23677	18853	19284	13615	17691	18393
K07300	31	144	70	157	37	55	281	52	22	38	81	134	95	237	83	67	3909	55	65	79	41	348	104	302	62	18	177	56	43	19	30	64	28	81	22	11	184	13	17	23	15	13	15	21	28	23	21	283	8
K07303	18	209	20	46	16	31	31	20	10	32	13	16	30	58	14	16	13	27	14	15	9	33	27	29	22	7	12	31	7	13	5	24	10	38	9	13	14	9	13	9	13	7	12	9	9	10	5	46	3
K07302	18	257	20	50	16	30	32	22	10	35	13	17	30	61	14	20	13	27	14	17	9	38	30	30	23	7	13	32	7	13	5	23	11	40	9	13	14	10	13	9	15	7	13	9	10	10	6	46	3
K07305	1484	519	1695	5050	4476	1308	2550	2408	5673	1284	760	1244	814	4723	1457	379	5095	3014	1138	533	1238	3689	1276	3540	1651	193	3652	1489	981	226	366	493	294	1017	475	91	800	296	729	131	114	185	177	174	118	184	92	1782	625
K07304	5366	2187	3753	8980	5139	3739	4357	5333	6564	3764	2039	3187	2661	5818	2769	1944	6814	4546	2337	1631	2827	4784	2829	4447	2705	1123	4498	3560	1717	946	3175	2976	2880	3735	2106	2363	2263	4156	2610	2559	1970	2267	2678	3285	3270	1348	1509	3397	1299
K07307	1312	1186	1808	3350	4521	1060	2435	2230	465	919	1657	2283	2281	5013	2525	1363	2209	3757	1231	1140	1932	4565	2025	4142	3025	548	4187	3008	1253	530	1157	1923	1099	2491	1897	897	1822	1249	1143	662	1008	1273	1017	727	688	832	443	2791	1599
K07306	1053	389	1211	3234	4034	605	1886	1645	294	619	742	1361	1411	4678	1498	492	1432	3020	493	588	1329	3974	1456	4330	1764	242	3676	1502	604	305	419	674	437	1156	553	121	805	344	206	208	145	213	192	259	190	241	157	2046	642
K07309	13	92	103	115	38	53	93	33	19	36	33	123	199	116	79	65	78	46	48	51	45	316	98	237	69	26	74	54	47	32	24	72	66	79	47	23	57	20	34	28	17	37	16	21	38	20	33	72	15
K07308	1037	396	1192	2939	4013	590	1792	1623	280	601	733	1298	1393	4419	1455	490	1402	3014	488	567	1298	3728	1416	3493	1705	236	3608	1451	580	299	403	606	419	1014	547	120	791	343	209	186	143	212	185	206	191	168	150	2050	639
K02617	10	0	45	102	18	25	58	15	12	14	14	54	24	108	18	8	29	8	7	5	25	152	66	247	33	10	52	28	26	8	20	39	16	52	13	5	17	7	8	8	5	9	6	15	17	19	10	243	6
K02610	24	17	77	416	48	52	153	51	35	41	29	130	52	380	83	23	65	28	26	21	69	413	116	1094	115	22	129	94	64	24	40	127	38	217	36	15	45	17	21	29	11	12	16	76	24	93	19	260	13
K02963	14514	25937	19649	13245	16120	17044	19181	17074	14843	17149	19709	24841	25902	15245	24256	21747	22075	19814	28583	25828	17619	18356	17575	14128	24057	14146	15566	21116	20827	14446	18454	25598	17735	21892	23260	18995	21482	19837	22829	17271	18316	27196	18330	25967	20922	21560	14907	21546	24657
K02612	24	17	77	416	48	52	153	51	35	41	29	130	52	380	83	23	65	28	26	21	69	413	116	1094	115	22	129	94	64	24	40	127	38	217	36	15	45	17	21	29	11	12	16	76	24	93	19	260	13
K02961	11911	18625	16984	12008	13716	12829	16839	15166	13749	14124	15809	19252	20108	12964	17662	15416	18050	16469	22164	16935	15113	14427	14506	12330	16907	12272	13186	17505	17579	12651	14618	19016	15009	18701	17188	13366	17154	16639	18177	13782	14373	18174	13916	15140	16216	12085	12605	14450	19499
K09686	43888	52467	50535	38903	48270	44392	49565	44762	32866	46505	57142	67323	65261	47114	67039	60504	57432	56944	82949	71892	60874	53720	46072	42212	66630	33090	45880	57902	62843	34602	53856	64558	40955	57548	62201	46379	54395	48620	61193	43165	47294	65450	42219	62124	49358	50653	33510	59153	90336
K09687	54485	139279	108766	66269	83668	75067	105815	94321	65296	81684	116615	165709	165119	78495	155170	124332	126567	120290	204652	159521	94638	99609	83332	57190	144383	37392	73917	126047	125169	39694	94560	160839	86225	138054	145460	87241	123661	109385	140613	75561	91918	162817	90728	141179	119447	98060	43653	117521	171390
K09684	97	2865	247	1558	141	175	459	324	148	484	189	300	407	301	287	193	228	255	379	325	132	214	145	165	211	62	136	389	222	104	194	558	497	403	414	209	295	368	410	1228	274	394	328	992	320	129	113	535	280
K09685	1671	254	1394	2587	1048	2548	1781	2835	6165	1708	1409	2339	785	608	1132	2236	1294	790	2353	1391	2412	895	491	533	1006	1179	890	715	1364	426	1358	844	753	834	1334	1097	738	464	1492	592	958	885	706	884	1181	851	689	1288	4795
K09682	1	0	1	3	1	2	2	9	1	1	0	1	0	0	0	1	0	2	1	1	0	0	0	0	0	0	0	2	0	0	0	0	0	0	0	0	0	1	0	0	0	0	0	0	0	1	0	0	0
K09683	1	0	1	3	1	2	2	9	2	2	0	0	0	0	0	1	0	2	0	1	0	0	0	0	0	0	0	2	0	0	0	0	0	0	0	0	0	1	0	0	0	0	0	0	0	0	0	0	0
K09680	3755	1152	1518	758	218	3013	734	485	285	3273	824	99	470	331	415	2315	699	195	247	1503	2667	404	1313	2522	628	7391	972	1134	1362	7356	2948	503	1816	1309	451	3543	677	745	1077	3775	757	601	1382	985	656	1391	6965	782	240
K09688	14	12	16	29	24	33	22	54	9	18	8	19	16	25	22	27	17	13	8	15	5	17	9	17	23	11	9	11	5	5	20	29	16	23	65	20	21	23	13	15	10	20	8	3	11	2	13	20	5
K09689	14	16	17	29	24	33	21	56	8	16	9	21	16	28	23	29	18	15	8	16	6	18	10	19	24	11	10	13	5	5	20	29	16	25	66	19	20	25	14	15	10	20	8	3	11	2	14	20	5
K05962	1	8	5	1	1	1	0	0	0	1	1	1	2	2	1	0	1	3	1	0	0	2	1	2	1	1	1	2	0	1	1	1	0	1	1	1	1	0	1	0	1	1	1	0	1	0	0	1	0
K05961	1	0	1	3	1	2	2	9	1	1	0	0	0	0	0	1	0	2	0	1	0	0	0	0	0	0	0	2	0	0	0	0	0	0	0	0	0	1	0	0	0	0	0	0	0	0	0	0	0
K05967	597	108	351	287	357	730	425	233	173	482	1167	622	557	379	746	1399	544	378	540	874	2263	636	418	386	917	380	449	482	515	322	1219	970	389	866	971	859	602	411	790	505	899	842	561	1017	797	786	343	1041	4734
K05966	1446	29	1658	4979	4427	1230	2280	2295	5603	1110	655	1145	704	4515	1175	258	1165	2886	1038	393	1226	3722	1272	3629	1586	177	3547	1384	1019	206	370	528	316	1014	737	80	641	285	745	126	111	82	141	255	2357	168	73	1597	614
K11159	1	11	6	6	2	4	4	6	0	5	4	4	12	8	5	4	6	4	3	0	3	4	7	3	4	1	2	4	0	1	2	4	2	4	1	1	1	1	3	1	2	0	3	2	1	1	0	2	0
K05964	1420	17	1637	4969	4410	1276	2267	2287	5596	1194	642	1130	677	4498	1163	301	1153	2884	1015	451	1250	3698	1281	3636	1580	283	3551	1399	991	594	373	508	297	1009	417	312	633	283	728	276	3792	205	1756	299	2409	1939	177	1736	676
K05968	10	0	15	84	10	6	28	8	1	11	16	31	9	134	13	3	14	8	3	8	13	86	35	198	19	5	30	20	17	8	12	22	8	48	15	1	11	5	4	13	8	3	3	6	76	12	2	44	7
K00309	3	1	11	16	44	8	13	6	2	9	33	41	46	47	205	40	35	35	35	33	5	8	22	11	59	2	6	6	3	5	3	4	6	12	72	2	4	3	4	7	7	2	5	3	4	3	2	41	2
K00658	5018	1678	3145	3560	4544	2223	2542	2045	813	2989	1309	1205	1308	4673	1402	631	1440	2983	631	830	3220	3879	4353	4042	2027	719	4389	1853	3227	1051	2971	888	3569	1894	876	1020	2724	680	1639	2812	495	574	871	1198	763	479	627	2218	783
K00304	12	32	15	32	9	11	13	14	28	15	6	6	9	27	6	7	9	20	17	5	6	8	5	17	7	2	6	17	10	2	2	3	2	22	2	3	2	9	16	0	3	0	0	0	1	0	2	10	1
K00305	12	30	15	32	9	11	13	14	28	15	6	6	9	27	6	7	9	20	17	5	6	8	5	16	7	2	5	16	10	2	2	3	2	20	2	3	2	9	16	0	3	0	0	0	1	0	2	8	1
K00655	21537	40326	33046	18944	26039	26685	31284	26920	19612	26786	33143	45051	46808	23815	44229	37354	38135	33956	52840	45836	28689	31254	29191	20775	43651	18746	24471	36588	35556	19586	30983	47787	29664	36819	42205	30920	38044	33863	40287	27603	29299	47888	30266	47445	36363	37473	21239	38153	45106
K00652	9827	3708	5956	4722	5266	6100	4146	3260	1446	7254	3247	1534	2574	5301	2192	3380	4922	3652	1474	3236	6998	4480	8496	7207	3125	8512	6414	4014	7127	9403	7491	1740	7606	4300	1904	5740	5852	3877	4143	8209	5260	2302	3578	2963	4256	3880	8212	3597	1605
K00301	19	94	29	40	15	21	32	26	51	24	6	7	15	35	8	11	10	11	26	6	6	14	25	20	9	2	10	24	18	5	2	4	4	15	7	3	4	5	23	8	9	1	3	1	4	1	2	40	2
K00302	110	455	182	318	72	140	152	108	66	192	393	347	519	460	331	274	398	242	399	579	218	153	277	313	181	67	192	202	155	107	274	297	217	1072	229	156	337	162	224	219	238	382	200	337	451	209	314	498	303
K00303	107	487	372	176	200	172	295	249	101	222	240	516	849	256	546	356	525	353	307	397	172	325	255	159	366	91	218	355	140	122	272	641	354	409	523	251	607	316	283	272	195	682	186	209	2518	321	117	387	139
K06431	1	0	1	3	1	2	2	9	1	1	0	0	0	0	0	1	0	2	0	1	0	0	0	0	0	0	0	2	0	0	0	0	0	0	0	0	0	1	0	0	0	0	0	0	0	0	0	0	0
K06432	1	0	1	3	1	2	2	9	1	1	0	0	0	0	0	1	0	2	0	1	0	0	0	0	0	0	0	2	0	0	0	0	0	0	0	0	0	1	0	0	0	0	0	0	0	0	0	0	0
K06433	1	0	1	3	1	2	2	9	1	1	0	0	0	0	0	1	0	2	0	1	0	0	0	0	0	0	0	2	0	0	0	0	0	0	0	0	0	1	0	0	0	0	0	0	0	0	0	0	0
K06434	2	1	4	5	42	5	4	11	3	3	31	39	37	22	202	37	30	35	33	30	2	3	2	2	56	1	2	4	2	1	2	2	3	2	68	2	2	3	2	1	1	1	1	1	1	2	1	7	1
K06436	756	98	375	228	441	922	253	348	180	545	1473	529	505	330	1060	1838	464	552	602	1160	2925	553	343	380	1135	483	392	707	551	396	1479	657	336	583	1285	1016	515	522	732	575	978	760	621	1099	939	998	401	1197	5292
K10820	4	8	5	6	6	8	5	14	4	4	3	4	4	5	9	8	10	4	3	6	3	4	4	8	8	4	4	4	5	3	7	8	2	16	12	12	5	10	6	2	8	9	4	6	4	0	7	12	2
K10822	1	0	2	1	1	1	0	0	0	0	0	1	1	1	1	0	1	0	1	0	0	1	0	1	1	0	0	1	0	0	1	1	0	1	1	0	1	0	0	0	0	0	0	0	0	0	0	1	0
K09167	1287	209	1140	2545	820	940	843	1411	4916	1651	2827	536	1113	852	782	516	671	676	3169	819	2278	821	879	935	987	293	715	1207	4378	418	1578	311	858	1882	456	341	498	1319	2074	620	504	729	279	406	1030	263	179	920	3173
K14257	1	4	1	1	0	0	1	0	0	3	1	1	1	1	0	1	0	1	1	0	0	2	0	1	0	0	1	0	0	0	0	1	0	2	1	1	0	0	0	0	0	0	0	0	0	0	0	1	0
K01308	2146	319	1590	1016	2042	3233	890	883	528	1194	1670	2522	1991	1120	4192	3156	1323	1041	1252	1877	1883	2877	2148	1559	6289	1383	1234	1747	1667	1009	2476	4472	1782	2580	5470	4297	1975	1681	2544	1575	1714	4876	2407	7304	2841	7572	1522	5698	2334
K01303	604	6	242	339	229	770	227	212	146	455	1109	290	370	356	517	1352	532	290	415	834	2203	354	256	326	623	375	309	381	419	367	1095	356	250	1346	620	1205	421	459	742	451	1681	1327	903	790	736	726	341	926	4649
K01301	2	212	4	7	3	6	9	5	2	6	2	2	3	3	0	8	1	6	7	4	1	10	0	1	0	0	1	6	0	5	0	10	2	4	0	0	8	0	0	3	4	4	2	0	3	12	2	0	0
K01305	2203	7162	7199	4809	5465	3644	7406	5983	2587	4910	4995	12074	10467	5256	10164	7511	8586	8940	15467	13423	2506	5491	4033	2967	7531	1593	4249	7638	5893	2302	4157	10046	4349	9132	7692	4434	8113	7110	8457	4763	6345	10103	5445	6999	6623	3613	2166	5412	6836
K01304	4037	3412	3594	3817	2975	5108	2944	2762	8065	3518	3272	3293	2821	1886	4374	4578	3828	1602	2594	3666	4650	3709	2629	2087	6946	1829	1806	2568	2740	1479	3971	5352	3692	3965	5814	5528	3014	2589	4309	3412	3661	6715	3500	9586	6439	8859	2159	6644	7900
K02658	4	127	9	11	2	5	253	5	1	6	88	58	81	68	87	72	5792	60	72	84	0	10	2	8	5	1	151	8	8	2	1	5	2	16	3	5	235	3	2	2	2	1	3	1	2	1	2	3	2
K00672	0	7	2	0	5	1	2	0	0	0	1	0	2	0	4	0	1	1	0	0	0	3	0	4	6	0	1	1	0	0	2	2	0	3	638	19	2	1	1	2	0	0	1	1	0	0	0	6	0
K02650	1276	308	748	422	905	1693	864	546	555	1076	2750	1198	1384	737	2188	3508	6985	1035	2486	2208	4871	1053	789	693	1973	908	1010	1122	1413	736	2647	1312	1073	1004	2729	1975	1429	879	1824	1120	1913	1506	1284	1929	4241	1741	803	2606	9753
K02651	673	1033	1283	430	475	718	570	231	389	794	169	70	509	494	150	144	242	108	281	225	885	199	2779	620	409	359	830	479	2642	602	933	209	2255	697	329	566	1912	255	1214	1315	219	363	146	185	442	143	316	292	99
K02652	2037	7032	1516	837	1261	2305	1460	1251	765	1838	6657	2417	3752	1702	3624	4874	6493	2135	3695	3452	5673	1682	1525	1169	2872	1248	1590	2339	2249	1245	3769	2304	1724	2056	3784	2764	2519	1652	2799	1812	2984	3875	2436	3430	8162	3634	1478	4142	11807
K02653	2826	7500	2432	1695	2078	3094	2439	2272	1086	2363	4967	3630	5229	2661	5709	6088	6422	3298	4599	4256	6492	2616	2280	1898	4522	1584	2255	3541	3107	1482	4611	4453	2915	5087	6140	4246	3992	4287	4394	2560	4644	6268	3692	4337	6702	3787	2097	5435	12038
K02654	18556	33268	27331	15278	24952	22529	25200	21275	15845	21671	31650	39004	38665	21476	40150	32980	32131	28756	48237	37302	27418	29379	22334	17042	44279	10404	20590	29350	31817	10587	26511	42570	23147	31286	41322	26640	31055	24559	35444	20914	23060	43605	22752	45155	36496	37916	12222	39114	47122
K02656	29	40	22	107	19	102	34	39	17	51	39	27	31	278	31	139	32	37	22	30	65	38	35	100	37	131	37	77	19	18	12	11	7	51	8	33	9	11	8	11	16	5	527	112	14	27	7	50	18
K05685	1069	46	940	2953	3994	598	1763	1613	310	554	675	1157	663	4425	1192	412	1197	2885	336	402	1278	3724	1270	3611	1603	316	3573	1400	532	209	375	493	209	896	450	100	629	283	119	108	92	74	652	238	102	178	84	1705	602
K00878	8381	23602	14783	7231	10725	11636	14955	13487	9337	11567	17122	22448	22994	10042	21179	18022	17063	15954	26161	22936	12520	14156	12038	7674	20913	5803	9883	17546	15676	5777	13717	23941	12997	18495	21514	14020	17633	17088	19297	11832	13455	25188	14698	24133	17274	17618	7252	18513	23294
K00879	589	6842	1192	527	683	738	864	694	215	847	1173	1121	2288	859	1721	1074	1294	1085	1048	1292	622	799	1230	680	917	268	826	1360	497	414	1086	870	2024	1275	1094	837	1875	843	942	1248	708	1780	882	1546	1575	778	652	1387	769
K00872	3440	5167	3713	5906	5633	3771	5574	6120	4376	3764	5987	5121	3990	6197	4980	4507	6483	5802	3457	4862	5308	5706	3179	4749	4432	2073	5349	4744	2394	1587	3648	4338	3774	4379	4316	3474	3560	5436	3581	3372	3136	3605	4438	4753	2596	3428	2283	4931	8485
K00873	15634	25908	20443	16049	20092	17467	20721	18354	14108	17564	20616	26365	26599	19923	26028	22278	26770	22722	28958	26512	19220	22063	18803	17562	25840	14383	19180	22515	21288	14665	18895	26151	17792	23018	24085	19080	22099	19029	22819	17345	18518	27398	18375	26387	21239	21967	14947	23168	25759
K00876	21710	25190	24024	15079	19093	24196	20923	19220	13688	22258	25058	28562	30400	16997	29897	28085	22904	22294	33134	28585	25208	23337	25410	19271	32878	23737	19313	26498	30310	24064	26604	32879	23346	26556	30339	28150	26397	25428	29226	23156	24792	32690	25522	35458	27881	33347	24791	29676	30526
K00874	21677	33458	27843	17609	22728	20999	24964	22395	10735	21574	27299	36380	37086	20036	35805	27140	26263	28158	41854	33058	23085	26625	24244	16686	37086	9352	19532	29815	29644	10184	26137	39012	24082	29984	34550	23065	28850	27989	31985	21514	19608	37172	22138	39908	30026	29045	12097	31656	33908
K00875	7	2	9	12	5	6	8	5	22	6	1	2	0	6	1	1	1	1	10	1	0	0	0	4	1	0	0	0	8	0	0	0	0	3	0	0	0	0	9	0	0	0	0	0	0	0	1	2	0
K04487	17701	37086	31781	21095	26917	25530	31839	29519	25260	23840	30863	49134	48343	25016	47117	37767	39228	35720	55699	45478	25996	32910	26528	19081	45036	12246	23808	37071	33436	11756	27905	51457	26299	38754	45604	29037	36604	34191	41298	22230	26890	49802	30564	48241	38627	34990	15184	39223	44474
K04486	12111	23343	18026	10002	12712	15192	16227	14414	7976	13858	27260	25308	26867	11950	25535	23085	19981	18131	30309	26310	20883	16027	18725	9704	24777	7610	12798	20428	23026	8345	20066	27042	17612	24469	25251	18861	23349	19568	24731	14870	18345	30717	17506	26259	23418	22461	9099	21841	37042
K04485	12284	24765	17881	12266	14285	13716	17972	16009	14319	15838	17959	22397	23918	14327	20825	18622	20774	18729	27376	22968	15285	15488	15460	12743	17982	12736	14366	19074	19213	13338	15991	21233	16064	19142	18617	14375	19582	17871	20205	15672	15596	21425	15563	18666	18180	13751	13458	16265	21741
K04484	0	0	2	0	2	0	2	0	0	0	0	0	2	0	2	0	0	0	0	0	0	3	0	2	3	0	0	0	0	0	1	0	0	2	319	10	2	1	0	1	0	0	1	1	0	0	0	2	0
K04483	0	4	2	0	2	0	2	0	0	0	0	0	2	0	2	0	0	0	0	0	0	3	0	2	3	0	0	0	0	0	1	0	0	2	319	10	2	1	0	1	0	0	1	1	0	0	0	2	0
K04488	10133	24383	16981	12211	15533	13280	17701	16174	14193	13108	18479	24894	25162	14883	24056	19369	21096	19548	28178	24129	14105	17946	13715	11157	23230	6328	13808	19437	17095	6205	14544	25201	14080	20083	22943	14643	18949	17882	20672	12302	14080	26191	15499	24810	20166	18560	7592	20694	24522
K13693	3	7	2	5	1	2	2	5	1	1	3	3	8	1	2	2	3	2	2	3	2	1	6	3	0	0	2	1	1	0	2	4	2	3	0	0	1	0	2	1	0	1	0	1	2	0	1	1	1
K13694	5297	1592	3203	3556	4542	2356	2635	2245	788	3196	1718	1170	1373	4540	1404	751	1643	3093	643	987	3442	3861	4404	4143	2037	849	4467	2129	3268	1460	3416	934	3749	2095	952	1467	2928	1779	1786	3205	4214	985	2462	1473	861	2264	758	2425	952
K13695	1040	14	885	2846	3949	537	1690	1528	242	517	657	1085	639	4360	1161	367	1159	2863	298	386	1257	3602	1235	3406	1562	291	3528	1358	487	202	345	433	185	839	376	68	597	254	80	96	84	48	643	228	78	162	63	1688	597
K09516	3822	622	1798	755	399	3124	894	510	300	3378	814	108	512	325	438	2318	2628	201	239	1480	2584	394	1428	2413	650	7371	1089	1108	1166	7313	3010	513	2425	1290	522	3650	1246	782	1156	3860	670	471	1332	974	450	1357	6877	740	208
K02434	14881	39704	25911	15724	19269	20285	25185	22998	25315	19831	26528	36344	35035	15555	33495	27711	30475	25107	43122	34003	17905	21589	17715	11582	34604	8956	15360	26113	24584	8861	20287	36194	20457	28692	34151	21875	27275	25131	31037	18097	19871	39746	19776	36801	31157	28440	10078	28128	32417
K02435	9941	33917	22483	13928	15431	14524	24199	22072	24185	16644	20930	32265	29751	13490	26391	22039	28446	22943	38281	31011	12285	15454	12633	8429	21920	6594	12740	21889	17252	6693	14511	27796	16531	24163	24762	13812	23570	21909	24916	14883	16205	29478	14950	21518	24490	13358	7196	16865	25154
K02436	96	13	74	169	174	58	119	39	27	106	171	179	191	267	707	167	248	147	123	202	75	146	69	306	268	22	103	63	50	74	81	82	61	220	310	36	126	47	59	90	37	68	54	65	50	111	25	243	121
K02437	6522	4950	5459	6191	5582	5744	5103	3911	5151	6541	3555	2448	3447	5683	3162	4767	5566	4149	2298	4255	7299	5111	5985	6854	3799	8555	6086	4273	5383	8969	5964	2839	6075	3907	3104	5774	4901	3292	4070	7199	6206	2930	4406	3905	2502	4798	8188	5027	6485
K05350	1034	7211	2672	8740	1430	2528	3838	3869	4112	2908	1804	3949	2852	2376	2324	2811	4602	1893	2667	3468	1473	2196	1377	2006	1838	1370	1596	2078	1403	685	1576	3095	3046	3039	2780	1698	2455	1913	2384	3430	1596	2562	1551	3221	1461	1512	829	2685	2339
K02431	3493	13651	8314	3952	6199	4168	8096	6837	3140	6251	10794	13149	13024	6204	12043	8827	9741	10165	18166	14755	5488	6630	5424	4070	9530	2133	5339	9921	10157	2997	6231	10224	5398	10375	8867	4628	8948	7679	9840	5388	6480	11096	6102	8264	8784	5627	2678	6834	12124
K02433	15170	40930	26420	16284	19743	21249	26580	24673	25982	20454	27048	37828	35491	16259	34696	28727	33496	25766	44296	35612	18200	22367	18066	12156	35171	9607	16017	26733	25008	9106	20524	36553	20678	29118	34981	22280	27799	25430	31459	18384	20116	40216	20032	36998	31406	28662	10207	28625	32797
K02438	7545	23756	16219	7564	10627	10552	16051	11883	11219	13291	15577	24607	26584	11339	22555	18096	18351	16440	31234	28568	9999	14796	12667	8438	20285	4883	10224	16861	16704	5782	13127	25178	14352	18111	19915	12690	19841	15019	20768	14053	13938	28035	13588	26797	20461	17844	6469	18184	20322
K02439	2917	6012	7105	5392	8797	3024	7722	6548	2465	4063	4479	10189	8263	7982	8331	4807	7191	9785	12518	7163	3219	7815	4473	5485	7995	1375	6780	7368	5789	1698	3123	7799	3466	6423	6219	2465	6572	5522	6570	2869	3291	6045	3694	4445	5231	2099	1333	4823	4683
K03745	1059	75	912	2926	3979	579	1727	1613	272	540	672	1117	666	4539	1193	401	1188	2902	325	405	1270	3631	1248	3467	1596	305	3545	1437	503	209	364	466	202	891	444	92	617	287	102	108	95	69	653	243	89	165	77	1710	603
K03744	10395	8250	9942	7421	8660	12006	9175	8039	11273	11046	6181	9484	7790	8011	9031	10916	7735	7123	8756	13376	9338	9035	11467	9899	10759	11612	9468	7642	10860	11310	9957	9257	10951	8955	9239	12090	11354	6698	10089	11881	10115	11756	9534	13289	8154	13430	10353	10580	7321
K03747	16	30	63	191	33	49	113	56	18	32	25	103	43	349	35	18	56	36	20	20	43	349	105	332	67	18	81	109	39	18	26	61	22	92	21	10	28	17	12	20	11	10	12	28	22	20	19	280	6
K03210	14566	25638	19961	14588	16434	17617	19642	17545	15201	18291	20719	27073	27559	15986	26468	23935	21602	21170	31928	30688	17422	18808	17730	14213	24392	14437	16080	21674	21536	14864	19161	26690	18077	21343	24185	19437	22684	20378	23833	18619	18981	28359	19239	27854	21419	22441	15228	22432	26197
K03217	14888	19622	20172	15439	16487	18469	20053	19286	20777	18184	19544	26423	24609	15323	23786	21918	22308	19600	30192	25958	17504	18454	17242	14173	23655	14802	15772	20434	21439	14362	18172	25016	17354	21793	22590	18640	21179	18976	23213	17098	17810	26075	17441	24202	19837	20937	14463	20697	24295
K03216	9997	24050	16772	12163	15415	13229	17613	16242	14231	13052	18178	24656	24616	14733	23581	19104	20821	19364	28029	23943	13895	17769	13526	11079	23017	6316	13720	19286	16976	6149	14378	24842	13859	19859	22379	14496	18718	17761	20533	12214	13679	25677	15160	24565	19767	18039	7435	20211	24112
K03215	1053	192	944	2950	3966	563	1720	1588	272	553	674	1113	690	4569	1182	390	1177	2908	329	409	1283	3643	1279	3529	1597	305	3552	1492	515	219	361	469	283	919	397	88	618	293	104	140	122	86	674	249	94	185	110	1735	623
K03742	8135	4390	6717	7183	7105	8538	7301	7401	3595	8160	9408	8767	8139	8148	9503	10687	10346	8467	8433	11851	9329	7585	7960	8428	7169	10418	8269	8218	7425	10499	9404	7991	7514	7830	8588	9510	8586	9002	7892	9057	9581	7543	9178	7668	7348	8857	10544	9042	11290
K03219	1031	32	842	2724	3939	438	1640	1556	222	476	626	1030	611	4198	1149	240	1131	2855	285	380	1183	3440	1148	3131	1528	158	3458	1336	450	185	334	406	177	788	419	43	591	265	75	89	75	56	135	116	62	117	61	1419	580
K03218	12373	25670	17849	12041	14319	11903	18035	16052	14292	14635	18194	22598	24060	14201	20817	16710	20371	18844	27416	22971	14541	15332	14740	10532	17727	5431	13587	18470	18231	6080	15383	21264	15950	18656	18546	11224	19422	17608	19819	13803	11739	21425	12835	18744	18316	11061	6877	15863	22359
K03749	1013	37	882	2875	3937	453	1678	1538	229	484	640	1093	640	4491	1159	245	1156	2875	295	380	1207	3601	1228	3421	1556	167	3513	1403	479	195	337	437	185	859	377	45	595	262	77	94	79	45	124	142	73	136	58	1679	585
K03748	1605	290	1995	3078	4373	1142	2146	1676	569	1118	748	1107	988	4546	1254	439	1319	2896	504	487	2009	3720	3840	3737	1895	600	4267	1675	2894	694	1020	535	2000	1252	629	496	2368	423	1098	985	168	199	705	348	2500	235	221	1846	639
K06327	1	0	1	3	1	2	2	9	2	2	0	0	0	0	0	1	0	2	0	1	0	0	0	0	0	0	0	2	0	0	0	0	0	0	0	0	0	1	0	0	0	0	0	0	0	0	0	0	0
K06320	8054	1088	5790	2792	7022	12274	3035	3312	2036	4557	5772	9082	6400	2672	12934	11170	3749	3294	5169	6656	6837	11058	8067	4870	23407	5214	4413	6460	6640	3710	8835	16625	6106	5890	18081	16039	6814	5893	9406	5626	6588	18324	8898	28550	9842	29726	5441	20540	8590
K07238	8876	21659	15358	8629	11458	12799	14865	13946	5916	11126	16499	24125	25634	10637	24698	20777	20340	17711	27547	23206	15397	15434	13576	8423	23349	6484	10677	19562	16642	6347	15599	26465	13535	19803	24378	16233	18835	19936	21021	11844	15015	26439	17083	26038	25583	18644	8897	20862	27560
K09478	0	2	1	0	0	0	0	0	0	0	0	0	2	0	0	0	0	0	0	0	0	0	0	0	0	0	0	0	0	0	0	0	0	0	0	0	0	0	0	0	0	0	0	0	0	0	0	0	0
K09475	17	0	67	144	34	49	117	35	17	34	19	92	38	169	27	14	43	13	12	17	40	343	117	290	61	16	76	51	36	20	27	60	24	74	24	9	27	11	11	26	16	10	13	17	22	21	19	314	7
K09474	3683	594	1435	737	214	2992	670	468	257	3218	779	117	387	361	398	2317	660	186	207	1473	2593	484	1244	2429	628	7454	955	1139	1174	7638	2734	476	1494	1128	410	3678	583	704	924	3554	4296	471	2913	977	445	3098	6946	844	239
K09477	18	0	93	31	62	43	65	35	30	60	6	37	59	15	11	18	17	9	30	10	39	199	72	36	48	23	44	43	142	13	29	28	229	15	28	23	24	20	49	13	2	2	9	10	3	30	11	9	5
K09476	30	0	92	453	61	68	207	63	34	58	32	164	59	474	87	26	77	29	26	32	81	599	161	1136	138	27	154	110	72	35	46	144	44	234	45	13	52	20	19	46	20	12	22	76	29	94	28	328	12
K09471	1039	50	870	2825	3944	519	1642	1540	258	520	657	1034	628	4301	1157	365	1138	2873	310	385	1248	3378	1201	3348	1547	287	3501	1368	486	198	334	405	179	841	375	69	587	262	88	94	84	43	640	223	73	157	53	1490	596
K09470	7	0	32	95	19	16	41	16	7	17	11	36	18	111	15	7	18	11	5	10	21	108	63	211	29	9	42	34	23	11	13	26	14	50	17	5	15	9	7	17	8	4	5	8	16	15	7	70	2
K09473	8	0	32	94	19	16	41	13	7	17	11	36	18	111	15	7	18	8	5	10	21	106	62	210	27	9	42	23	22	10	13	26	15	50	17	5	15	7	8	17	8	4	5	8	16	15	7	70	2
K09472	20	31	47	118	32	34	53	73	14	33	20	45	33	124	25	20	30	30	13	17	26	121	71	225	43	15	51	58	27	14	25	45	24	62	29	14	24	26	17	22	17	24	11	13	30	17	17	90	8
K06898	6207	12010	10593	4567	8174	7872	10006	7918	3319	6137	10753	15370	15378	6178	14357	11583	13048	10592	15888	12945	8319	9880	8392	4926	15941	3567	6488	11274	8448	3668	9066	17274	8158	11620	15531	9500	12058	11137	12152	6490	8368	17290	8232	16322	12630	14181	4860	12765	15741
K13963	1939	9293	6849	2760	5317	2833	6664	5157	2220	4051	3350	9234	7982	3692	7592	4679	8090	6944	11342	7061	1972	4416	3668	2280	6946	1175	3544	6103	4942	1678	3296	8207	4892	6598	7319	3008	7017	5818	6972	4570	3624	6623	3520	5389	5598	2223	1622	3921	4686
K00737	10	2	63	41	22	36	53	23	14	19	18	44	78	45	55	33	50	33	21	30	22	82	72	67	53	14	38	56	27	9	22	36	33	25	36	21	29	29	18	17	13	47	20	27	26	19	27	244	12
K05345	3	3	2	4	0	0	4	0	0	2	2	1	1	2	0	2	1	1	0	1	1	2	1	3	1	0	1	1	0	0	0	0	0	2	0	0	2	1	0	0	0	0	0	1	0	0	0	0	0
K11706	67	184	194	121	92	653	636	1362	444	245	79	1082	174	86	104	517	648	286	604	305	39	228	80	56	66	531	335	193	215	46	11	115	94	13	14	137	154	84	124	31	39	53	76	5	7	8	8	34	5
K11707	39	88	120	50	101	115	356	528	71	111	56	163	103	42	90	103	578	331	109	75	66	67	85	38	199	80	159	331	183	36	128	98	312	88	149	100	274	1316	160	74	13	11	39	12	4	69	33	135	52
K11704	67	184	194	121	92	653	636	1362	444	245	79	1082	174	86	104	517	648	286	604	305	39	228	80	56	66	531	335	193	215	46	11	115	94	13	14	137	154	84	124	31	39	53	76	5	7	8	8	34	5
K11705	67	184	194	121	92	653	636	1362	444	245	79	1082	174	86	104	517	648	286	604	305	39	228	80	56	66	531	335	193	215	46	11	115	94	13	14	137	154	84	124	31	39	53	76	5	7	8	8	34	5
K11708	39	88	120	49	101	115	356	527	71	111	56	162	103	42	90	103	578	331	109	74	66	67	85	37	199	80	159	331	183	36	128	98	312	88	149	100	274	1316	160	74	13	11	39	12	4	69	33	135	52
K11709	23	14	104	28	65	97	79	147	61	86	18	137	77	14	29	74	73	37	68	45	34	47	70	17	43	72	66	49	155	15	32	30	247	16	43	42	36	33	62	20	7	9	32	11	3	32	9	9	7
K05588	1	9	1	0	1	0	0	2	0	2	0	0	0	1	0	0	1	0	0	1	0	0	0	2	2	0	0	0	0	0	0	0	0	1	0	0	0	0	0	1	0	0	0	1	0	0	0	0	0
K07114	10084	7762	8151	3153	2622	9180	5249	3068	4774	10383	3588	1308	3884	2098	2712	6638	7585	1623	2451	5437	8611	1931	11212	6955	3472	16389	5107	4724	10826	17433	9665	3036	11500	5567	4190	10440	8927	5275	7286	13015	10089	4689	7106	4664	3000	7355	15516	4348	2046
K07443	6496	4146	5130	3668	3028	7208	3618	2019	1340	5574	3127	3495	4034	2147	5335	5949	4932	1797	2127	5869	5653	4203	6609	4754	7822	9203	3460	4107	5773	9138	6374	5919	5919	4494	6852	8382	5213	3098	5129	6550	3272	6528	4137	8700	3926	9558	9099	7299	3428
K07116	2	56	5	6	2	5	5	5	0	6	3	4	7	6	4	6	2	2	2	3	1	12	5	2	5	1	1	4	1	1	1	5	2	7	1	2	1	0	0	1	3	0	3	2	1	1	1	1	0
K07117	22	177	12	11	6	11	24	18	2	11	10	6	9	6	8	9	6	12	7	17	6	13	2	5	4	1	3	9	2	5	6	10	3	12	1	4	8	3	2	4	4	4	19	2	5	7	7	3	2
K07110	22	62	29	41	16	22	21	26	48	25	10	12	10	31	9	9	8	17	29	9	8	9	4	18	12	3	6	10	24	2	2	6	3	17	1	4	2	4	26	3	1	1	3	4	2	3	4	8	3
K07447	14305	25924	19573	13153	16053	16959	19052	16950	14649	16774	18926	24516	25651	15015	23965	21535	21729	19596	27329	25482	17412	18234	17492	14030	23894	14107	15420	21023	20176	14363	18214	25503	17676	21736	23153	18945	21181	19778	22333	17098	18203	26948	18289	25901	20831	21509	14826	21440	24585
K07112	4524	8044	9399	8999	13846	5345	11180	9464	3206	6260	7231	14804	12312	14089	13378	9552	13249	15255	16457	14699	5835	12766	6824	9729	11836	2765	11751	11755	7462	2874	5533	11473	5143	10104	9854	4956	10101	8107	9003	5225	6565	10122	8165	7961	7125	4960	2671	9081	9284
K07113	1025	54	891	2888	3942	461	1687	1559	252	490	642	1093	644	4493	1160	248	1160	2883	311	383	1209	3593	1233	3426	1555	167	3515	1408	486	194	338	436	186	860	376	42	593	264	89	95	78	45	123	143	72	138	58	1682	584
K07448	3828	9595	8027	3423	6878	5866	7593	6437	3706	5101	4663	11405	9589	4181	10827	7448	7555	8074	12620	8812	3578	7026	5426	3293	12550	2444	4497	7999	6464	2513	5088	11979	5367	7374	11263	6722	8087	8297	8879	5365	4945	10953	5554	12513	7967	9580	3005	8634	6686
K07118	918	3941	1905	2111	869	1737	1928	2102	2123	1635	729	1566	1268	574	534	930	1284	622	1732	836	970	559	2913	627	607	961	1317	731	3007	679	1081	726	2765	958	900	858	2517	640	1918	2324	292	780	414	1113	626	211	345	647	438
K07119	31	94	76	226	40	61	120	71	45	52	35	112	53	389	40	24	63	52	37	27	47	357	97	347	70	18	83	117	51	19	28	72	25	113	18	17	31	21	31	17	9	11	13	33	28	22	20	249	9
K10619	1	4	1	1	0	2	1	1	0	0	0	1	3	1	1	2	2	1	1	0	1	0	3	1	1	0	0	1	1	0	1	0	0	1	0	0	0	0	1	0	0	0	0	1	0	0	0	0	0
K01848	314	218	107	41	98	103	313	469	41	179	2665	118	164	97	162	200	591	400	192	211	331	67	94	47	219	67	138	397	200	208	542	117	305	101	158	166	274	1338	168	135	103	147	309	38	2320	1089	148	230	1300
K01849	312	206	106	41	98	103	312	469	40	176	2664	117	163	95	160	201	589	399	191	211	331	63	94	46	218	65	137	396	200	208	542	117	305	100	158	167	272	1338	168	135	103	146	308	38	2320	1089	148	229	1299
K01844	111	64	199	54	47	115	298	79	42	100	62	118	171	36	77	114	183	66	92	87	46	88	85	52	72	32	97	104	96	39	149	266	116	114	141	121	246	109	170	89	46	161	41	251	219	103	182	112	37
K01845	4059	11558	9930	6684	10258	4583	10743	8587	3076	5219	8716	14310	14769	10036	12146	7977	13284	12662	15340	9976	5228	10734	7429	7021	11272	2218	8807	10656	7057	2667	5993	13810	6806	10842	10878	4895	11138	9779	9662	4920	5644	12608	6164	8638	14011	5870	2678	8526	8488
K01846	194	4	56	90	29	81	39	27	18	132	41	64	23	78	24	65	24	21	24	79	73	125	63	240	48	119	58	62	73	402	63	117	36	90	46	264	64	32	57	183	3732	199	1640	295	7003	1818	127	274	118
K01847	9807	3524	5173	1780	1454	3994	3081	2461	1236	5698	7587	473	2022	736	899	1178	2429	1299	1120	1600	5062	723	6535	1956	1412	1093	2232	2335	5945	2195	7435	1332	7781	3059	1538	2748	5302	5747	3795	6267	1158	2422	1083	2511	1816	2876	2116	1740	3213
K01840	20737	32456	27975	14360	18826	24627	25131	21471	9540	23184	24442	35668	35426	16323	34397	30547	31463	25413	40147	35626	21771	22899	25966	18328	36055	24058	18415	29815	29871	24789	26447	37843	25025	31495	34690	29610	31161	29947	32749	25122	27412	39386	26644	37916	29134	33812	24982	30092	26820
K01841	2166	311	1595	785	1908	3110	880	814	515	1190	1419	2295	1743	819	3839	2866	1087	887	1138	1750	1776	2751	2221	1295	6049	1310	1222	1610	1588	988	2340	4180	1794	1686	4834	4080	2121	1517	2453	1536	1620	4579	2256	7192	2488	7474	1373	5134	2262
K01843	4926	1775	2830	936	955	2650	1460	687	729	3110	1890	573	1295	479	953	1804	898	375	779	1351	4382	830	3576	1002	1283	951	1291	823	3257	1186	4048	1162	3845	1586	1524	1849	2708	726	2271	3271	1621	1379	1451	2150	6191	1339	1205	2147	5175
K06219	1013	12	876	2869	3933	448	1675	1535	227	480	638	1087	635	4482	1156	242	1156	2870	294	379	1205	3589	1225	3416	1551	165	3509	1395	476	193	337	433	184	854	375	41	593	258	76	94	77	45	121	142	72	136	57	1676	583
K08483	13845	37820	30856	18124	25711	19058	30429	27231	19643	20139	25375	44421	42320	22588	39268	29048	31016	34401	51415	38011	18447	28071	21979	16839	37575	8929	20790	34243	27480	9527	20913	42990	22288	33992	36010	20979	31490	30522	35006	18618	21398	39699	24011	36532	33810	23990	11320	28705	33726
K08482	23	202	10	6	4	8	100	10	1	7	36	23	36	32	36	28	1936	25	28	44	8	12	1	8	6	2	51	5	3	4	5	6	3	13	0	2	85	1	2	4	2	4	16	2	3	6	6	1	2
K08481	2	53	2	0	1	4	162	3	0	1	56	36	52	40	55	45	3858	36	45	55	0	1	0	2	2	0	98	0	4	1	0	0	0	0	0	0	154	0	0	1	0	0	0	0	0	0	0	0	0
K08485	1011	10	877	2866	3935	447	1674	1534	228	479	638	1087	635	4482	1156	242	1153	2870	293	378	1206	3592	1226	3415	1553	165	3509	1396	477	194	336	432	183	849	375	40	592	259	75	93	77	44	121	141	70	136	57	1677	583
K08484	1023	48	890	2888	3943	459	1685	1547	253	493	643	1092	640	4500	1161	246	1159	2879	308	382	1211	3596	1229	3427	1562	167	3514	1407	489	196	337	434	185	862	376	43	594	263	88	93	78	45	123	144	70	139	58	1682	585
K00467	4	6	1	2	0	2	2	2	0	1	4	0	4	2	2	2	2	1	1	2	0	0	0	2	4	1	0	0	1	0	1	2	2	2	0	0	1	0	1	0	0	2	1	3	2	1	0	1	1
K00466	2	4	3	5	1	1	1	2	1	2	1	1	2	2	0	1	2	0	1	0	1	1	2	2	2	0	2	0	0	0	0	1	0	1	0	1	0	0	1	1	1	0	0	0	3	0	0	0	1
K00462	137	35	380	65	197	180	157	56	52	248	18	8	113	11	23	17	49	4	17	33	33	23	248	26	52	13	130	8	42	50	294	71	948	163	113	211	604	87	258	453	16	39	13	37	59	22	30	37	13
K00469	2	3	1	1	1	5	0	1	2	3	0	0	2	0	0	0	0	0	0	0	0	0	0	0	0	0	0	0	0	1	0	0	0	0	0	0	0	0	0	0	0	0	0	0	0	0	0	0	0
K00468	0	0	1	0	0	1	0	1	0	0	0	0	1	0	0	0	0	0	0	0	0	0	0	0	0	0	0	0	0	0	0	0	0	0	0	0	0	0	0	0	0	0	0	0	0	0	0	0	0
K04744	1095	285	1058	2996	4080	629	2041	2039	314	642	720	1148	779	4600	1271	444	1708	3218	401	451	1344	3682	1358	3565	1800	336	3677	1807	681	253	500	568	593	1019	599	177	893	1619	261	218	139	113	837	262	109	266	156	1892	684
K01518	64	0	2	1	2	1	3	2	1	5	12	0	1	0	0	0	1	0	0	0	7	0	1	0	1	0	1	0	2	0	9	0	1	0	0	0	7	0	1	0	13	18	13	12	2339	14	8	33	19
K04748	10	30	16	17	9	12	14	18	22	11	4	6	5	9	4	3	3	4	12	4	2	6	1	8	6	2	4	7	9	1	3	6	1	8	2	6	3	2	10	2	1	1	1	1	1	1	3	5	0
K04749	760	997	387	231	396	905	592	310	170	634	1619	493	453	293	832	1733	431	450	507	1932	2746	520	336	376	895	492	397	739	526	433	1394	547	318	474	1182	988	495	422	712	613	1003	770	611	879	3172	918	420	1186	4978
K01514	386	173	223	113	44	151	275	75	84	317	94	64	86	86	41	45	1987	34	51	76	186	207	240	67	40	27	179	49	51	54	260	69	268	119	42	83	506	37	85	161	40	112	23	111	44	45	41	59	12
K01515	15184	26326	19680	16519	16690	16273	19361	17857	15356	16880	21603	26621	26424	16418	25557	21745	22737	20634	31054	26338	18768	19114	17104	12697	25081	7440	15429	20968	21064	7655	19059	26810	17681	23770	24615	17304	21979	20273	24077	16116	16371	29305	16816	27417	23966	19529	8595	22754	29499
K01512	7161	18842	14102	10439	13195	10576	14613	13095	12884	9908	12529	21416	20331	12493	18579	14733	17737	15977	23292	19721	7712	14601	10449	8773	18110	4749	11406	14035	11028	4513	9588	19831	10133	14707	16365	10885	15343	11964	15479	8454	10545	22059	10789	19673	16053	15025	4940	15340	14244
K14623	3998	8496	2878	838	845	2271	2301	1479	687	3746	2587	3234	4890	1500	3719	3687	3003	2614	4289	8470	2025	1216	1765	728	1486	804	1291	2442	1520	1614	3517	2514	2984	1847	2299	2340	2749	2298	2759	3902	6221	5186	3981	5324	2489	3952	1439	2621	3494
K03919	39	138	105	464	65	77	216	77	61	67	36	170	62	462	89	34	80	37	46	34	82	607	147	1138	138	29	152	118	82	36	46	155	44	243	43	16	56	21	34	42	19	15	23	79	32	103	30	300	13
K12372	1044	25	894	2858	3951	544	1699	1538	264	527	659	1087	640	4364	1163	368	1159	2862	309	387	1259	3604	1237	3412	1565	290	3529	1361	495	204	345	434	186	849	377	69	597	257	87	96	85	48	644	228	78	162	64	1692	597
K12373	39106	13182	23577	9245	6270	22647	11043	7309	5560	28039	9716	2650	8135	3429	4100	10151	6831	2937	4722	9204	24395	4056	33465	13658	6734	26442	11981	9759	29214	29551	29813	5341	33255	13428	6224	19516	24083	12474	17055	32118	9102	8132	7450	11272	7198	8876	25757	7019	4039
K12370	1044	24	893	2858	3951	543	1699	1536	264	527	659	1087	639	4363	1163	368	1158	2862	309	387	1258	3603	1236	3412	1565	290	3528	1361	495	204	345	434	186	849	377	69	597	257	87	96	85	48	644	228	78	162	64	1692	597
K12371	1044	26	895	2859	3951	543	1699	1536	264	527	659	1087	639	4364	1163	369	1159	2862	309	387	1258	3603	1236	3412	1565	290	3528	1361	495	204	345	434	186	849	377	69	597	257	87	96	85	48	644	228	78	162	64	1692	597
K02358	14564	26200	19855	14883	16288	17272	19641	17600	14966	17335	19801	24974	26035	15616	24379	21949	22657	20170	28704	25904	17772	18732	17743	14526	24331	14319	15778	21523	21052	14509	18611	25749	18061	22179	23462	19122	21776	21167	23012	17370	18360	27231	19035	26100	23226	21704	14978	21791	24750
K02351	4	50	6	15	4	5	7	11	7	9	3	2	7	14	2	1	6	5	9	2	5	3	3	11	2	2	3	4	4	2	0	4	3	12	1	4	1	3	6	2	2	1	2	0	3	1	1	5	2
K02352	0	0	1	0	0	1	0	1	0	0	0	1	1	0	0	0	0	0	1	0	0	1	1	0	0	0	0	0	0	0	0	0	0	0	0	0	0	0	0	0	0	0	0	0	0	0	0	0	0
K02355	24761	47451	34556	19898	25222	27983	32564	27658	19663	29469	35914	43109	47645	24380	42706	38443	39411	34350	51523	47005	31576	29237	31085	23185	39559	25665	25258	38038	37583	27231	33265	44500	31513	39652	40062	32835	38429	35570	40489	30805	34009	47627	32646	42361	38239	34319	27706	34997	45466
K02357	14455	25927	19613	13227	16107	17014	19148	17050	14837	17125	19675	24802	25796	15221	24240	21714	22047	19788	28564	25792	17594	18330	17547	14120	24048	14140	15560	21096	20819	14442	18415	25527	17697	21851	23231	18963	21455	19797	22809	17256	18254	27091	18250	25931	20855	21310	14884	21464	24588
K02356	15966	26134	21226	16908	20454	18289	21393	19360	19444	18297	20505	26039	26716	19971	25543	22278	23570	22903	29602	26461	19241	22037	18866	17691	25836	14386	19162	22765	21762	14768	19004	26203	18069	23992	23747	19637	22299	20526	23734	17512	19360	28324	18928	26251	21172	21861	15026	23327	25774
K13574	17	7	89	214	41	42	108	53	14	42	23	111	58	290	33	21	45	33	13	24	56	389	136	492	74	27	100	117	55	29	37	87	115	137	46	21	44	37	24	62	43	39	32	19	35	39	60	119	26
K13573	30	48	10	14	7	9	8	39	5	14	152	91	19	9	17	14	14	14	14	17	125	20	12	9	5	8	10	29	11	4	29	14	4	5	6	6	8	11	6	4	6	4	8	8	58	9	1	14	8
K13572	8	56	13	20	7	13	13	44	11	14	8	20	11	8	14	8	10	8	12	14	5	9	12	8	4	8	9	15	12	4	2	11	5	8	4	7	9	8	10	3	1	4	4	6	5	6	1	1	3
K13571	237	2898	909	385	302	287	1003	697	2942	1214	124	113	377	118	73	55	158	93	302	798	94	48	102	28	33	19	90	75	162	95	153	310	1340	207	292	99	497	284	567	1386	80	311	151	1259	233	76	84	202	318
K13570	237	2892	908	385	302	287	1003	697	2942	1214	124	113	377	118	72	55	158	93	302	798	94	48	102	28	33	19	90	75	162	95	153	310	1340	205	292	99	497	284	567	1386	80	311	151	1259	233	76	83	202	318
K12112	201	37	749	370	250	232	592	554	2843	794	51	62	136	106	37	17	80	49	257	631	87	103	78	196	33	8	70	70	151	44	86	116	955	116	88	37	334	106	427	281	34	88	38	357	84	46	29	102	106
K12113	2	0	9	67	9	2	20	12	1	4	5	28	3	74	9	0	9	11	2	4	13	86	20	189	21	5	30	40	18	5	7	18	6	37	11	0	10	6	3	6	1	2	1	5	3	10	1	12	3
K12111	372	135	953	489	401	364	822	672	2886	926	519	357	541	280	211	225	367	191	405	776	245	306	286	309	185	55	201	209	270	80	358	577	1253	422	351	202	673	271	595	390	443	468	329	507	305	555	155	576	522
K07323	1063	81	946	2955	3989	587	1728	1631	257	552	679	1126	702	4576	1203	409	1192	2919	321	415	1284	3655	1286	3532	1616	314	3558	1499	510	220	379	494	296	934	461	107	634	314	111	149	129	104	680	251	102	180	123	1748	626
K07322	8419	2559	4630	1779	1170	5367	2408	1656	1156	6390	2336	356	1586	768	761	2889	1671	646	878	2200	5615	1122	6734	3829	1451	8349	2621	2582	6640	9014	6475	1129	6110	2887	1258	5176	3992	3431	3601	7240	4876	1923	3633	2632	1411	3592	7893	1851	724
K07321	7581	22335	21382	8896	15912	9525	20284	16381	7294	12138	15286	30214	28441	12190	24288	17059	20593	22588	38507	23266	12919	15639	13018	8044	22726	4443	11714	20918	19657	5628	12652	26598	12801	21728	21115	9730	20787	18145	22590	10196	12974	23356	11569	17598	20908	9156	5159	14145	26287
K07320	1042	51	929	2930	3957	552	1705	1576	249	539	669	1108	682	4554	1178	382	1173	2899	311	404	1280	3636	1277	3521	1591	303	3550	1484	504	217	361	462	281	909	396	86	613	290	92	139	120	83	672	246	92	176	108	1730	622
K07326	45	81	182	45	139	77	323	420	61	131	48	32	136	32	78	61	521	303	98	46	87	46	126	41	208	45	140	332	297	38	147	93	517	94	159	102	275	1323	192	80	10	5	22	20	6	96	30	135	52
K07325	0	2	4	0	0	0	4	0	0	0	0	0	7	0	0	0	0	0	0	0	0	7	0	0	0	0	0	4	4	0	0	0	0	0	0	0	0	0	0	0	0	0	0	0	0	0	0	0	0
K08163	22	0	63	403	47	48	174	59	27	36	22	150	37	369	76	16	63	28	20	19	71	571	101	1098	126	22	138	126	65	26	38	132	32	209	34	8	44	16	15	28	8	9	14	73	13	89	22	236	11
K06180	38113	62798	57464	33353	41075	46858	53966	47970	38592	47728	52041	75901	75244	36774	69202	62101	59987	55859	89776	75181	46298	46796	48626	34333	65763	40439	39186	60153	58911	41805	51053	75182	48960	62927	64945	52057	62847	56891	66637	47896	53060	75472	51028	68421	57998	55293	42434	54663	67897
K06181	1061	112	898	2903	3953	551	1814	1563	247	529	699	1119	682	4548	1206	399	3108	2910	331	435	1270	3617	1240	3457	1582	297	3590	1433	495	207	351	438	187	868	379	73	682	266	81	99	87	50	660	241	80	163	70	1696	600
K06182	6765	12034	12103	8077	12658	7884	11828	9825	4248	7551	11011	17795	17376	11676	16792	11180	12774	14082	19941	12444	9032	14742	10647	9251	18946	3730	10783	13966	13455	3919	9479	18977	8993	15056	16052	9248	13491	10824	14340	6899	8386	18047	8347	16437	12837	12878	4184	14883	13174
K06183	9111	15365	15781	13164	15084	13546	16913	16881	10804	11990	15470	26243	23571	14751	23421	19541	21244	19371	28793	22908	13865	18100	13399	11166	23117	6907	14004	18766	17041	5941	13920	24816	12405	19650	21967	14425	18410	17445	20081	10821	13584	24450	14708	22882	21120	17198	7137	19730	22969
K06186	1042	49	931	2928	3958	555	1705	1576	248	538	669	1109	683	4555	1179	382	1174	2900	312	404	1279	3636	1277	3521	1590	303	3550	1484	504	217	362	463	281	909	397	86	614	290	92	139	120	83	672	246	93	176	108	1731	622
K06187	14468	25937	19649	13245	16122	17088	19207	17178	14876	17164	19687	24946	25821	15231	24260	21777	22110	19822	28609	25831	17602	18371	17562	14126	24060	14195	15600	21122	20842	14451	18424	25582	17714	21862	23243	18987	21477	19811	22834	17268	18266	27102	18263	26040	20859	21319	14887	21472	24596
K06188	608	1195	1192	469	516	896	887	487	255	906	249	776	665	495	274	518	2397	230	288	372	340	591	982	537	303	379	722	298	323	288	990	483	2389	676	449	764	2083	359	911	1471	173	402	680	311	511	221	269	654	89
K06189	1054	55	942	2947	3980	583	1725	1628	255	550	676	1125	695	4565	1198	407	1190	2912	317	415	1283	3651	1284	3529	1610	313	3557	1493	507	219	379	490	295	926	461	104	630	313	104	149	129	102	679	248	102	177	121	1747	626
K08359	14	0	34	367	33	21	109	38	17	26	16	98	23	334	67	12	39	21	15	17	52	340	63	1026	95	16	103	91	52	19	25	104	25	194	31	7	33	13	12	26	5	4	9	64	8	83	10	28	7
K07589	16	2	54	128	27	41	100	31	16	19	18	91	28	158	22	14	43	14	10	10	37	334	82	280	54	14	74	51	33	12	24	57	19	68	16	10	24	11	11	11	6	9	7	16	20	20	21	243	6
K07588	5491	1965	2713	1006	834	2143	1865	1713	661	3041	6500	380	1184	519	622	809	1814	1054	749	1019	2885	478	3373	1080	936	614	1265	1575	3173	1309	4316	844	4203	1763	947	1553	2940	4222	2082	3289	671	1406	849	1305	3257	2535	1342	1139	2910
K07587	0	0	2	0	0	0	2	0	0	0	0	0	2	0	0	0	0	0	0	0	0	3	0	1	0	0	0	0	0	0	0	0	0	2	0	0	2	0	0	0	0	0	0	1	0	0	0	0	0
K07586	275	290	492	1698	234	1097	1001	2078	697	711	318	2078	439	371	362	1013	1018	669	1344	736	494	545	208	224	372	830	577	539	437	145	219	422	209	303	146	300	369	324	324	161	195	379	193	400	228	205	65	239	592
K07585	0	0	2	0	2	0	2	0	0	0	0	0	2	0	2	0	0	0	0	0	0	3	0	2	3	0	0	0	0	0	1	0	0	2	319	10	2	1	0	1	0	0	1	1	0	0	0	2	0
K07584	9119	19395	13876	8522	10739	11232	13479	12708	6932	11412	19294	22793	22701	10362	21592	17912	17101	15690	28328	21823	14300	13993	11777	7874	21255	5760	10122	16963	19354	5787	14376	22218	11596	19616	20403	13192	16858	15051	19534	10296	13241	24976	12657	21444	19999	17475	6295	17927	25688
K07583	0	2	2	0	2	0	2	0	0	0	0	0	2	0	2	0	0	0	0	0	0	3	0	2	3	0	0	0	0	0	1	0	0	2	319	10	2	1	0	1	0	0	1	1	0	0	0	2	0
K07581	0	2	2	0	2	0	1	0	0	0	0	0	1	0	2	0	0	0	0	0	0	2	0	2	3	0	0	0	0	0	1	0	0	2	319	10	2	1	0	1	0	0	1	1	0	0	0	2	0
K07580	0	0	2	0	2	0	2	0	0	0	0	0	2	0	2	0	0	0	0	0	0	2	0	2	3	0	0	0	0	0	1	0	0	2	319	10	1	1	0	1	0	0	1	1	0	0	0	2	0
K11139	0	0	1	2	3	0	1	1	1	1	1	1	1	4	1	0	1	2	0	1	1	3	1	2	2	0	3	1	1	1	0	0	1	1	1	0	1	0	0	0	0	0	0	0	0	0	0	1	1
K05989	16697	19306	19323	8001	12704	16186	15185	12104	10401	17056	15867	23121	24087	9767	23978	19201	16950	15479	28682	27232	13523	14858	16654	8380	24763	6202	11128	17115	19387	7450	19409	25232	20070	18488	23391	17792	22642	17118	22755	19356	14067	28614	13746	30562	18080	23322	7849	20668	20308
K05985	2509	1466	2555	3261	1895	3653	3027	4515	6569	2586	4919	3849	3044	1533	3894	4096	3267	2833	3669	2717	3750	2062	1890	1213	2977	1724	1672	3089	2288	1236	3198	3792	2391	3396	4155	3437	2477	4990	3838	1867	2924	3381	4028	3520	4696	3258	2189	3262	7508
K05987	1	0	8	62	6	1	17	4	0	3	4	26	2	66	7	0	8	4	1	2	9	78	17	181	14	4	25	16	15	4	6	18	5	35	10	0	8	3	3	6	1	1	0	5	3	10	1	8	1
K05986	20	31	6	0	2	4	15	3	0	2	6	1	2	0	6	1	5	2	2	12	5	0	0	2	2	0	2	0	0	0	5	0	0	4	0	0	2	0	0	2	0	1	14	0	2	0	5	0	0
K10843	6	53	7	8	2	6	4	9	2	5	5	5	10	3	5	4	5	3	5	6	3	5	8	6	1	1	3	7	4	0	2	6	4	4	1	3	5	2	4	2	0	2	2	2	4	1	1	1	2
K08354	14	7	27	304	29	20	93	29	18	24	12	70	21	272	62	11	33	18	14	15	44	260	46	844	80	11	81	63	37	16	19	83	20	160	22	6	26	9	8	20	4	4	11	60	6	74	10	19	7
K10844	49	538	149	74	194	206	449	268	70	128	98	294	241	78	524	295	286	293	182	155	74	258	130	73	378	88	164	379	138	138	200	739	232	191	586	392	360	705	416	195	400	190	596	923	137	239	349	450	138
K00673	40	41	67	191	35	50	123	62	17	37	34	105	49	322	42	20	57	44	17	34	51	350	105	335	76	19	83	126	39	21	31	62	24	98	21	12	28	21	14	21	14	11	26	32	23	22	24	282	10
K00674	2235	4081	2746	5239	4793	2677	4505	4496	4004	2901	2546	3703	1913	5340	2399	2777	2816	3903	2342	3720	4336	4689	1870	4255	2710	1534	4635	2607	1515	824	1946	1528	2053	1758	1543	1226	1884	1118	1517	2165	1320	1382	1508	2602	1761	1210	741	3138	6422
K00675	79	248	315	325	128	162	226	200	58	137	150	463	601	526	344	225	222	259	165	214	112	548	290	512	255	74	166	416	146	105	169	398	248	501	282	164	162	246	194	139	165	272	199	283	188	261	140	440	112
K00676	2354	7451	3219	1157	1823	2861	2148	1880	1283	2446	3685	3075	4109	1750	3608	3989	2948	2225	3822	2890	5156	1836	6241	1603	3094	1673	2674	2998	6739	1719	3515	2488	4261	2580	3382	2679	4710	1883	3949	2547	2583	3672	2042	3127	5880	2323	1306	3509	6790
K00677	10869	3592	6552	5167	5443	8326	5142	3905	1596	8870	6132	1554	2825	5614	2529	5776	7968	4110	1583	4309	8778	4793	9315	9620	3834	16071	7462	5425	8362	16956	8973	1977	8167	5147	2234	9162	6454	5695	4817	10349	9312	2809	7102	2905	4370	7737	15216	4320	2806
K06988	115	223	240	1609	135	219	295	225	1077	195	47	40	103	255	55	47	1964	54	211	55	14	38	66	119	26	7	76	35	117	17	14	31	64	155	647	35	107	19	145	34	21	24	11	5	13	12	4	97	4
K06989	3959	1812	2391	839	826	1915	1351	1266	471	2538	930	1036	1937	506	1359	1057	946	1049	647	806	1605	1120	1953	720	1207	439	714	1566	785	728	3027	2744	3628	1712	2235	1876	1947	2642	1927	3004	1360	1266	2261	2987	1181	1412	1663	2289	906
K08351	16	6	61	140	31	44	109	32	16	28	18	93	35	185	26	15	45	14	11	15	38	339	102	288	56	15	74	48	34	17	26	59	22	70	19	8	26	10	12	20	11	9	10	16	22	20	18	278	6
K06980	1082	296	964	2968	3977	589	1836	1639	296	577	716	1170	729	4598	1230	431	3129	2945	367	462	1295	3659	1292	3539	1607	316	3617	1508	531	225	371	483	289	926	404	101	708	299	117	146	126	97	693	255	99	186	116	1737	626
K06981	1	5	3	0	4	0	2	1	0	2	0	0	2	1	2	0	1	0	0	1	0	3	0	3	3	0	0	0	0	0	1	1	0	4	319	10	2	1	1	2	0	1	1	2	0	0	0	2	0
K06982	0	2	2	0	2	0	2	0	0	0	0	0	2	0	2	0	0	0	0	0	0	3	0	2	3	0	0	0	0	0	1	0	0	2	319	10	2	1	0	1	0	0	1	1	0	0	0	2	0
K08350	1034	14	879	2827	3942	532	1680	1525	240	506	655	1083	632	4322	1157	366	1154	2857	296	379	1255	3595	1217	3392	1558	289	3522	1354	485	197	343	429	181	829	370	66	594	252	76	85	78	47	640	228	75	161	63	1653	597
K06984	0	2	2	0	2	0	2	0	0	0	0	0	2	0	2	0	0	0	0	0	0	3	0	2	3	0	0	0	0	0	1	0	0	2	319	10	2	1	0	1	0	0	1	1	0	0	0	2	0
K06985	20	84	24	38	14	17	104	20	47	25	32	25	32	46	33	30	1937	31	47	33	5	14	4	19	12	4	56	15	22	4	1	8	4	24	1	7	79	6	24	1	2	1	3	3	0	2	2	9	2
K06986	3	17	3	8	1	3	3	4	1	5	4	4	9	8	2	3	2	4	2	3	3	2	3	3	1	1	2	1	1	0	2	2	1	5	0	2	2	0	2	2	0	0	1	1	1	0	1	2	2
K06987	2219	13548	7829	3448	5816	3433	7279	6068	2634	4124	4188	11026	11111	5058	9586	6433	7978	8481	13277	8436	2562	5759	4962	3250	8595	1622	4401	7999	6022	2004	4027	10481	5299	8314	9435	4070	8022	7354	8666	4032	4462	9936	4756	7582	7084	3164	2117	5729	5572
K02445	1319	882	1489	3075	4125	956	2503	1707	366	999	845	1312	1228	4639	1418	657	1746	2996	486	640	1485	3791	1677	3638	1799	410	3855	1565	797	323	814	780	713	1208	675	354	1359	417	365	498	551	909	981	454	690	527	694	2303	979
K02444	3948	6723	7985	6335	9459	4344	8566	7293	2648	4829	7942	11295	9627	8984	9731	7060	8740	10624	12518	8638	6186	8907	5313	6327	9584	2007	7534	8449	6102	2462	5144	9855	4402	10168	8041	4827	7914	6952	7887	3842	6768	9483	5736	5917	6590	4526	2135	6883	11759
K00582	0	0	2	0	2	0	2	0	0	0	0	0	2	0	2	0	0	0	0	0	0	3	0	2	3	0	0	0	0	0	1	0	0	2	319	10	2	1	0	1	0	0	1	1	0	0	0	2	0
K00583	0	0	2	0	2	0	1	0	0	0	0	0	1	0	2	0	0	0	0	0	0	2	0	2	3	0	0	0	0	0	1	0	0	2	319	10	2	1	0	1	0	0	1	1	0	0	0	2	0
K00580	0	0	2	0	2	0	2	0	0	0	0	0	2	0	2	0	0	0	0	0	0	3	0	2	3	0	0	0	0	0	1	0	0	2	319	10	2	1	0	1	0	0	1	1	0	0	0	2	0
K02110	18923	36485	29364	17422	23478	23764	27778	24164	18049	22427	25963	39657	40304	20881	36603	31013	31524	29505	44398	34805	22261	27968	25720	18447	38496	17130	21361	31325	28940	17515	25143	43169	25194	32960	35987	27882	32545	29268	34510	22957	26408	43302	27155	41689	31932	33658	19021	32728	32733
K00586	0	2	2	0	2	0	2	0	0	0	0	0	2	0	2	0	0	0	0	0	0	3	0	2	3	0	0	0	0	0	1	0	0	2	319	10	2	1	0	1	0	0	1	1	0	0	0	2	0
K00587	0	48	1	0	0	2	1	1	0	0	0	1	2	1	0	4	0	1	0	2	0	4	0	0	0	0	0	2	0	0	0	0	0	1	0	0	0	0	0	0	2	0	0	0	1	0	1	0	0
K00584	0	0	4	0	3	1	2	0	1	1	1	0	4	0	2	1	1	1	1	0	0	4	1	3	4	0	0	0	1	0	1	1	1	5	321	10	4	2	2	2	0	0	1	2	0	0	0	8	0
K02441	2997	278	2301	3557	5677	3564	2398	2319	688	1552	1905	3250	2157	5118	4315	3069	1990	3623	1239	1944	2918	6318	3215	4634	7362	1572	4582	2977	1952	1102	2486	4504	1678	2273	4828	4032	2169	1687	2253	1440	1661	4704	2824	7340	2496	7530	1391	6793	2716
K00588	97	77	141	238	22	192	362	138	37	94	91	48	202	227	81	180	2282	157	117	100	29	10	27	122	21	44	110	85	49	82	97	57	74	1119	49	538	242	293	272	77	903	1010	458	21	2422	40	187	97	33
K02440	4781	4606	5563	7460	7363	7481	7092	8321	14735	5408	5532	7728	3985	6361	5562	5535	4992	5174	6111	5231	3894	7742	4151	5406	8236	3322	6142	4310	4314	1848	3661	6537	4157	4755	6364	5637	4160	3006	5401	3556	3465	7262	4224	9226	12776	9209	1986	8161	5067
K00018	8979	14904	9475	5866	5595	9968	6884	5729	2841	8610	9260	9737	14519	5726	12572	11303	8991	6979	9520	8980	10404	8829	12139	7730	13953	11055	6842	11234	12482	11207	11752	14733	11426	12318	13496	13042	11489	10475	11771	10129	11278	15975	12014	16943	13215	16163	12025	13962	10716
K02443	3887	3212	4391	2573	3742	5503	3666	3466	1829	4580	6821	7666	8193	3975	9901	8401	5584	5200	8928	10509	5720	6160	5318	3797	10337	2740	3765	6867	7692	2804	6510	9920	4997	7743	9685	7644	6286	6387	7715	5164	5987	10376	7266	12745	8471	11786	3846	10157	9672
K00019	554	84	258	182	247	687	222	160	159	436	1091	312	321	211	515	1251	288	237	373	800	2203	410	274	259	635	351	295	339	401	295	1059	339	215	288	593	703	302	195	497	383	810	424	470	788	671	710	309	929	4641
K08926	0	2	1	1	0	1	0	1	0	0	0	1	0	2	0	1	1	0	1	0	1	0	0	2	0	0	0	1	0	0	0	0	0	0	0	0	0	0	0	0	0	0	2	1	0	0	1	0	0
K08927	0	2	1	1	0	1	0	1	0	0	0	1	0	2	0	1	1	0	1	0	1	0	0	2	0	0	0	1	0	0	0	0	0	0	0	0	0	0	0	0	0	0	2	1	0	0	1	0	0
K03149	10064	17097	14040	8389	11860	8333	13793	10711	7256	11080	13459	17785	18197	11891	15843	12637	15923	15045	21260	18926	10438	12336	11394	8459	13710	3436	10975	13705	11960	4686	11764	16816	11883	14526	13585	8283	16049	12130	14853	11346	9263	17116	8311	14408	14239	8661	4618	11542	16733
K00015	107	55	238	163	154	185	148	171	1075	207	14	11	68	34	16	24	17	24	198	20	33	22	61	29	36	23	32	37	239	12	29	21	241	29	33	31	26	25	189	23	4	9	13	14	4	32	10	12	5
K01989	13158	26904	24939	12313	18407	18438	23964	21089	9973	16491	23944	38194	37996	15366	34652	27604	27243	26395	42430	32910	17870	24018	20800	11965	36449	8937	15981	28479	24362	8932	21211	42246	20382	27928	35031	22358	28908	29104	31127	16666	19890	39655	22761	39302	32186	30194	11691	29282	32272
K00854	17909	40018	27774	15527	19798	17632	24565	20965	13892	22050	33661	36885	40621	19445	37425	27538	30081	27648	48418	35465	25601	24233	23824	16685	35849	8571	18215	32609	37527	10233	26649	36945	25126	37091	35100	20311	31463	25860	35262	20868	20497	38344	20168	32855	29653	24033	10186	29032	40554
K00855	1013	85	885	2873	3936	450	1838	1537	229	482	696	1128	695	4530	1215	292	5016	2909	340	434	1208	3596	1232	3421	1557	166	3609	1401	482	194	339	433	184	855	376	42	749	259	78	93	77	44	123	142	70	136	58	1682	584
K00856	22	48	58	51	34	45	37	79	11	36	14	31	57	41	28	36	27	30	14	24	20	42	53	79	33	20	25	71	16	15	36	60	112	65	84	35	35	49	27	55	44	56	37	10	27	15	58	58	28
K00857	7392	3536	6453	7278	6422	7249	5981	6824	8697	7507	5457	5174	5028	6586	4642	5559	4840	5721	6511	4639	8109	6648	7681	7816	5283	9519	7182	6269	9899	9047	7009	4684	6364	6054	4026	6182	5227	5509	6430	6437	2845	3316	5185	4676	5922	3471	9150	5597	5830
K00850	42419	74081	58593	29906	42577	43822	52428	45667	23830	45124	59374	78759	83687	38924	76765	61887	61620	59685	91215	75510	47684	51874	50695	32698	74602	26163	39220	65210	59394	28584	55613	84294	51226	66733	73077	51113	65174	61989	69222	46217	48330	84259	51310	80899	64237	61105	32257	63380	72948
K00851	1455	2911	1241	4546	4116	757	2330	1938	1389	1148	3370	1263	1004	4803	1325	453	3245	3063	645	748	1500	3690	1294	3548	1612	216	3626	1543	640	426	831	674	595	1110	607	184	855	467	360	1272	226	443	399	1073	292	1205	242	1910	2057
K00852	10127	14744	12440	10921	11189	8011	11192	10994	22754	13521	22076	10493	14639	12754	13271	9716	10339	10751	20197	12211	18966	13070	11086	12113	14411	3800	11208	14411	26507	4662	14346	11280	13995	19503	13037	7156	11759	9067	17410	9624	8494	12374	7664	9941	13993	8518	3936	14707	28262
K00853	102	193	242	208	85	154	431	93	79	105	77	135	211	234	97	70	205	43	98	79	113	406	197	360	136	52	176	118	247	53	131	151	115	174	101	65	173	58	129	60	112	239	99	63	161	94	203	493	81
K00858	14494	25947	19647	13246	16122	17040	19248	17079	14845	17151	19729	24858	25920	15263	24277	21764	23992	19831	28598	25836	17613	18359	17574	14129	24063	14146	15614	21115	20828	14446	18449	25598	17731	21895	23878	19011	21556	19833	22826	17270	18315	27193	18316	25967	20919	21560	14901	21549	24656
K00859	14491	25926	19610	13214	16030	16991	19141	16996	14833	17132	19688	24809	25859	15219	24102	21677	22031	19775	28550	25789	17600	18323	17545	14105	23938	14124	15535	21081	20803	14431	18392	25523	17651	21818	22877	18917	21406	19769	22762	17229	18280	27052	18262	25905	20839	21524	14859	21429	24621
K01181	6100	2125	4058	1589	3079	5345	1809	1774	1145	4021	2560	3350	3560	1343	5372	4576	2105	1782	2375	3102	3602	3667	3747	1940	7554	1848	1941	2711	2611	1662	5830	6403	5979	3687	8512	6373	4617	3286	5384	4995	2593	6648	3339	9558	3614	8432	2376	7149	3318
K01183	3953	1252	2174	1557	769	1568	1409	1381	3135	3019	1249	673	962	1325	1148	626	799	589	644	1432	1669	1069	861	1838	850	242	524	1004	481	502	2623	1137	2686	1550	1435	940	1266	1722	1187	2334	527	1038	332	1739	651	506	589	1313	470
K01182	15053	33558	31163	13638	23754	21083	28400	22998	17138	21198	24115	44981	42910	18208	41424	30196	30636	30274	53738	39684	17303	27887	23117	13757	44795	9251	18300	30956	29202	10062	22397	47794	23663	32728	40284	24724	33872	27602	36847	20093	21995	47010	22215	47071	32811	34944	11568	33446	31109
K01185	7444	1430	5797	9973	12721	7444	6890	6165	3605	7586	3759	3421	3045	13541	4099	5678	5336	9290	2323	4258	8482	11319	8214	15081	6086	15826	13152	7238	6586	16229	5783	2093	4586	5109	2199	7909	4555	4399	3398	7430	8805	2011	6701	1955	3458	6523	14102	6453	2459
K01184	0	124	4	13	1	2	8	2	0	2	2	4	5	44	2	6	3	6	4	4	1	8	1	9	1	0	1	4	0	2	0	7	1	9	0	0	5	1	0	2	2	2	1	0	3	6	1	0	0
K01187	39659	38952	40466	16779	23133	31322	30723	24637	23049	38347	33908	36778	40958	17328	37678	31959	30810	27291	48922	43552	33471	25466	36411	18648	39308	18057	21916	33140	43719	21745	42035	42445	44443	37200	38032	32453	43294	34625	43475	40847	27735	43680	27030	47559	32152	34923	21909	34995	40320
K01188	11042	24855	15317	10243	9928	11161	12734	9430	4613	10817	10763	16470	18035	7361	15914	13214	12772	11488	18239	14578	12030	11031	13111	6744	17993	4510	8720	12750	12298	5062	13865	19337	15787	14351	17579	12292	18185	12513	15891	13152	9875	20272	9129	19383	16009	13820	5432	14908	16788
K02596	9	29	38	81	26	71	43	22	26	22	18	48	31	103	51	106	38	31	63	21	20	97	45	197	44	33	42	49	58	15	40	64	43	77	96	98	50	47	117	42	15	48	57	21	22	21	22	92	12
K13766	15	48	22	24	8	20	22	26	26	21	6	6	13	14	6	8	9	17	18	4	8	18	8	21	15	4	11	51	14	5	3	8	4	17	4	7	5	11	16	3	4	2	4	4	3	2	5	6	2
K13767	5	22	20	8	38	22	34	29	54	8	19	29	50	18	112	41	96	44	132	25	11	12	30	12	87	10	37	34	105	9	60	89	64	62	230	72	117	77	265	53	11	68	65	24	22	16	16	134	73
K13002	3694	758	1480	466	340	1254	454	364	229	2075	549	61	334	110	134	165	101	50	69	288	1235	131	652	170	136	104	182	122	125	332	2178	393	2264	650	333	670	884	310	648	2052	301	313	132	926	390	241	403	401	140
K02984	0	2	2	0	2	0	2	0	0	0	0	0	2	0	2	0	0	0	0	0	0	3	0	2	3	0	0	0	0	0	1	0	0	2	319	10	2	1	0	1	0	0	1	1	0	0	0	2	0
K02986	14457	25933	19619	13227	16151	17018	19150	17052	14837	17126	19705	24841	25837	15241	24446	21753	22076	19820	28596	25821	17598	18335	17549	14123	24106	14141	15562	21099	20821	14443	18418	25532	17699	21855	23624	18978	21459	19799	22813	17259	18256	27093	18252	25935	20858	21312	14885	21469	24594
K02987	0	2	2	0	2	0	2	0	0	0	0	0	2	0	2	0	0	0	0	0	0	3	0	2	3	0	0	0	0	0	1	0	0	2	319	10	2	1	0	1	0	0	1	1	0	0	0	2	0
K02636	1	65	2	0	0	2	162	1	0	0	56	36	52	39	56	45	3858	36	45	54	0	0	0	0	2	0	98	2	4	0	0	0	0	2	0	0	154	0	0	0	0	1	0	0	0	1	1	1	0
K02982	14455	25931	19588	13220	16097	17003	19139	17037	14834	17114	19668	24783	25744	15207	24197	21690	22021	19755	28549	25768	17586	18318	17522	14117	24013	14132	15546	21053	20802	14435	18407	25513	17677	21843	23518	18959	21438	19774	22798	17244	18244	27053	18236	25918	20844	21301	14866	21452	24581
K02639	3	136	2	10	0	0	404	4	0	1	143	93	129	140	140	115	9648	92	113	137	0	3	1	8	8	0	246	1	10	0	0	2	0	5	0	0	386	0	0	0	0	0	0	0	1	0	0	1	0
K02988	12504	19667	17866	12545	14307	13878	18249	16022	14377	16059	18228	22469	23033	14482	20741	18619	20773	18608	27465	24008	15848	15521	15242	12881	18063	12765	14313	18913	19282	13492	16234	21482	15878	20447	18960	14872	19690	18137	20628	15873	16598	21555	15755	17862	17526	13991	13460	16018	22314
K08298	5	176	134	38	24	53	30	27	15	42	36	100	349	59	123	114	93	74	77	85	23	37	75	29	43	25	27	24	28	39	18	61	98	63	60	34	63	24	43	34	28	62	23	23	41	11	32	59	24
K08299	1	8	2	8	3	1	4	3	3	2	1	2	2	10	2	1	1	8	1	3	3	8	3	7	5	0	5	6	2	1	1	0	1	6	1	1	3	1	2	0	0	1	1	1	1	0	0	5	2
K03583	1046	46	927	2929	3960	550	1705	1576	247	538	669	1108	686	4557	1178	382	1175	2902	311	404	1279	3634	1280	3520	1593	302	3550	1484	503	216	361	461	280	906	394	87	613	290	95	140	119	82	670	246	91	178	107	1729	621
K03582	1046	51	926	2928	3958	549	1705	1574	246	537	669	1108	685	4556	1178	382	1175	2902	308	404	1279	3634	1280	3520	1593	302	3550	1484	502	216	361	461	280	906	394	87	613	290	94	140	119	82	670	245	91	178	107	1730	621
K03581	11294	14602	16711	12426	15793	13669	16619	15859	12766	13030	20634	25102	24666	15214	24289	20031	20513	19439	29347	23080	18002	18930	14583	12005	24447	6693	14239	19749	20724	6484	16646	25662	13486	21184	23203	14718	18470	17836	21884	11495	14050	24887	15334	24339	18259	19343	7616	22031	31613
K03580	1057	47	891	2899	3951	541	1706	1553	243	520	672	1098	652	4527	1178	373	1174	2888	303	406	1271	3614	1241	3458	1579	293	3540	1425	493	205	351	433	187	865	377	69	600	263	79	98	86	49	658	241	79	162	68	1692	600
K03587	6747	5598	5047	4721	5161	5020	5208	3853	3965	6259	5245	1773	2531	5525	2214	3422	5251	3924	1457	4317	5598	4707	5624	6992	2994	8336	5821	4015	4811	8910	5297	1778	5830	3563	1842	4915	4327	4056	3248	6864	4995	2136	4230	2905	3842	4649	8107	3741	2908
K03586	1039	49	892	2902	3950	545	1698	1555	244	523	666	1100	652	4526	1173	375	1171	2886	309	395	1264	3617	1240	3456	1577	295	3536	1425	493	206	346	439	187	870	379	73	599	264	81	98	87	49	647	241	81	162	65	1693	600
K03585	14464	4310	8030	6178	5693	9421	5845	4396	1878	10791	6610	1802	3230	6195	2491	5611	4364	4175	1648	4427	10053	5654	10077	11153	4023	15947	7646	5783	8755	16926	11013	2545	9975	6007	2563	9303	6721	6021	5366	12056	5999	3202	5096	3746	2460	6315	15780	4947	2919
K03584	12335	25159	17868	12128	14155	13569	17903	15588	13285	15673	18193	22388	23871	14262	20826	18642	20178	18540	27046	23671	15789	15494	15326	12715	17981	12740	14243	19076	18971	13361	15984	21184	15761	19014	18491	14308	19319	16726	19989	15628	15622	21421	15342	18527	18193	13709	13157	16126	22161
K03589	11521	12325	11310	9713	10199	13170	11612	10358	12321	12997	14913	13709	13735	10421	13588	14995	13934	10552	15872	17361	14307	12674	12079	11019	15294	12408	11366	12118	15013	12251	13828	14610	11936	12514	13639	13924	13590	10439	13871	13071	12901	16672	11461	17137	13071	17436	11486	15340	18358
K03588	21635	40395	33109	21195	26251	26636	32116	28375	19974	27875	38587	48480	50468	26005	47334	39879	38971	36675	58106	52455	29018	32765	27801	21764	45366	18978	24906	39626	37440	20062	32109	50204	28298	41288	43706	31982	37807	36164	42224	27983	32042	52482	32658	50091	37379	40095	21526	39943	48339
K01725	6	33	5	10	8	14	4	5	2	13	13	10	13	17	26	19	8	10	8	15	11	12	5	9	14	5	8	8	3	9	18	6	5	11	15	17	6	5	5	9	9	172	13	6	13	12	6	75	14
K01724	46	273	30	84	18	28	120	55	29	30	54	40	55	209	53	41	1957	63	52	59	19	28	15	66	29	6	67	82	21	8	11	20	10	46	7	8	91	14	22	8	17	23	34	30	2277	22	16	43	20
K01727	100	173	64	1465	76	91	89	123	59	87	71	89	55	166	222	73	69	119	80	60	15	47	14	87	67	23	22	34	43	9	27	17	22	130	77	26	38	25	69	26	13	22	4	4	75	5	12	45	12
K01726	3245	1838	2598	1989	1961	2660	2755	2345	1587	4051	7556	5283	5450	3377	5620	5902	4433	3876	8973	9077	6388	3244	2568	2412	4445	1457	2716	4591	6831	1796	5260	4816	2770	6454	4607	3329	4445	3238	5662	3553	4532	5878	3813	4431	3966	3843	1822	4969	11976
K01721	5	31	33	119	18	13	49	17	5	28	15	54	43	139	25	23	36	26	12	12	21	114	86	254	27	9	43	41	27	16	21	35	14	69	28	3	16	9	17	21	14	2	8	7	11	15	4	88	3
K01720	1000	61	827	2696	3909	417	1578	1507	221	461	616	991	603	4149	1129	226	1106	2848	284	359	1167	3256	1127	3097	1490	150	3436	1313	443	177	311	375	162	769	358	38	572	249	67	76	68	36	113	114	51	117	39	1404	582
K01729	2	10	3	2	1	2	1	3	0	1	0	0	2	4	1	2	2	3	1	1	2	2	1	5	3	1	6	19	2	2	1	1	1	7	3	4	2	4	1	4	4	2	3	1	2	5	4	1	0
K01728	597	617	882	370	251	511	627	378	116	621	498	71	352	391	94	171	428	193	108	233	394	140	944	633	122	127	603	418	188	226	1048	166	1858	704	284	648	2116	1289	662	1226	168	516	87	335	169	123	251	248	159
K02188	11143	15261	14800	6444	10228	11148	13207	10892	5255	11752	17131	20598	21533	9002	20173	16523	17158	14813	25157	21619	13693	13497	13971	7461	20266	5187	9548	16613	17631	6119	15161	22823	13232	16760	20060	13205	17175	16053	18881	11871	12465	22373	13176	22400	18410	17438	7018	17371	22225
K02189	7205	14176	13031	5849	9803	9704	12511	10426	4785	9523	16329	20341	20832	8752	19777	16139	14864	14610	24600	20814	11715	13208	11184	6893	19804	4779	8809	16150	14920	5341	12812	22318	11013	15785	19567	12521	15895	15707	17642	9837	11950	21809	12884	21196	17776	17036	6295	16881	21818
K02182	11	22	28	41	23	27	57	35	11	17	9	45	30	36	23	16	31	20	20	11	30	200	40	41	49	12	37	37	28	13	13	24	14	27	16	6	26	8	26	6	4	4	6	11	9	4	11	21	5
K03769	1975	1495	2106	1820	1745	2250	2349	1998	1293	3305	5872	4517	4354	3182	5055	5181	3544	3306	7329	8269	5486	3302	2275	2824	3978	1334	2442	4305	5944	1629	4344	3961	2426	5071	4220	2944	3566	2771	4694	3199	3857	4720	3074	3836	3094	3013	1367	4220	10885
K03768	14331	36267	20180	13891	17070	17503	19562	18083	12580	17310	20924	27421	31508	17191	28417	24406	26358	22537	32314	27341	19655	20715	18289	15602	27225	14787	16802	24752	23859	14894	20132	29110	18451	25148	27334	20774	22079	22029	25209	17110	20083	31216	21410	29476	24502	22241	16168	25089	27568
K03767	2250	3364	2279	5034	4487	1911	3668	4337	3855	2401	3627	3257	1493	5038	1542	1328	2313	3571	1950	1866	1728	4155	1580	3738	1778	1044	4167	1954	1166	577	1086	1137	2016	1500	792	497	1408	767	964	1695	345	760	558	1460	439	1293	593	2110	2182
K03765	1	0	9	69	9	1	19	9	1	4	5	28	4	78	9	0	10	8	2	3	12	84	20	190	19	5	29	30	17	5	7	18	6	38	11	0	9	4	3	6	1	1	0	5	3	10	1	11	2
K03764	1035	14	885	2887	3944	537	1688	1547	240	516	662	1094	645	4512	1168	370	1165	2877	302	390	1261	3604	1237	3446	1570	292	3529	1416	489	203	344	432	184	856	375	67	595	261	77	96	84	47	643	239	78	162	63	1687	597
K03763	9321	21694	16212	9740	12167	13602	16170	14947	11577	13022	19749	27305	27411	12079	26361	22383	20776	18923	32117	28908	13461	15727	13305	8511	23355	6586	11372	19778	17804	6724	15936	27888	13929	22117	25344	16469	20658	19403	22662	13057	16525	29705	16949	26341	21484	20435	8255	21444	26385
K03762	1235	238	1753	3250	4234	762	2375	2136	3102	1356	724	1218	1010	4511	1295	339	1330	2955	633	1075	1340	3844	1413	3473	1659	202	3617	1443	670	293	443	607	1215	1019	538	108	1006	397	565	431	154	175	194	513	203	185	123	1945	710
K03761	43	37	93	176	45	74	140	66	70	54	24	98	52	197	31	19	55	21	41	21	43	345	108	303	63	19	79	53	53	19	30	68	28	84	23	12	30	13	35	23	15	20	17	23	30	22	21	284	9
K03760	28	48	111	237	47	65	134	80	42	61	33	120	83	422	44	31	93	53	31	36	58	376	145	412	85	26	102	163	58	30	51	88	120	141	51	26	49	46	36	69	49	92	37	33	47	34	102	324	31
K09457	5604	3091	3562	1709	1258	5017	2993	3136	1333	4942	4670	2355	2343	1281	1793	4119	5175	1650	2183	3403	4311	1482	4690	3554	2107	8647	2847	2845	4691	8795	5199	2325	4751	3590	2100	5324	4178	4068	3420	5801	5261	2743	3973	2366	1616	4924	8160	2231	2275
K09456	30	50	78	156	39	58	125	45	40	45	24	98	44	164	30	19	49	21	26	21	42	346	106	294	64	17	79	55	44	19	29	67	26	87	23	13	30	12	25	22	14	11	14	21	26	23	21	285	9
K09459	209	48	178	120	183	93	172	45	67	162	186	147	238	223	717	184	268	150	207	209	128	44	245	110	268	34	174	56	126	96	215	112	305	276	397	131	551	96	281	200	50	94	85	96	79	118	50	98	157
K09458	14110	23217	18263	12434	15742	16169	18058	15837	7734	15588	19790	24994	25510	15345	25099	21797	23969	19872	28018	25245	17602	18761	17601	14557	24401	14037	15711	21095	20487	14367	18409	25379	16443	20899	23513	18524	21216	19371	21909	15991	17416	26395	17395	24719	20865	21600	14874	21952	24552
K00602	31168	46109	38647	26395	31694	38214	38143	33905	21447	37091	45036	49797	50675	30997	48040	49843	45162	39882	56739	55439	43096	37874	36755	33372	49748	43716	33238	44977	43752	44284	41784	52192	35624	46169	47282	46072	44072	42878	46754	39711	46356	55103	42772	52797	42720	50954	43986	45512	60266
K09981	14	38	15	18	11	14	10	40	12	19	23	13	16	18	16	14	12	62	26	14	7	9	9	9	16	3	5	20	14	4	9	12	8	23	3	5	6	16	12	5	7	4	3	6	3	7	1	23	0
K09980	3	3	5	8	6	3	5	8	3	8	3	4	5	14	5	2	4	8	4	3	4	11	3	8	10	2	6	11	5	3	0	5	3	8	1	2	2	3	3	1	2	1	2	2	0	2	1	3	2
K09983	4	36	6	14	5	5	6	9	4	14	4	6	7	14	5	3	3	6	7	2	3	12	3	8	10	2	4	9	5	3	1	7	2	10	2	3	2	2	3	1	1	2	4	3	1	2	1	4	0
K09982	28	8	63	121	43	58	85	71	39	28	22	67	36	108	36	34	44	18	21	14	27	161	72	253	52	19	56	34	35	9	37	68	30	71	75	23	34	29	27	18	14	28	13	19	27	21	22	257	8
K09985	11	42	14	20	8	10	10	12	24	13	4	3	4	14	5	5	3	10	15	3	4	3	2	9	8	2	3	5	13	1	0	2	1	10	0	1	1	2	12	0	1	3	1	3	0	2	2	5	1
K09984	10	16	35	116	16	22	57	25	8	20	14	47	25	168	23	8	30	16	9	12	18	125	57	248	35	9	43	32	21	12	16	41	14	69	16	3	17	11	7	16	11	7	8	16	10	16	5	251	5
K09987	11	37	13	20	8	10	10	12	24	13	4	3	4	14	4	5	3	10	15	3	4	3	2	9	8	2	3	5	13	1	0	2	1	8	0	1	1	2	12	0	1	3	1	3	0	2	1	5	1
K09986	12	39	13	24	9	11	12	14	25	14	6	4	5	17	5	5	5	10	16	5	6	6	2	14	13	2	5	12	12	3	1	3	2	14	1	3	2	4	14	0	1	1	2	3	1	2	1	5	2
K09989	608	88	341	200	423	771	242	267	171	494	1274	541	526	296	1051	1481	406	458	544	969	2437	543	364	304	984	414	347	549	533	346	1333	750	395	492	1472	968	508	542	832	553	920	631	876	995	803	829	466	1105	4846
K09988	1938	7010	7255	3036	5395	3004	6734	5639	2276	3584	3789	10300	9092	4227	8590	5359	6763	7744	11825	7407	2363	5345	4307	2904	7957	1406	3833	7735	5500	1731	3433	8822	4218	7485	7604	3267	6852	6614	7420	3237	4035	7537	4043	5802	5840	3168	1751	4467	5489
K12583	5	38	5	11	2	6	5	7	5	5	3	4	8	6	5	2	5	4	5	4	2	2	8	7	0	0	2	4	2	0	2	3	3	5	2	3	4	1	4	2	1	2	2	2	2	1	1	1	2
K12582	1012	9	877	2820	3936	449	1675	1515	230	481	631	1077	628	4320	1147	238	1144	2849	289	371	1201	3585	1223	3371	1542	163	3504	1337	474	192	336	431	183	830	375	40	592	252	74	93	76	44	121	129	69	136	57	1676	582
K12589	0	2	2	0	2	0	1	0	0	0	0	0	1	0	2	0	0	0	0	0	0	2	0	2	3	0	0	0	0	0	1	0	0	2	319	10	2	1	0	1	0	0	1	1	0	0	0	2	0
K11720	1054	103	945	2951	3969	565	1719	1589	273	554	675	1114	688	4574	1187	387	1179	2912	326	409	1284	3644	1281	3532	1602	305	3556	1490	517	219	362	466	283	921	397	87	615	293	105	139	120	85	674	251	93	178	110	1737	625
K09759	4665	12031	10322	4305	7903	7055	9482	7485	3322	5794	7242	15374	14943	5969	13981	10118	10578	10211	16605	11152	5356	9804	8038	4696	15737	3219	6310	11229	8610	3274	7281	16970	7448	11042	14116	8614	11773	9528	11769	6034	7468	16229	7629	14864	11325	12032	4036	11386	8947
K10985	12	0	11	7	45	5	5	7	5	7	42	40	41	29	205	38	33	38	41	35	9	6	5	7	59	1	7	5	9	2	8	3	8	7	68	1	5	4	8	3	4	3	3	2	4	3	2	10	5
K10984	24	1	21	16	89	14	10	17	22	14	82	80	80	54	408	77	64	73	81	70	15	9	9	11	115	4	12	8	16	4	15	5	11	13	134	3	9	7	14	6	8	7	5	4	5	5	2	14	6
K07468	0	0	2	0	0	0	1	0	0	0	0	0	1	0	0	0	0	0	0	0	0	2	0	1	0	0	0	0	0	0	0	0	0	2	0	0	2	0	0	0	0	0	0	1	0	0	0	0	0
K07469	1663	5970	5966	2397	4757	2369	5782	4848	2016	3166	2940	8502	6809	3158	6630	4066	5412	6493	10826	6338	1701	3967	3037	1921	6190	1005	3031	5652	4580	1385	2483	7016	3073	5363	5687	2258	5423	5088	5914	2570	3043	5550	2947	4112	4950	1660	1219	2979	3967
K07464	3099	14483	5107	2400	2769	3303	4628	3873	4655	4675	7525	5977	9472	3461	6164	6009	5544	4565	8619	6095	7388	4638	4852	2862	6203	1840	3563	6390	7767	1983	5967	7211	6167	6843	7308	4100	6460	4788	7366	4990	4416	9245	3970	7807	6916	4424	2106	6267	11916
K07465	9	67	10	11	5	9	171	40	7	12	64	53	60	43	62	50	3865	42	54	67	5	8	9	5	7	5	106	9	12	3	2	9	4	6	4	4	160	7	6	3	1	4	4	5	5	2	1	1	2
K07466	2	2	5	0	3	2	4	8	0	1	0	0	5	0	2	0	1	0	0	0	0	5	2	3	3	0	0	2	1	0	1	1	1	7	320	10	3	3	2	1	0	0	1	2	6	0	1	2	0
K07467	9726	19754	19288	10668	14763	13423	18577	16740	7629	13812	19169	30503	27790	13011	26216	21510	21144	21131	37546	27834	17065	17784	14463	9727	26913	6806	12855	22431	23067	6978	16295	28199	13626	25417	23766	15454	21224	18414	24527	12370	17064	29307	15093	24659	21316	17659	6959	19715	32135
K07460	8516	24828	15949	9570	13442	11091	16539	13138	8181	13023	17505	20426	23449	13855	19980	17642	19717	18156	25394	23082	14328	14964	14941	12362	17589	11913	13807	18765	18352	13014	14293	20756	14546	18475	18156	13771	19087	17560	19082	14138	15396	21136	15368	17716	17952	13691	13123	15911	21714
K07461	7304	13222	13188	10597	12654	8813	14738	13720	10474	9967	15480	20934	19778	13090	18282	14104	16250	17027	25295	18828	10797	14097	10328	9165	15591	4291	11663	15732	14495	4609	10840	18864	9642	16814	15205	9053	15093	14640	16347	8428	10891	18075	11039	14063	15273	9512	5212	13115	19913
K07462	14336	23039	18757	12854	15805	16745	18251	16361	11890	15941	19614	24735	25558	15133	24158	21688	23826	19715	28293	25036	17526	18299	17477	14095	24008	14122	15519	21019	20668	14344	18307	25291	16421	21690	22946	18888	21060	19545	22265	15888	18236	26810	18154	24663	22971	21477	14819	21335	24331
K07463	2	2	5	0	8	2	4	8	0	1	0	0	5	0	6	0	1	0	0	0	0	5	2	5	9	0	0	2	1	0	3	1	1	8	958	30	3	4	2	3	0	1	2	2	6	0	1	8	0
K10679	1078	48	1053	3098	3983	518	1790	1639	254	555	679	1177	771	4820	1215	280	1211	2945	315	446	1293	3811	1426	3905	1645	206	3615	1671	543	240	413	543	485	1047	452	89	659	356	116	241	189	158	235	185	124	195	212	2067	654
K10678	17	3	62	190	33	47	110	54	19	28	26	103	42	348	34	18	54	35	18	21	43	346	104	331	66	17	81	106	38	18	26	60	22	88	20	9	26	16	13	20	11	9	10	28	22	20	18	280	8
K10670	4327	3707	4390	4178	3797	5168	4532	4444	2224	5389	12083	8404	8221	4838	9522	10632	6826	6423	11235	12259	12349	5992	4441	3893	8764	2903	4624	9681	8811	2952	9212	8893	5093	9152	9179	6724	7433	6099	8796	5510	8470	9071	6882	7447	6963	6909	2905	10156	23410
K10673	6	0	8	7	3	5	7	5	20	6	0	0	0	0	0	0	0	1	9	0	0	1	0	1	0	0	0	0	7	0	0	0	0	2	0	0	0	0	8	0	0	0	0	0	0	0	0	0	0
K10672	1353	807	1097	638	922	1855	1034	897	447	1139	2782	1542	1549	910	2108	3425	1428	1175	1470	2168	4978	1541	1132	997	2585	1025	1136	2174	1497	820	2815	2001	1041	1965	2566	2183	1577	1295	1921	1243	2577	2048	1901	2167	1947	2355	990	3126	10322
K10674	3	8	9	20	4	7	11	6	2	13	6	5	12	30	5	4	6	5	3	8	6	7	20	12	5	1	5	4	2	4	3	5	4	12	5	2	2	2	3	7	6	1	4	1	3	0	1	37	3
K10677	46	1	75	254	10	9	46	18	8	27	193	148	190	323	75	32	102	54	60	54	120	117	100	377	40	16	59	56	39	19	119	134	95	799	66	36	86	52	62	51	46	108	36	31	215	55	10	343	35
K08724	539	64	875	936	503	964	663	923	5420	827	171	134	197	250	142	300	345	228	903	277	426	102	77	157	235	81	94	262	565	133	230	219	174	1264	125	617	238	445	979	167	1000	1152	505	272	211	195	78	170	571
K08722	1464	1556	2116	3464	4999	1524	2948	3076	604	1315	1553	2717	3023	5364	4124	2052	2913	4766	1501	1644	2082	4945	2757	4205	3734	837	4361	3650	1481	849	1843	3696	2179	2706	3952	1976	2476	4555	2193	1452	1247	1698	3547	2798	1133	1675	1552	3870	1593
K08723	15	0	61	130	30	44	107	31	16	27	17	89	32	142	23	12	40	11	10	13	37	336	99	279	56	15	72	47	34	16	25	57	21	65	19	8	25	9	11	19	10	9	10	16	20	20	18	278	6
K08720	1	2	2	51	0	1	0	19	1	2	8	12	9	167	10	5	10	26	5	8	5	8	4	45	12	2	6	60	3	1	1	1	0	20	0	1	0	8	2	0	0	0	0	11	1	0	1	2	1
K08721	0	0	1	1	1	1	2	1	1	1	0	2	1	0	1	2	0	1	0	1	0	3	0	0	1	0	0	1	0	1	0	3	0	1	0	2	0	0	1	0	0	0	0	0	0	0	0	0	0
K08728	416	6	764	2113	511	799	640	775	5408	741	34	45	83	155	207	47	46	51	750	53	3	8	24	82	60	6	11	14	463	14	12	10	93	120	78	19	18	10	619	25	25	127	28	21	27	28	16	91	26
K00119	14	52	19	30	11	15	17	19	25	16	5	13	11	23	6	8	5	16	17	6	7	19	5	21	17	5	8	30	13	5	2	11	3	25	5	9	5	8	14	2	6	1	5	3	5	2	3	14	2
K00118	23	48	6	7	4	8	16	6	5	8	10	4	7	5	11	3	7	3	3	13	5	4	1	4	8	1	2	1	2	1	5	5	1	8	0	2	3	0	1	3	1	2	15	3	2	1	6	2	1
K00449	12	31	24	89	14	15	33	18	28	17	11	31	11	81	15	5	15	11	16	5	14	86	23	194	22	6	29	25	24	6	7	24	7	51	14	5	12	7	17	8	4	2	3	8	7	12	2	14	4
K00448	12	19	24	87	14	14	33	18	28	17	10	31	11	80	15	5	15	11	16	5	14	84	22	193	21	6	29	23	24	6	7	24	7	50	14	5	12	6	17	8	3	2	3	8	7	12	2	14	4
K00446	5	38	25	39	11	16	21	11	4	24	8	9	19	62	11	8	12	11	6	12	9	17	39	26	13	5	11	16	5	10	4	9	8	22	13	7	10	5	5	15	13	1	8	2	7	2	2	74	2
K00117	130	274	122	202	59	95	198	69	49	76	47	107	67	247	52	37	70	31	36	59	67	383	173	336	82	21	97	72	56	35	51	77	40	115	35	15	49	17	26	46	38	21	55	28	38	30	34	590	13
K00116	1044	111	912	2920	3959	485	1813	1555	255	512	681	1155	676	4453	1201	280	3104	2893	333	424	1225	3682	1263	3578	1570	177	3593	1374	505	206	353	464	195	889	396	54	691	263	89	111	89	52	142	137	79	149	66	1725	587
K00111	7996	8875	8592	9711	13007	8359	9941	8309	3116	6448	11214	12275	13425	14158	13851	10808	12261	12321	10858	9489	12226	16195	10624	12123	16733	4135	12551	12601	10963	3963	10296	16275	8305	14137	14652	10498	10796	9802	11155	6388	9503	15545	10591	15968	15334	14306	6111	17698	16161
K00113	1050	27	900	2849	3975	567	1714	1610	258	529	667	1112	648	4333	1187	396	1181	2875	309	400	1274	3616	1238	3413	1587	312	3543	1376	526	210	366	464	200	854	448	94	621	281	111	104	92	123	664	237	92	170	83	1674	603
K00112	1059	28	914	2895	4004	580	1724	1654	260	544	714	1275	716	4441	1323	448	1218	2963	353	448	1293	3657	1267	3467	1648	319	3568	1519	557	235	400	529	234	1098	519	130	649	364	159	129	164	209	715	276	190	342	127	1725	658
K01531	5096	2161	5078	7377	6727	3348	4677	4966	7944	5798	9207	4438	4761	7494	4703	2687	3542	5339	10111	4391	9595	7264	7098	7058	6355	1839	6933	6056	16169	2269	5990	2999	4962	8729	3771	1959	4601	2383	7500	3208	2430	2832	2040	1633	4084	1778	1116	5658	10864
K04720	15572	27789	24949	11152	17407	16679	23277	18711	9135	19373	28157	37057	38395	16492	34910	27949	27550	26708	47361	38955	22166	22345	21578	12394	32430	7997	16363	28479	29911	9810	23797	37866	20590	29983	31446	19689	29495	25876	32253	19083	21143	37929	20709	34107	30034	24401	10465	26543	39307
K01533	14655	26151	19955	15284	16333	17374	19692	17405	16026	17389	19842	25148	26024	16001	24578	21959	26065	20019	28946	25969	17710	18735	17723	15244	24266	14195	15825	21443	21099	14511	18540	25805	17830	22476	23742	19140	21745	19962	23174	17360	18362	27252	18395	26187	21006	21586	14982	21850	24675
K01534	36486	63023	54118	41947	44844	41234	51755	46486	20812	44796	60422	75260	76370	43905	73105	60625	58076	60531	93792	75782	52508	52716	48703	38364	71510	32846	42779	65780	69548	35374	52482	75445	46117	69703	68109	48829	60589	57426	68477	43464	50581	74740	49869	67553	59897	53192	36135	59010	79648
K01535	2	6	5	3	0	3	5	2	2	4	1	2	6	3	2	2	3	2	3	1	1	1	0	1	2	0	1	0	1	0	0	0	0	1	0	2	1	0	1	1	0	0	0	0	1	0	0	2	0
K01537	12409	22463	17521	10823	11978	16308	16204	14181	10718	15773	17456	25187	25336	11060	25132	23507	23034	17472	30192	30301	16746	14490	15265	10371	22471	13873	12040	19492	19878	13821	18092	24216	15413	19515	23676	18534	20798	17120	22296	16490	14824	27190	15146	24760	18633	19047	13701	19614	25064
K00413	13	66	20	76	12	15	18	38	27	18	12	19	16	183	15	13	17	35	26	10	9	19	8	58	22	5	11	70	18	4	2	8	3	37	3	6	4	11	16	1	3	4	4	15	3	2	3	10	3
K10120	2048	6000	6800	3134	5152	3007	6380	5467	6343	3653	3236	8901	7618	3495	6948	4261	5812	6740	11593	6484	1863	4137	3264	2143	6306	1053	3151	5904	5065	1420	2684	7410	3420	6206	5823	2402	5786	5267	6570	2660	3150	5912	3049	4169	5305	1936	1243	3418	4056
K05777	297	647	795	426	425	931	1075	676	404	1422	1424	2480	2416	1274	2454	2758	1945	1701	3609	6201	477	1007	489	609	752	529	802	1287	932	681	1117	1607	655	873	1233	1215	1676	1195	1558	1671	1898	2642	2148	2338	3143	1454	534	1489	2435
K03972	27	6	18	137	22	95	35	40	17	43	36	45	22	271	31	133	32	38	18	23	72	104	34	260	46	133	57	97	33	18	16	19	9	66	12	28	14	11	8	9	10	5	523	115	12	36	7	22	17
K03973	2140	299	1675	3738	4667	976	2405	2337	1928	2125	3480	1924	1778	5379	1943	766	1856	3518	3197	1178	3543	4730	2254	4351	2810	462	4350	2472	4735	641	1930	1472	1141	3143	1168	382	1356	750	2056	730	633	1009	448	699	1193	448	240	2692	3735
K03970	1013	18	877	2867	3936	450	1674	1535	228	480	638	1088	636	4484	1157	242	1153	2872	293	378	1206	3592	1227	3416	1555	166	3510	1398	478	193	336	431	183	850	376	41	593	260	74	93	76	44	122	142	69	136	57	1677	583
K03971	15	0	61	130	30	44	107	31	16	27	17	89	32	143	23	12	40	12	10	13	37	336	99	279	56	15	72	47	34	16	25	57	21	65	19	8	25	9	11	19	10	9	10	16	20	20	18	278	6
K03976	12477	22775	17384	9493	11744	14147	15943	14571	11457	13974	18534	23468	24605	10231	22619	19039	18141	16609	27453	23347	14822	14353	15392	8293	21887	6532	10992	18540	19045	7122	16946	24533	15891	19855	22302	15745	19906	18739	21507	13798	17695	26463	16262	24280	20449	20156	7877	19179	23619
K03977	14364	25916	19458	11680	15998	16835	19004	16859	13786	16969	19672	24810	25789	15093	24238	21716	22015	19774	28413	25791	17594	18339	17543	14043	24044	14141	15552	21098	20731	14442	18409	25566	17685	21751	23223	18964	21454	19799	22699	17253	18256	27044	18252	26043	20847	21318	14845	21450	24594
K03974	1013	17	877	2867	3936	450	1674	1535	228	482	637	1088	636	4484	1157	242	1153	2872	293	378	1206	3592	1227	3415	1555	166	3510	1398	478	193	336	431	183	849	376	41	593	260	74	93	76	44	122	141	69	136	57	1677	583
K03975	5674	4622	4672	4700	5380	3313	4425	3667	9946	5011	1622	1487	1874	4727	2003	967	1723	3251	1840	2669	2880	3954	2503	3929	2091	511	4063	1962	1781	880	3226	1529	4737	2241	1952	1378	2757	1201	2690	4177	766	1272	689	2457	923	619	878	2727	1366
K03978	14196	22932	18695	12841	15802	16719	18053	16338	11893	15905	19517	24668	25395	15078	24128	21637	19954	19673	28240	24959	17494	18278	17441	14086	24011	14120	15418	21021	20655	14344	18252	25216	16355	21638	22936	18863	20876	19512	22241	15863	18169	26778	18084	24672	20595	21233	14794	21256	24270
K03979	14428	25231	19518	13207	16081	16967	18794	16991	14771	16989	19512	24749	25744	15183	24143	21621	21957	19706	28247	24787	17502	18312	17526	14091	24021	14105	15514	20913	20759	14369	18375	25553	17692	21839	23208	18940	21405	19752	22726	17169	18162	26974	18243	26031	20850	21294	14868	21427	24403
K13378	5410	1571	3589	3848	4599	4228	3176	2393	830	4466	1950	1209	1587	4758	1698	2793	2338	3224	775	2144	4720	4112	5100	6356	2531	7998	5314	3087	4091	8406	4251	1051	3698	2715	1151	4435	3231	2241	2201	4884	4607	1295	3143	1423	1004	3349	7408	2823	1014
K02372	11201	21866	15749	12474	13610	10731	16199	14683	7831	12866	17570	22435	23176	14130	20922	16617	19789	18609	26478	22056	13720	15205	12460	10265	17516	5162	12891	17757	15454	5549	14495	20836	13731	17944	18319	10867	17923	16194	17988	11706	11614	20389	13008	17362	17759	11153	6286	15603	21934
K02371	10387	15952	10002	4217	5968	10481	8884	8662	3942	9819	17441	13973	15967	5903	14197	13947	11290	9314	15400	16213	12888	9649	11703	5597	14515	5217	7415	12083	13666	5140	13997	15674	11980	11041	14583	11924	13026	12527	13698	10359	9613	18448	10791	19601	14706	17017	6246	14857	20370
K02377	9731	8654	9950	3930	5629	7318	7690	6067	2917	9141	4877	8851	8275	3829	7464	6982	8649	7033	11568	8535	6546	4924	7631	5216	7401	9011	5066	7671	8832	10015	8431	8119	8535	7938	6855	7336	8600	7418	8880	9414	7898	7086	6248	6378	10756	5188	8930	4831	4588
K02379	3379	6576	7713	5640	9179	3896	7894	7071	2490	4317	4911	10448	9067	8144	9116	6167	7177	10319	11798	7856	5368	8462	5505	5933	8977	1833	7064	8408	5731	2083	4349	9043	4426	7131	8132	3688	6772	7059	7142	3567	4243	6538	5393	6150	8404	3217	2352	6343	9536
K03396	1	3	1	6	0	1	2	1	2	1	1	2	1	6	2	1	1	0	1	1	1	0	0	3	3	0	1	2	1	0	0	0	0	5	0	0	0	0	1	0	0	0	0	0	0	0	1	1	0
K03394	18003	28593	25540	11143	16218	15066	23674	19352	9169	20058	29346	34972	37976	15893	31631	25060	31399	26529	46118	36296	20721	19909	22373	11813	26899	7003	15977	27995	30653	9549	24142	35167	22163	29454	29120	16902	29761	27929	31423	19722	19870	34030	19584	28260	30243	18424	10281	22415	34425
K03392	12	65	17	19	13	24	12	55	4	16	7	13	20	12	12	21	13	13	7	8	5	14	15	13	7	5	6	19	4	3	13	15	10	11	12	9	9	14	9	6	11	20	7	4	13	2	10	16	4
K03390	1898	6070	6488	2493	5019	2653	6217	4939	2130	3471	3011	8554	7080	3208	6801	4168	5684	6551	10990	6427	1762	4017	3329	1980	6353	1052	3233	5703	4735	1452	2908	7192	4107	5616	6406	2605	6201	5260	6451	3093	3098	5820	3047	4186	7452	1719	1453	3228	4077
K03391	0	11	2	2	0	1	1	2	0	1	1	2	6	1	1	3	3	2	2	0	1	1	6	1	0	0	1	2	0	0	1	0	0	0	0	0	0	0	2	1	1	0	0	0	1	0	0	1	0
K03399	936	84	351	260	353	780	597	630	218	624	3814	541	508	387	734	1515	958	676	948	1078	2599	719	380	502	906	431	518	773	666	519	1654	507	530	425	841	874	649	1547	707	544	968	687	842	879	3450	1867	486	1285	6055
K12136	26	8	13	34	20	91	23	21	18	44	29	10	18	48	29	130	24	18	18	19	70	27	17	42	41	132	36	40	26	19	12	5	7	22	13	28	20	8	13	7	9	6	524	105	13	27	8	26	17
K12137	56	640	124	51	44	152	367	82	32	173	174	42	50	64	94	199	69	74	39	994	152	44	37	65	52	169	69	220	40	82	57	25	18	34	37	68	50	58	66	99	109	125	534	108	17	51	30	45	208
K06610	335	2746	717	605	401	635	810	664	4411	961	84	86	282	95	59	71	107	68	877	193	14	31	51	17	16	8	40	33	414	64	77	204	445	128	210	61	179	170	655	1119	63	318	131	912	167	62	63	186	234
K12138	30	622	114	24	30	52	350	67	16	134	146	24	34	22	76	56	53	60	28	975	93	19	25	31	29	36	44	199	25	71	44	12	12	20	31	30	42	53	60	94	100	120	9	8	9	24	18	26	192
K12139	80	637	132	72	52	230	381	90	43	210	197	39	56	89	105	312	78	77	46	1004	205	49	47	94	66	289	88	229	50	92	62	14	16	39	33	85	50	57	66	99	115	128	1053	206	25	76	32	49	221
K11444	1	1	2	3	1	2	2	1	0	2	1	2	2	4	1	1	1	2	1	0	0	2	0	3	1	1	1	1	0	1	1	2	0	4	2	1	2	0	0	0	1	0	1	0	1	0	1	2	0
K11440	0	1	4	1	1	2	1	0	1	1	2	5	13	2	5	7	2	2	3	3	0	3	3	1	2	1	1	1	3	1	2	5	6	2	4	4	3	2	3	2	0	3	0	2	1	0	0	2	1
K11443	13	54	14	17	10	11	11	12	25	17	5	3	6	15	5	2	4	6	14	4	3	6	2	10	8	3	2	3	11	1	0	4	1	9	0	1	2	0	12	3	0	2	1	4	0	2	2	4	2
K11442	0	0	1	0	0	0	0	0	1	1	0	1	0	0	0	0	0	0	1	0	0	0	0	0	0	0	0	0	1	0	0	0	0	0	0	0	0	0	1	0	0	0	0	0	0	0	0	0	0
K00612	52	264	167	70	57	87	109	92	30	132	62	116	316	101	122	106	91	105	66	127	55	113	138	92	127	45	65	194	67	79	128	198	160	160	176	126	110	143	137	252	71	150	138	100	56	58	68	119	34
K00613	4	94	69	23	13	28	19	13	9	27	24	49	185	34	67	58	55	40	46	49	16	21	38	18	29	14	17	20	21	22	10	35	54	36	34	18	39	17	27	21	14	34	14	13	25	6	18	33	12
K00610	11987	18281	17066	10046	14555	13335	15852	12805	8344	14655	14523	21546	22597	13797	21791	17503	16854	17445	25178	22302	13637	16856	16271	12970	21852	12297	13886	18348	18782	13384	15627	23766	15877	19143	20527	16204	19386	16737	19994	15877	15761	23030	15494	23430	17932	18952	13410	18775	17277
K00611	9287	24609	16847	13254	15214	13032	17265	15764	17689	11255	14752	22418	23006	13177	21525	16543	18252	17695	22817	18325	11697	17186	13384	10203	21534	5782	12458	17623	12691	5340	12503	25100	13704	16430	22018	13477	17003	16787	18615	10683	11328	22084	14786	24024	18585	17085	7887	19612	19138
K00616	10696	25034	17253	10333	15166	13097	17759	14389	10051	13409	16737	23458	24143	14584	22618	19179	22313	18264	27032	25136	16535	17630	15571	11496	22719	6370	14357	18461	18980	6503	15228	23046	14883	18861	20682	13748	19886	15323	19910	13005	13471	24805	13075	23558	18213	17483	6838	20552	27450
K00614	67	185	195	124	93	656	638	1365	446	248	80	1085	176	88	106	521	650	290	608	309	40	230	81	57	67	531	337	195	217	47	11	116	94	13	14	138	155	85	124	31	40	53	77	5	7	8	8	35	5
K00615	43570	58559	48750	32759	36797	44510	44584	39452	30078	43451	59048	64365	69365	36454	66307	57820	53895	46322	75230	63847	52955	49802	44516	34619	70399	26574	35690	55277	59212	27092	54954	74017	46255	65404	67988	51945	55322	50344	62870	42326	49375	79569	46690	74601	62886	63964	29959	66266	78850
K00619	309	193	45	69	49	120	79	154	23	129	2635	155	114	143	119	201	113	129	142	199	290	244	47	72	79	63	51	140	54	186	446	97	37	59	93	123	49	63	46	85	94	147	148	20	67	1007	136	74	1238
K10240	220	2731	879	360	285	264	919	636	2881	1167	112	76	358	107	61	37	134	77	281	769	83	32	88	20	24	8	70	57	143	87	145	291	1317	194	279	86	479	265	545	1374	74	298	143	1246	223	71	78	194	314
K10241	220	2731	880	359	285	264	919	636	2881	1168	112	76	358	107	61	36	135	76	281	768	83	32	88	20	24	8	70	57	143	87	145	291	1317	194	279	86	479	265	546	1374	74	298	143	1246	223	71	78	194	314
K10242	220	2731	881	359	285	264	919	636	2882	1168	112	75	358	107	61	36	135	76	281	768	83	32	88	20	24	8	70	57	143	87	145	291	1317	194	279	86	479	265	546	1374	74	298	143	1246	223	72	78	195	314
K10243	238	2924	923	400	300	290	1014	697	2928	1205	124	104	381	138	76	45	161	86	296	795	96	72	123	73	40	15	94	73	157	94	160	316	1343	216	292	93	499	284	562	1388	81	309	153	1267	235	79	84	407	322
K04110	1	6	4	4	2	3	3	2	1	3	2	3	4	4	2	4	2	2	2	1	0	6	3	2	4	1	0	2	1	1	2	3	1	4	1	2	1	1	1	1	1	0	1	0	0	2	0	1	0
K04117	0	1	1	3	0	1	1	1	0	0	1	2	3	4	2	2	2	3	1	1	0	0	4	2	0	0	0	1	0	0	1	0	0	2	0	0	0	0	2	0	1	0	0	0	0	0	0	1	0
K04116	0	5	1	7	0	1	1	2	0	3	1	2	3	7	2	2	2	4	1	2	1	0	4	3	0	0	1	1	0	0	1	0	0	3	0	0	1	0	2	1	1	0	0	0	1	0	0	1	0
K04118	1	0	2	1	1	1	0	0	0	0	0	1	1	1	1	0	1	0	1	0	0	1	0	1	1	0	0	1	0	0	1	1	0	1	1	0	1	0	0	0	0	0	0	0	0	0	0	1	0
K05517	30	1	86	488	57	64	199	78	33	51	37	172	60	612	93	28	84	47	30	34	84	600	148	1170	143	28	156	163	72	32	45	142	41	245	40	13	50	24	19	39	26	27	31	98	2295	106	35	326	26
K07705	150	286	315	238	216	299	572	701	1103	262	194	431	356	185	381	324	830	528	573	267	178	352	231	148	420	99	253	676	339	98	283	679	277	380	410	291	507	1528	545	229	561	400	570	193	2558	367	182	856	419
K07704	298	1626	644	324	313	451	1314	866	1163	573	821	691	659	278	630	516	1019	702	716	2289	652	456	350	247	536	199	379	1122	494	270	468	795	393	496	539	385	663	1677	739	452	805	710	624	242	2728	460	244	1039	837
K07707	680	155	613	1798	445	1779	1172	2213	729	1056	1263	2432	702	558	875	2165	1237	793	999	1315	2294	849	449	451	848	1209	862	824	753	416	1146	638	445	661	797	1043	592	463	777	510	979	805	736	883	825	941	409	1124	4755
K07706	136	173	371	1644	274	1098	931	1943	561	613	154	1906	367	317	390	923	913	498	597	476	104	449	185	242	315	841	542	398	348	110	153	399	269	317	646	440	361	277	337	163	112	332	236	74	119	78	131	266	71
K07701	15	0	61	139	31	44	108	32	16	24	18	92	33	183	25	14	43	13	11	12	37	339	100	287	56	15	74	47	34	16	24	58	21	68	19	8	25	9	10	16	11	9	10	16	22	20	18	278	6
K07700	1017	9	901	2888	3948	457	1705	1527	235	485	640	1117	639	4388	1156	243	1158	2855	292	373	1220	3695	1264	3560	1565	172	3540	1364	496	197	346	454	191	866	386	45	603	258	80	99	78	47	122	134	83	149	64	1709	583
K07703	17	0	70	202	37	46	127	39	17	30	23	121	37	250	33	17	52	21	16	16	47	418	117	468	71	19	100	66	51	20	31	77	26	104	29	8	34	14	14	22	12	10	10	21	25	30	19	286	7
K07702	1017	9	901	2888	3948	457	1705	1527	235	485	640	1117	639	4388	1156	243	1158	2855	292	373	1220	3695	1264	3560	1565	172	3540	1365	496	197	346	454	191	866	386	45	603	258	80	99	78	47	122	134	83	149	64	1709	583
K07709	26	12	33	95	57	59	60	106	14	26	18	58	29	86	48	49	40	28	13	22	18	111	33	199	55	24	42	34	23	10	41	74	35	72	140	36	46	45	25	27	19	42	16	10	23	14	27	44	10
K07708	1027	83	930	2919	3951	470	1700	1569	255	511	647	1104	675	4531	1169	256	1164	2896	311	393	1224	3622	1267	3494	1577	177	3529	1467	498	207	352	462	279	908	396	60	610	291	98	136	112	81	151	150	84	152	103	1723	608
K01955	19071	34768	23469	14900	17188	18960	20978	18433	15636	20077	21072	26054	30163	16786	26337	22677	24568	21531	30229	27545	18861	19339	22410	15789	25632	14533	17214	23518	24835	15636	22222	28075	23590	27032	25799	21329	25478	23211	26394	21278	20234	32176	19415	29393	25633	22516	16414	23594	22515
K09934	1	47	1	5	3	1	3	2	1	5	2	3	1	10	2	5	2	3	0	7	2	9	2	4	3	0	4	4	2	2	2	1	2	4	1	0	2	1	1	4	3	1	1	1	3	0	1	2	3
K09935	4635	6521	8061	4313	7002	5918	7143	6485	3189	5532	7089	11815	9705	5234	10806	7568	9252	8135	14958	8945	5937	8041	6150	5074	13306	2710	5091	8710	10469	2862	6309	12172	5588	10625	11329	7224	7989	7405	10525	4725	6228	11724	6166	11648	8844	9557	2861	9724	9287
K06216	308	0	573	537	347	586	439	561	4308	446	1	9	31	3	1	3	0	1	552	0	2	33	18	4	2	2	3	5	363	1	9	11	75	11	6	10	10	4	493	5	21	50	26	18	26	27	14	53	25
K09937	38	48	121	237	65	89	146	129	47	65	36	126	86	386	59	49	76	64	35	40	62	383	148	407	100	36	103	179	58	33	58	112	131	153	102	42	59	66	42	72	54	64	45	36	46	36	75	335	33
K13745	16	5	63	145	29	49	110	34	20	26	22	92	37	181	24	15	45	13	13	13	38	335	99	288	56	16	72	49	34	15	25	60	21	71	19	9	24	10	13	15	12	9	9	16	22	21	19	277	6
K13747	9419	20164	13484	5865	8228	9069	11512	9447	4372	10543	13849	15254	18641	7647	15004	12165	12733	12303	19810	13432	10814	9347	12551	7983	13737	10516	8360	14513	15629	11613	12404	16243	12340	15318	14344	11038	14571	13630	15363	11215	11556	15946	11399	13172	12812	10374	11891	10192	13275
K06211	1046	16	932	2857	3971	566	1709	1549	250	545	676	1126	709	4371	1233	417	1194	2901	327	430	1273	3629	1266	3413	1611	304	3544	1412	510	219	376	493	217	861	431	104	629	291	109	128	109	264	671	359	103	191	88	1777	626
K06212	1187	1284	1289	3049	4086	795	2233	1748	308	850	1242	1577	1355	4779	1722	849	1635	3221	752	2026	1640	3786	1538	3615	1850	423	3769	1818	681	427	653	697	413	1227	694	288	917	500	371	406	423	824	930	768	483	484	428	2063	1131
K09933	23	40	68	150	34	52	118	37	19	37	21	98	39	194	28	17	48	20	15	18	40	349	102	297	60	17	77	61	36	19	27	65	24	83	21	13	29	15	13	21	13	10	13	18	25	21	19	279	8
K02618	23	14	74	414	45	50	151	49	34	39	27	126	49	377	82	21	65	26	24	19	68	409	114	1092	112	21	129	90	63	22	39	124	37	214	35	12	44	16	20	28	10	11	15	75	23	93	19	258	12
K02619	5973	4319	3921	4101	4917	4931	3568	2770	1069	5367	3130	1717	2109	5205	2435	4110	2648	3575	1272	3146	6959	4521	5470	6643	3230	8399	5654	3530	4730	8802	5389	1589	4520	3152	2014	5220	3702	2634	2946	6586	5462	1835	3746	3124	1742	4107	7650	3800	5874
K02968	14071	19401	18948	12549	15767	16572	18391	16453	14528	16431	18366	23644	23659	14200	23097	20686	20715	18811	26625	24603	17068	17474	16742	12867	23217	13885	14860	20057	19824	14177	17766	24499	16990	20637	22471	18467	20439	19174	21853	16742	17744	25193	17603	24331	19488	20776	14403	20637	23963
K02966	0	2	2	0	2	0	2	0	0	0	0	0	2	0	2	0	0	0	0	0	0	3	0	2	3	0	0	0	0	0	1	0	0	2	319	10	2	1	0	1	0	0	1	1	0	0	0	2	0
K02967	14456	25921	19613	13227	16106	17013	19147	17048	14836	17119	19672	24799	25789	15220	24241	21713	22017	19786	28563	25788	17593	18331	17545	14116	24047	14141	15555	21096	20818	14442	18406	25528	17694	21849	23539	18972	21450	19792	22807	17251	18249	27042	18250	25930	20844	21310	14844	21458	24584
K02616	22	27	76	412	45	49	150	51	31	38	29	128	53	376	82	26	67	26	24	21	70	411	120	1092	113	21	130	94	64	23	41	124	37	213	35	12	44	16	22	29	10	11	16	75	25	94	19	258	13
K02965	14508	25937	19634	13230	16116	17033	19164	17062	14839	17146	19702	24835	25890	15236	24256	21742	22064	19810	28579	25822	17610	18338	17547	14111	24052	14141	15552	21100	20822	14446	18451	25593	17728	21892	23578	19000	21479	19833	22826	17270	18315	27192	18328	25963	20910	21556	14901	21522	24654
K02962	0	0	2	0	2	0	2	0	0	0	0	0	2	0	2	0	0	0	0	0	0	3	0	2	3	0	0	0	0	0	1	0	0	2	319	10	2	1	0	1	0	0	1	1	0	0	0	2	0
K02611	24	17	78	416	48	52	153	51	35	41	30	130	52	380	84	23	66	28	26	21	69	413	116	1094	115	22	129	94	64	24	40	127	38	217	36	15	45	17	21	29	11	12	17	76	24	93	19	260	13
K02613	32	25	79	419	48	59	156	53	37	47	28	130	54	381	84	23	67	29	27	23	70	414	117	1097	115	23	130	99	64	25	41	129	40	219	36	15	47	18	22	29	11	13	18	76	26	93	19	260	12
K03569	22359	42682	32468	18042	26378	26535	30485	25909	21485	25821	35969	43656	47533	24090	45462	37662	38668	34521	52777	45237	28934	31078	28901	20876	44478	18200	24152	37283	35815	19697	31397	48110	27812	38423	43966	31681	37432	35565	40905	25969	29989	50153	31028	47561	39554	38362	21601	38593	46240
K03568	1793	925	1400	3376	4309	1461	2283	1828	465	1206	1963	1547	1303	5070	2199	1917	5720	3320	911	1455	3662	4045	1853	3983	2375	733	4128	1879	1221	709	1798	924	1007	2514	1549	1468	1707	815	1098	1030	1914	1604	1651	1242	3311	992	561	2814	5327
K03565	14054	24260	18588	12589	15534	16119	17917	15526	14549	16493	18944	23564	23755	14430	22619	20373	18420	18099	27523	24524	16741	17291	16169	13475	22543	13704	14803	18987	20128	13860	17225	22985	16287	19400	21347	17104	19890	15687	21087	16206	16392	25061	15499	23486	19841	20031	13412	19906	23311
K06218	83	728	192	369	94	243	499	280	138	231	218	185	183	483	204	284	412	226	425	1097	140	297	106	264	112	100	148	361	135	174	114	130	88	1172	124	590	223	362	397	182	1000	1146	506	92	172	84	106	165	239
K03567	1026	28	926	2906	3965	485	1705	1606	238	507	646	1110	679	4518	1181	273	1175	2896	302	395	1223	3624	1269	3489	1584	184	3530	1465	492	207	368	482	291	909	457	74	625	307	96	145	119	98	154	149	91	151	113	1732	608
K03566	1107	172	1054	3291	4042	654	1941	1660	359	637	721	1282	743	4970	1243	414	1256	2949	383	442	1349	4181	1471	4180	1712	333	3689	1580	609	259	391	572	238	1096	450	98	657	305	149	158	133	65	680	279	123	210	97	2190	616
K03561	16601	5539	9382	6261	6298	10460	7074	5481	2237	11830	12334	1979	4007	6513	3200	6476	11532	5094	2291	5223	11603	5286	12785	10643	4767	16560	8774	6815	11265	17842	13097	2809	12316	6776	3457	10327	9673	8870	6688	13290	6341	3886	6285	4039	5420	8496	16509	5297	5566
K03560	1042	49	928	2928	3955	552	1705	1573	246	538	669	1108	682	4557	1178	381	1175	2901	309	404	1279	3636	1277	3522	1590	303	3550	1484	503	217	361	462	281	912	397	87	613	291	91	139	120	83	672	246	92	176	108	1730	622
K03563	4314	6538	3397	4050	6594	5083	3271	3293	1200	2745	7278	5002	5087	6151	7049	6377	3983	5293	3835	4133	6400	7503	4383	5358	9408	2426	5596	4804	3693	1910	5103	6307	3001	3514	7833	6011	3904	3067	4273	2649	3447	7343	4434	9635	4783	10080	2415	9310	9655
K03562	1073	215	957	2972	3995	603	1740	1637	277	563	684	1137	711	4593	1205	431	1197	2932	335	423	1287	3666	1286	3540	1620	321	3561	1504	519	224	381	511	301	944	466	119	642	317	123	152	134	108	682	251	104	187	127	1754	627
K01709	4867	7862	3123	865	920	2235	1324	1051	796	2731	3798	927	2877	665	1346	1275	1293	973	998	1113	3085	762	5577	972	1268	891	1570	1751	5107	1427	3342	1131	3535	1588	1265	1386	2777	1015	2196	2514	1161	2352	1212	2346	4399	2242	1054	1745	2122
K01708	681	19	143	267	78	166	164	86	84	96	120	124	71	239	54	48	69	22	62	37	105	373	125	332	86	27	92	65	120	30	158	185	67	344	70	46	79	34	104	62	40	151	28	38	95	35	295	378	21
K01707	4	15	6	15	5	6	6	6	3	5	2	4	6	9	3	3	4	3	4	2	4	7	3	8	5	2	3	5	1	3	1	6	2	11	2	5	2	2	4	2	2	0	2	1	2	1	1	4	1
K01706	791	643	415	443	201	415	472	204	117	305	434	638	691	554	470	571	747	254	493	653	284	704	513	555	367	154	366	249	328	159	473	875	372	920	452	341	584	221	386	318	851	772	551	535	613	634	811	1146	858
K01704	31628	58140	49966	29666	41387	33631	47673	40354	22947	37524	46460	69297	67956	37854	64690	50172	55021	53354	81287	66802	36414	45498	40626	28439	60805	15535	36133	51539	48967	17474	41747	68718	42321	54146	61169	36857	55583	47389	57119	37626	36275	66461	38483	62211	52281	43222	19915	50685	60418
K01703	32111	64135	50298	29767	41495	33871	47869	40622	22969	37579	46715	69456	69117	38010	65154	50684	55482	53772	81430	67032	36516	45553	40902	28515	61050	15653	36310	52143	48970	17531	41890	68746	42621	54355	61632	37136	55808	47646	57167	37725	36284	67438	38706	63111	53139	42903	20279	51007	60503
K14165	1	8	1	4	2	3	5	1	1	1	0	4	2	1	1	4	0	1	0	2	0	8	1	0	3	1	1	2	1	1	1	5	1	4	0	3	0	1	1	1	1	0	0	0	0	1	1	0	0
K14166	1	6	1	4	1	2	2	9	2	2	0	0	1	2	0	0	0	1	0	0	1	1	1	1	2	0	0	2	1	0	0	1	0	2	0	0	0	1	0	0	0	0	0	0	0	0	0	0	0
K14161	45	219	43	92	24	36	52	80	54	40	25	37	26	189	31	20	25	42	41	35	17	31	17	63	23	8	18	79	28	10	8	20	6	45	6	12	16	16	29	5	6	7	21	20	6	9	9	10	3
K14160	26	60	62	59	24	32	29	41	51	41	7	16	40	47	11	13	7	23	30	14	19	29	40	78	21	13	17	67	31	14	16	31	96	53	20	17	16	29	33	43	34	36	29	8	12	15	46	46	24
K14162	50	233	42	99	25	36	50	73	55	41	27	36	31	195	31	21	29	42	44	33	17	30	17	65	22	8	17	77	27	10	9	20	9	47	6	13	15	13	31	7	6	8	21	18	7	10	9	10	4
K05396	1149	254	1278	3064	4087	656	1931	1737	313	643	790	1444	1235	4619	1440	574	1526	3053	486	570	1370	3967	1662	3824	1841	294	3727	1705	877	313	626	1069	816	1302	833	330	943	536	424	353	550	505	489	491	325	491	379	2251	975
K03709	296	556	551	1853	403	1268	1419	2606	1746	856	280	2050	439	399	603	1088	1511	839	1469	727	142	503	200	238	440	890	656	640	517	163	199	363	302	303	1101	528	575	1485	516	215	117	297	436	50	86	110	103	338	102
K03708	1679	333	876	2099	776	2132	1678	2769	1903	1430	4086	2499	889	720	1368	2567	1940	1237	2035	1633	2732	967	526	590	1229	1282	1044	1138	1119	642	1906	983	802	947	1541	1346	1053	1832	1240	742	1090	1197	1070	982	1393	1915	883	1572	6104
K08160	15	0	61	131	30	44	107	32	16	28	17	89	33	144	23	12	40	12	10	13	37	337	99	280	56	15	72	47	34	17	25	57	21	65	19	8	25	9	11	19	11	9	10	17	20	20	18	278	6
K03701	22299	29584	25806	16260	19611	25229	23587	20437	23273	24015	23133	28048	29326	16893	29469	27863	25035	21692	31346	31457	23786	22211	24035	18835	31890	23517	18961	25594	26972	24053	25384	31740	24683	26547	30389	28144	26931	24518	28966	24544	25473	33932	24513	35978	25020	32853	24574	28786	28595
K03700	6946	13174	13119	8113	9746	10294	12850	11811	10613	10205	12953	21494	19806	9028	18386	14938	15197	13780	26742	19711	8954	12430	10143	6524	18442	4850	8774	14264	15404	4713	10795	20597	9788	16687	17032	11277	15440	12338	17469	8933	11492	22201	10571	18935	14125	14700	4997	14833	15890
K03703	13471	19878	18797	12703	15630	16648	18683	16308	14272	15957	17050	24192	23637	14440	23350	20960	21202	18886	25895	24878	15311	17433	16374	13333	22923	13789	14740	19594	16749	14002	17042	25247	16712	20260	23063	18674	20948	19311	21316	16754	17658	25534	17609	24723	18896	20885	14623	20184	21340
K03702	14457	25930	19615	13228	16110	17016	19153	17050	14837	17126	19677	24802	25802	15220	24242	21716	22051	19788	28565	25797	17594	18332	17547	14122	24051	14141	15560	21099	20820	14442	18416	25528	17700	21852	23552	18976	21459	19798	22811	17259	18254	27093	18251	25934	20855	21310	14885	21466	24590
K03705	8960	23628	15807	9233	11431	12583	15516	14469	13927	12384	17401	23466	24150	10217	22410	18695	19592	16456	27709	22599	12544	14135	12281	7547	21411	5929	10106	17636	16443	5882	13999	24441	13632	18995	21961	14397	18094	17445	20403	11999	13538	25675	14581	24401	19801	18119	7343	18593	23397
K03704	16401	18891	21720	27665	26289	19463	23154	20565	18576	17538	24257	30066	27950	26947	30732	25950	23607	26100	30701	28852	25274	29884	18464	22390	34187	8735	22993	23690	20842	8380	20769	31082	16971	25764	29632	20188	23388	18760	24333	15217	18841	32260	17689	32926	31648	28876	9556	32759	42592
K03707	783	6529	2203	1143	1087	1245	2410	1939	4348	2292	1089	1356	2289	1025	1722	1205	1026	1383	1465	1601	860	1234	1633	987	1310	507	787	1793	963	579	1400	3021	3376	1553	2606	1527	2185	3062	2342	3473	942	1439	3077	4442	1124	1205	1394	1845	1235
K03706	7537	13105	12404	7313	9457	10023	12290	10987	5138	9545	15801	21450	19670	8839	18759	15854	14903	13669	25058	20086	10848	12596	10222	6555	18754	5120	8876	14323	14555	4973	11895	20670	9728	15736	17491	11377	15232	12030	16494	9084	11242	21472	10597	19407	14890	15959	5547	15512	21144
K06283	2342	2984	2874	1837	2469	2764	2465	2729	1332	2890	5961	4183	5385	2738	6309	5163	3672	3696	5549	4240	6367	3680	3621	2605	5673	1669	2659	5373	6317	1788	5156	5925	3734	5984	6974	4045	4041	4974	5674	3093	3887	4714	4873	4996	4247	3791	2749	5742	10392
K06282	1394	433	1141	2855	4074	720	1777	1792	318	749	3466	1297	1055	4348	1372	675	1337	3053	545	664	1730	3594	1429	3316	1692	404	3607	1580	908	445	921	588	855	983	620	288	758	419	356	317	244	368	849	276	236	1213	328	1642	1881
K06281	1394	426	1140	2854	4074	719	1777	1791	318	749	3465	1296	1053	4348	1372	676	1336	3053	544	664	1730	3595	1429	3316	1692	404	3606	1579	908	445	921	587	855	983	620	287	758	419	355	317	244	368	849	276	236	1212	328	1638	1881
K06287	13949	25717	18664	12407	15503	15317	17520	14369	8922	15993	19479	23160	25488	15047	23971	20738	20706	19075	26641	25298	17460	17980	17417	14057	23782	13309	15007	20584	19996	14334	18267	25267	17489	21755	23033	18607	20965	18383	21820	17143	18198	26873	17443	25800	20805	21209	14852	21183	24503
K06286	510	216	1020	2282	595	1702	1486	2617	5978	1165	150	1907	327	293	187	805	896	472	1894	495	69	422	151	166	105	768	505	291	792	91	30	211	225	140	33	213	249	132	811	76	76	213	135	26	37	40	29	148	39
K06285	11	31	14	44	94	53	19	23	6	14	27	50	46	51	169	88	49	41	29	31	24	53	22	75	155	32	23	45	29	16	95	152	73	155	512	129	104	90	92	61	23	50	37	15	54	20	68	110	16
K06284	707	7786	1999	911	1593	1750	1754	1795	595	1040	1661	2741	4724	1500	4652	3449	2777	2697	2174	2021	1408	2083	2353	1191	3256	946	1410	3194	1565	854	2235	4812	2853	3021	5658	3090	2924	4092	3306	1897	1968	3878	3801	4089	2572	2195	1936	3633	1935
K08161	1740	12	2305	4153	4803	1857	2805	2832	9957	1830	651	1138	777	4431	1176	276	1194	2861	1589	423	1255	3757	1383	3632	1604	200	3587	1399	1460	231	400	498	585	921	429	95	652	288	1238	154	109	234	300	173	118	219	89	2016	619
K06438	6772	12557	12171	5711	9670	9201	11415	9179	4585	9007	13333	19700	19476	8630	19615	15538	14101	13441	23891	19404	10999	12365	10091	6525	19260	4460	8420	14259	14387	4804	11794	20873	9822	15687	18810	11601	15217	12352	16763	9154	11117	21174	10770	19384	14826	15129	5110	15607	20050
K06869	0	2	2	0	0	0	2	0	0	0	0	0	2	0	0	0	0	0	0	0	0	3	0	1	0	0	0	0	0	0	0	0	0	2	0	0	2	0	0	0	0	0	0	1	0	0	0	0	0
K06868	0	0	3	0	0	0	2	0	0	0	0	0	3	0	0	0	0	0	0	0	0	4	0	1	0	0	0	1	1	0	0	0	0	2	0	0	2	0	0	0	0	0	0	1	0	0	0	0	0
K06867	1056	278	937	2842	3945	485	1691	1570	268	516	654	1051	680	4399	1170	261	1164	2893	326	405	1209	3367	1222	3279	1542	169	3495	1419	495	197	360	437	282	875	387	73	621	288	150	140	110	82	164	147	87	143	109	1681	611
K06866	1036	14	885	2889	3946	537	1690	1546	242	516	663	1095	646	4516	1170	371	1166	2879	302	391	1261	3606	1238	3446	1571	292	3531	1413	489	203	345	432	185	856	376	67	596	260	77	96	84	48	643	239	78	162	63	1688	597
K06865	0	4	2	0	2	0	2	0	0	0	0	0	2	0	2	0	0	0	0	0	0	3	0	2	3	0	0	0	0	0	1	0	0	2	319	10	2	1	0	1	0	0	1	1	0	0	0	2	0
K06864	6179	11932	10494	4532	8099	7810	9935	7916	3329	6123	10781	15319	15047	6123	14237	11451	12855	10556	15861	12888	8460	9875	8286	4899	15836	3549	6432	11237	8471	3656	9068	17196	7979	11520	15202	9411	11922	11111	12162	6454	8196	16965	8103	16283	12480	13902	4820	12574	15661
K06863	0	4	3	0	2	0	2	0	0	0	0	0	3	0	2	0	1	0	0	0	0	3	1	2	3	0	0	0	0	0	1	0	1	4	319	10	3	1	0	1	0	0	1	2	0	0	0	2	0
K06862	0	0	2	0	2	0	2	0	0	0	0	0	2	0	2	0	0	0	0	0	0	3	0	2	3	0	0	0	0	0	2	1	0	2	353	10	2	1	0	1	0	1	1	1	0	0	0	2	0
K06861	6459	1975	3894	4157	4791	4602	3733	3039	982	4859	4795	1412	1903	5172	1976	3222	4947	3723	1065	2489	5238	4263	5364	6632	2854	8242	5602	3673	4566	8705	5043	1342	4404	3231	1470	4758	3720	3693	2587	5346	4788	1670	4059	1607	3506	4513	7976	3194	2379
K06860	12	79	16	17	9	24	104	51	20	24	40	57	41	26	41	40	1948	32	38	46	8	17	11	10	10	11	65	20	16	6	6	17	7	8	6	13	90	8	13	5	3	10	6	7	8	3	2	1	3
K12658	30	29	15	15	7	14	21	11	23	13	8	4	8	11	8	2	4	7	12	14	7	4	1	8	5	1	3	3	7	0	5	2	1	6	0	1	2	1	10	2	1	1	15	1	3	0	6	7	2
K15023	0	5	1	0	0	0	0	0	0	0	0	0	0	0	1	0	0	0	0	0	0	0	0	0	0	0	0	0	0	0	0	0	0	2	0	0	0	0	0	0	0	0	0	0	0	0	1	0	0
K15022	3	7	37	26	7	9	8	20	4	16	2	9	31	28	5	7	4	13	2	9	15	19	36	64	13	9	14	60	11	10	14	24	94	39	18	14	13	26	10	42	33	35	25	5	11	14	44	38	22
K15024	5895	21255	15684	6749	11761	7977	14954	12743	5601	10358	13152	23497	22134	10014	20662	15684	16535	18142	30595	23201	10494	12014	9867	6522	17964	3937	9360	17737	16132	5002	10795	20408	10049	17387	17437	9013	16222	15240	18358	9351	11795	19218	11447	16155	17854	8394	5053	12664	21375
K08700	47	558	144	70	152	203	524	265	68	123	94	272	224	74	346	279	2183	276	170	152	69	252	128	70	321	87	210	374	138	137	196	736	228	185	514	389	432	702	412	193	399	188	593	920	134	236	348	446	136
K08162	1013	10	904	2825	3948	459	1688	1528	231	491	640	1096	686	4329	1193	264	1175	2882	304	400	1209	3600	1248	3375	1580	172	3518	1382	492	199	345	446	205	841	408	56	614	277	87	108	86	83	136	146	81	145	76	1691	591
K00137	20	1	63	135	30	45	107	36	38	28	17	90	28	156	21	12	41	12	19	10	36	335	83	279	54	14	72	47	40	13	25	56	19	65	14	7	24	9	19	14	5	9	7	16	20	20	18	244	6
K00135	1728	3859	2597	5902	5011	2416	4005	4414	6327	2169	1405	3403	1887	5867	2491	1596	4451	4036	2185	1373	1803	4947	2018	4677	2938	995	4519	3358	1735	572	987	1684	1210	3050	1741	891	1740	1406	1686	1640	731	1334	934	1534	772	1092	436	2824	1570
K00134	15098	25998	20021	15152	16460	17889	19604	17417	15077	17653	20829	25305	26217	16111	24869	23114	22473	20146	29029	26661	19872	19221	17972	15011	24818	14551	16001	21681	21323	14770	19562	26009	18004	22411	23998	19791	21859	20085	23453	17708	19101	27611	18811	26785	21583	22072	15252	22769	29261
K00133	15117	26060	19798	15476	19619	16831	20295	17905	9764	17070	20342	25893	26420	19740	25406	22082	23214	22671	28164	26183	18857	21943	18768	17576	25625	14429	19090	22517	20861	14647	18750	25954	17803	22702	23914	19029	22045	20047	22273	17345	18351	27153	18908	26188	23202	21489	14955	23185	25200
K00132	47	78	99	48	36	69	97	34	13	37	196	221	177	77	96	146	189	53	62	67	153	121	110	66	87	38	67	58	40	23	106	264	101	148	119	92	143	62	79	53	301	187	179	85	180	221	86	297	275
K00131	613	251	447	268	383	1433	905	1660	660	734	1229	1657	568	323	877	1989	1062	629	1477	1214	2239	640	343	288	765	954	661	562	690	354	1096	484	337	300	748	927	519	320	757	450	857	529	602	804	682	724	326	1003	4653
K00130	1064	174	1026	2983	3997	592	1863	1627	321	547	716	1193	818	4609	1297	419	3182	2981	442	468	1249	3718	1341	3524	1647	213	3627	1507	579	220	403	538	296	950	505	176	760	346	256	152	113	145	205	190	127	169	110	1991	615
K00138	12	0	46	51	20	38	80	24	15	13	10	60	23	42	11	10	29	5	7	4	25	251	64	85	37	10	44	27	17	7	17	36	13	19	4	7	14	4	7	2	4	8	7	11	15	10	17	233	4
K00429	3	53	10	14	5	7	13	6	3	9	5	13	12	29	4	7	4	5	3	6	6	28	19	12	5	2	7	10	5	6	1	6	3	10	5	3	2	3	1	7	9	1	4	1	4	0	3	37	1
K00428	899	882	1448	553	533	948	766	548	579	773	581	159	646	610	221	388	502	285	461	324	1577	537	4670	1074	672	761	1295	1087	4903	919	1019	200	1940	801	416	657	2168	1300	1619	1031	152	475	656	430	406	155	260	278	189
K00421	0	9	1	0	0	0	0	0	0	0	0	0	0	0	1	0	0	0	0	0	0	0	0	0	0	0	0	0	0	0	0	0	0	2	0	0	0	0	0	0	0	0	0	0	0	0	1	0	0
K00423	0	6	1	3	0	0	0	0	0	2	1	0	1	2	0	0	0	3	0	1	0	0	0	1	0	0	0	0	0	0	0	0	0	0	0	1	1	0	0	0	0	0	0	0	0	0	0	1	0
K00425	7262	2031	5604	9164	9171	5815	5828	5026	6610	6071	5490	2694	2784	9899	3157	3521	5673	6387	2106	2920	6524	8067	6729	10357	4307	8438	9104	4872	5535	8926	5217	1725	4678	3985	1751	4768	4120	2691	3187	5409	4902	1732	4073	1793	1318	4661	7731	5107	2950
K00427	16	0	61	132	31	45	109	32	17	28	17	91	33	144	24	14	40	12	10	14	37	340	99	279	57	15	72	48	35	18	26	60	22	66	19	10	25	10	11	20	11	9	10	17	20	21	19	278	6
K00426	6279	2022	4809	6786	5293	5430	4352	3572	6416	5643	4888	1776	2202	6027	2091	3305	4602	3565	1840	2576	5403	5076	5648	8113	2898	8301	5752	3643	5131	8765	4924	1435	4534	3378	1416	4740	3577	2457	3129	5355	4821	1653	3946	1721	1245	4593	7688	3679	2354
K09845	0	2	1	1	0	1	0	1	0	0	0	1	0	2	0	1	1	0	1	0	1	0	0	1	0	0	0	1	0	0	0	0	0	0	0	0	0	0	0	0	0	0	0	0	0	0	1	0	0
K14083	109	26	55	79	94	179	45	171	38	91	258	235	135	144	240	404	98	226	133	171	331	120	72	108	185	92	75	301	116	76	216	132	76	303	226	196	78	196	146	111	125	249	133	92	160	292	71	179	158
K14086	2	7	28	8	13	13	15	13	3	12	9	19	59	14	46	25	31	32	16	29	8	15	25	6	38	9	14	46	17	7	9	15	23	10	34	16	21	25	13	15	10	40	15	17	12	10	19	15	9
K14087	17	102	107	42	50	68	53	73	17	47	37	83	255	48	131	107	100	80	64	85	27	47	70	27	82	32	37	70	38	32	36	75	90	62	132	51	78	61	50	47	33	93	36	32	44	16	49	64	24
K14084	104	16	59	99	186	64	98	79	29	110	167	146	188	175	708	176	239	149	122	204	62	39	37	85	260	21	70	47	33	70	82	66	63	186	360	48	128	61	64	92	40	82	57	54	54	97	30	45	119
K14088	76	718	224	67	80	120	404	144	34	185	332	179	299	73	213	170	160	146	96	1067	248	77	96	60	114	70	84	276	66	104	110	93	103	84	165	82	121	122	110	142	137	214	50	45	107	46	68	101	221
K14089	30	79	55	43	73	59	313	444	19	47	53	58	98	47	125	79	555	337	62	67	44	48	47	32	212	27	114	338	50	31	123	110	102	98	204	93	278	1335	121	80	27	64	170	21	25	55	59	167	62
K01552	8043	25710	15999	10541	10760	12058	15653	13965	20774	13301	13450	21219	21406	9055	18970	16262	17015	14301	26842	22948	11505	12487	10556	6631	18951	5249	9046	15436	15591	5162	11770	20379	12580	15511	17798	11624	15978	12903	18503	11875	11324	22918	11092	22872	16047	15334	5448	16088	21490
K01551	532	1246	573	321	373	500	632	252	132	495	411	553	726	392	867	628	4439	324	405	556	435	442	595	364	652	196	507	292	294	218	755	905	762	859	1597	620	1287	424	619	713	580	742	461	456	633	430	393	952	448
K01556	9	180	17	23	7	17	16	23	4	11	6	11	15	17	8	12	10	15	11	9	4	18	8	15	8	3	5	19	4	4	4	13	6	18	3	7	10	5	7	4	5	4	5	4	7	8	3	5	5
K01554	20	1	47	394	45	38	175	52	24	36	19	134	30	388	71	17	59	26	19	20	64	522	82	1056	114	20	126	95	58	24	30	118	28	202	33	7	43	12	15	27	6	5	11	66	12	85	19	32	9
K01555	5	139	7	20	4	11	11	9	1	12	5	9	10	15	5	11	5	10	7	8	3	15	7	11	6	2	3	14	3	5	3	12	4	13	3	4	8	3	5	2	4	3	6	3	4	7	3	4	0
K13688	35	29	36	21	28	80	38	27	49	21	18	23	29	14	54	113	37	30	71	27	14	19	12	12	35	30	17	30	52	8	44	50	36	42	92	109	44	49	124	32	13	50	70	17	20	10	31	57	12
K13683	13	0	46	54	21	38	81	24	15	17	11	61	23	47	12	10	29	5	7	6	26	253	64	88	37	10	44	28	17	8	18	36	13	22	4	7	15	5	7	7	4	8	7	11	15	10	17	235	5
K13685	1403	846	1079	2485	852	1335	1432	1492	4566	1110	3342	629	650	669	1136	1003	3089	883	1190	1540	912	407	298	455	826	317	395	973	883	458	1217	975	798	2014	1856	1389	957	2219	1639	644	1237	1703	1292	315	437	1319	754	817	1764
K13684	13	0	46	54	21	38	81	24	15	17	11	61	23	47	12	10	29	5	7	6	26	253	64	88	37	10	44	28	17	8	18	36	13	22	4	7	15	5	7	7	4	8	7	11	15	10	17	235	5
K13687	1	3	2	4	2	1	1	3	1	1	3	4	3	1	1	1	0	2	0	2	1	4	0	1	1	0	1	1	1	1	1	3	0	3	0	1	0	1	0	2	1	0	0	0	1	0	1	1	1
K13686	1	5	2	4	1	1	1	4	1	1	4	2	4	2	1	1	1	2	1	2	2	1	1	2	0	0	1	1	0	0	1	1	0	3	0	0	0	1	1	1	0	0	0	0	1	0	1	1	1
K02399	1016	22	881	2826	3939	462	1699	1555	232	484	635	1097	640	4435	1152	246	1158	2879	296	377	1210	3700	1227	3267	1564	168	3506	1431	471	196	334	431	181	828	368	45	592	262	75	88	78	44	123	137	69	127	65	1673	583
K02398	3757	548	2729	3808	6160	4417	2860	2659	1056	2374	3866	4152	2983	5605	5607	4809	2926	4247	3058	3233	5328	6948	3697	4908	8485	1937	5112	3576	3134	1535	4012	5523	2183	3038	6413	5130	3218	2200	3614	2178	2909	5484	3099	8221	3461	8570	1934	8234	7713
K02395	3253	660	2542	3688	5865	3720	2787	2529	966	2224	2728	3706	2565	5358	4783	3334	2494	3944	2625	2481	3208	6672	3566	4729	7754	1586	4879	3250	3140	1398	3065	4970	2438	2775	5596	4430	2943	1994	3282	2525	1818	4920	2458	7358	2702	7676	1675	7053	2801
K02394	1312	200	906	2859	3974	542	1738	1633	262	592	3261	1202	731	4525	1260	420	1242	2995	433	558	1485	3747	1247	3294	1620	214	3534	1527	520	374	761	484	202	867	443	148	621	305	117	160	160	169	264	155	116	1131	181	1736	1817
K02397	3853	512	2738	5247	6217	4575	2877	2807	1131	2448	4030	4125	2946	5721	5659	5046	2836	4369	3123	3323	5624	7102	3674	4994	8570	1996	5126	3766	3219	1574	4110	5349	2147	3045	6423	5207	3135	2262	3645	2215	2670	5480	3011	8210	3398	8484	1893	8085	7550
K02396	6626	5276	6166	6726	8928	8693	5816	4725	2228	4671	7529	9581	9388	7797	11561	10009	6952	7027	7871	7053	8618	11860	7822	7136	16706	3851	7732	7337	6468	3116	8128	13867	5801	7045	13760	10740	8341	5625	8430	5099	6565	15038	6881	18175	9084	17990	4175	15744	11766
K02391	1027	138	898	2847	3949	476	1717	1568	256	499	640	1103	647	4449	1158	251	1163	2890	314	381	1214	3710	1231	3278	1572	170	3510	1442	483	199	335	441	184	841	369	49	598	265	89	90	78	47	126	140	69	135	66	1679	584
K02390	4259	6640	3286	5395	6397	4929	3280	3259	1197	2683	6968	4612	4660	6057	6163	5846	3686	5006	3527	3858	6088	7418	4232	5190	8986	2216	5473	4604	3518	1845	4796	5823	2729	3372	7030	5678	3643	2724	3897	2457	3272	6998	3769	9338	4597	9945	2322	9063	9332
K02393	1313	200	906	2859	3974	542	1738	1635	262	592	3261	1202	732	4525	1260	420	1242	2996	434	558	1485	3747	1247	3295	1621	215	3534	1531	520	374	761	484	202	867	443	148	621	305	117	161	160	169	264	155	116	1131	181	1736	1818
K02392	7787	11631	7202	7214	9752	10069	6709	5720	2589	5681	12311	11090	11959	8617	13823	12748	8463	8453	9320	8860	11772	13176	8895	7773	18410	4594	8628	9179	7528	3825	10444	15623	7064	8140	16182	12523	9680	6924	9930	6091	8361	17602	8813	20429	11724	20399	5128	18425	18583
K13532	1	0	1	2	1	2	2	9	1	1	0	0	0	0	0	0	0	1	0	0	0	0	0	0	0	0	0	1	0	0	0	0	0	0	0	0	0	1	0	0	0	0	0	0	0	0	0	0	0
K13531	22	7	35	1442	25	49	40	72	37	30	3	6	5	128	5	5	7	21	7	2	1	3	2	74	3	1	3	9	4	2	0	1	7	103	3	2	2	5	2	0	1	0	0	0	0	1	0	12	0
K13530	3	0	6	5	41	7	26	13	5	4	30	37	38	20	200	36	34	33	34	28	1	2	2	1	55	1	4	3	5	1	1	2	6	2	67	0	3	2	4	0	2	0	2	2	2	1	1	8	2
K14054	21	4	81	144	47	108	123	45	40	38	28	110	55	190	64	117	68	36	71	28	44	350	109	291	81	42	85	73	75	24	58	102	56	98	100	104	66	51	123	49	19	55	62	32	38	30	37	325	16
K02601	15030	27276	20605	13824	16605	17909	20049	17790	15123	17712	20939	25856	27372	15942	25515	23310	23337	20805	29467	27787	19310	19000	18160	14712	25316	14588	16111	22366	21516	14921	19513	26768	18461	23983	25116	20395	22508	21063	24066	17974	19977	29236	19417	26752	21771	22203	15371	22711	26429
K02970	13863	22304	18203	12622	15622	16423	17602	16079	10807	15495	19197	24501	25118	15035	23998	21527	23634	19592	27995	23952	17156	18173	17117	13989	23893	14023	15311	20755	20368	14214	18005	25066	16001	21464	22773	18727	20489	19385	21912	15635	17971	26508	18009	24584	18155	21112	14721	20964	23992
K12339	1047	216	1051	2945	3971	528	1946	1566	243	555	668	1127	776	4443	1192	278	1281	2887	313	412	1239	3702	1298	3649	1587	183	3580	1435	506	213	418	488	309	936	425	72	660	290	101	151	129	222	155	143	172	172	278	1753	615
K14060	23	1	47	336	40	34	116	44	40	45	16	76	36	328	68	15	38	25	27	23	49	271	81	864	91	15	87	80	48	23	21	88	26	173	32	6	30	13	18	33	15	4	15	61	10	74	11	89	8
K11686	1	0	1	3	1	2	2	9	1	1	0	0	0	0	0	1	0	2	0	1	0	0	0	0	0	0	0	2	0	0	0	0	0	0	0	0	0	1	0	0	0	0	0	0	0	0	0	0	0
K11685	13	0	54	117	27	39	98	28	15	16	15	87	26	115	19	10	37	9	9	6	34	331	81	270	51	14	69	44	32	11	23	54	18	55	14	7	22	7	10	9	5	9	7	16	18	20	18	243	6
K11689	64	105	169	156	119	130	187	124	36	71	104	222	282	290	231	229	314	107	129	106	84	195	194	168	216	69	141	153	163	47	170	400	213	293	467	190	265	142	183	106	415	340	270	164	212	295	194	491	359
K11688	191	596	329	208	348	372	557	443	159	229	323	568	511	360	839	563	477	510	437	320	370	501	310	227	672	180	297	654	480	206	519	1255	518	494	1218	698	630	1060	847	377	587	434	1037	1195	2599	397	560	868	403
K08939	0	9	1	1	0	0	0	0	0	0	0	1	0	6	0	1	1	0	0	0	0	0	0	0	0	0	0	0	0	0	0	0	0	0	0	0	0	2	0	0	0	0	0	0	0	0	1	0	0
K03048	704	280	1144	2530	648	1918	1575	2817	6028	1292	323	2041	475	534	325	1106	1249	693	2075	744	492	509	200	312	336	859	593	537	892	210	248	381	306	1376	152	816	471	562	1157	209	1054	1259	636	183	2558	213	103	272	595
K03049	0	2	2	0	2	0	2	0	0	0	0	0	2	0	2	0	0	0	0	0	0	3	0	2	3	0	0	0	0	0	1	0	0	2	319	10	2	1	0	1	0	0	1	1	0	0	0	2	0
K13821	9721	2081	4735	6754	8472	3612	4532	3952	1199	5056	2572	2406	2076	9234	2738	1143	6465	5955	1001	1461	5661	7512	5616	7369	3626	1052	7872	3365	3534	1394	4844	1554	3810	2935	1364	1242	3027	1059	1698	3673	751	710	1598	2340	1085	805	832	4123	1466
K13820	532	3	219	125	264	643	181	124	120	410	1105	312	328	192	700	1256	298	248	378	815	2186	349	244	221	667	336	276	315	379	289	1050	306	202	252	651	677	290	184	474	379	811	428	473	786	661	710	300	907	4643
K03042	0	2	2	0	2	0	2	0	0	0	0	0	2	0	2	0	0	0	0	0	0	3	0	2	3	0	0	0	0	0	1	0	0	2	319	10	2	1	0	1	0	0	1	1	0	0	0	2	0
K03043	14395	19919	19206	12980	16019	16741	18889	16687	14791	17016	19417	24561	24359	14877	23872	21153	21318	19259	28312	25481	17472	18209	17182	13956	23840	14001	15337	20400	20701	14309	18281	25392	17282	20709	23027	18255	21109	19236	22499	17116	17235	25123	17441	24862	19912	21093	14728	20978	24361
K03040	12239	25243	18062	12594	14268	13905	18246	16146	14171	15574	17470	22063	23848	14416	20616	18677	20858	18728	26097	23421	15638	15366	15301	12842	17975	12787	14233	19343	18578	13432	15897	21116	16079	21092	18536	15326	19374	18457	20190	15628	17266	23058	16317	18463	18111	13708	13251	16170	22162
K03041	0	0	2	0	2	0	2	0	0	0	0	0	2	0	2	0	0	0	0	0	0	3	0	2	3	0	0	0	0	0	1	0	0	2	319	10	2	1	0	1	0	0	1	1	0	0	0	2	0
K03046	14410	19948	19247	13194	16020	16871	19016	16779	14818	17065	19467	24612	24467	15081	23907	21309	23509	19357	28408	25562	17482	18226	17196	14060	23839	14041	15418	20470	20744	14388	18321	25476	17332	21807	23042	18782	21317	19521	22776	17191	18119	26032	17882	24977	19924	21121	14775	20973	24377
K03047	0	2	2	0	2	0	2	0	0	0	0	0	2	0	2	0	0	0	0	0	0	3	0	2	3	0	0	0	0	0	1	0	0	2	319	10	2	1	0	1	0	0	1	1	0	0	0	2	0
K03044	0	0	2	0	2	0	2	0	0	0	0	0	2	0	2	0	0	0	0	0	0	3	0	2	3	0	0	0	0	0	1	0	0	2	319	10	2	1	0	1	0	0	1	1	0	0	0	2	0
K03045	0	0	2	0	2	0	2	0	0	0	0	0	2	0	2	0	0	0	0	0	0	3	0	2	3	0	0	0	0	0	1	0	0	2	319	10	2	1	0	1	0	0	1	1	0	0	0	2	0
K00348	5453	1641	3655	3907	4611	4339	3234	2431	865	4571	1987	1223	1642	4881	1720	2936	2377	3254	812	2193	4810	4131	5191	6442	2568	8142	5370	3182	4292	8460	4336	1069	3971	2797	1175	4524	3295	2279	2320	5109	4632	1348	3695	1551	3291	3402	7488	2854	1047
K09847	0	2	1	1	0	0	0	0	0	0	0	1	0	1	0	1	1	0	1	0	1	0	0	0	0	0	0	1	0	0	0	0	0	0	0	0	0	0	0	0	0	0	0	0	0	0	1	0	0
K00692	9	11	26	14	19	74	17	22	39	18	12	22	23	11	41	108	27	27	65	19	8	16	11	6	27	29	15	30	48	7	33	46	35	31	81	99	42	43	114	30	10	47	55	16	19	10	19	49	11
K00638	13740	14013	15041	8828	12083	8899	12885	10259	4716	11414	14101	15472	17463	11413	14491	10385	12917	13731	18766	12472	13684	12442	14769	9439	14482	3667	11405	13648	16864	4992	14074	15997	13475	16678	14262	8576	15683	11792	15364	10914	9105	16057	8097	12330	12530	7741	4731	11679	17660
K00639	6466	3152	5732	4648	5865	5964	5447	3879	1691	6618	4028	4692	4986	6532	5504	6360	5548	5853	5326	8936	6470	5685	8393	7289	5055	8978	7171	6106	8316	9745	6440	4055	6232	5358	4595	6573	6854	4661	5516	7391	7327	4789	5716	4139	2575	5596	8592	5185	4311
K00634	6137	1528	3780	1718	1511	5886	2372	1484	1008	5338	4930	1628	2865	1400	2580	6535	2673	1414	1821	4311	10322	1922	4952	3980	3098	8902	2888	3078	4851	9141	7420	2334	4520	3687	3019	6585	4093	2869	3774	6087	7484	3460	4718	3989	6183	5930	8457	4816	14863
K00635	2	58	1	3	0	1	3	3	0	1	7	1	3	2	0	5	1	1	0	5	1	4	8	2	1	0	3	3	0	0	2	1	2	4	0	0	1	0	1	1	2	1	1	1	3	0	2	1	1
K00631	1037	34	887	2894	3947	538	1694	1552	242	519	666	1095	647	4520	1171	372	1168	2885	304	393	1264	3610	1239	3453	1575	293	3535	1422	490	205	345	433	185	865	376	69	597	264	79	97	85	48	643	240	79	162	63	1688	598
K00632	1072	336	1038	3421	4025	580	2032	1698	316	598	744	1372	814	5166	1323	390	3275	3007	435	501	1324	4281	1459	4645	1764	220	3792	1679	648	265	459	763	310	1202	530	161	921	376	247	210	115	114	178	261	173	320	130	2059	614
K00633	5225	7937	5035	2113	1810	2951	3123	2117	4020	5057	2075	1956	3628	1767	2273	1598	1721	1438	2006	2944	3794	1769	6574	2712	2263	1131	2198	2365	5972	2158	4330	3075	6938	3371	2841	2325	4799	2356	4305	6385	5409	3222	3213	5169	4512	3700	1400	2785	2461
K00691	1316	523	1590	3816	946	1830	1090	1025	5805	1438	1162	310	568	469	579	1300	388	271	1250	888	2870	489	2412	715	899	617	795	578	3145	705	1409	373	923	725	724	853	1067	248	1750	664	950	745	565	877	1005	805	407	1145	4728
K00694	1689	223	1282	4734	4423	1295	2221	1843	460	1207	2002	1773	1298	5246	2602	1848	5596	3418	931	1519	3508	4169	1615	4112	2530	568	4029	1972	1001	617	1543	954	615	1746	1447	903	1250	640	784	680	1039	756	770	1038	901	1147	485	2819	5423
K10854	1	0	4	5	1	2	0	0	1	0	1	2	1	8	2	2	2	1	1	2	0	1	0	3	2	0	0	1	1	0	1	1	0	3	1	0	1	0	0	0	0	0	0	0	0	0	1	1	0
K07811	1	0	1	49	3	1	2	20	1	1	7	11	8	167	10	4	10	24	5	7	6	11	6	45	13	2	9	60	5	2	0	0	1	19	1	0	2	6	0	0	0	1	1	12	0	0	0	3	1
K07810	37	6	150	485	68	89	232	88	44	66	39	186	94	478	94	37	94	39	31	35	103	658	210	1241	158	39	180	171	87	39	71	181	141	272	55	29	69	47	33	76	45	53	46	90	50	115	78	525	36
K07813	8814	17830	12834	5657	10831	12406	11583	9744	5016	9275	14142	19856	19486	7920	20691	17549	13930	13353	23696	15748	12963	14269	11720	6812	24196	5679	8836	14595	13824	5308	13354	24222	10738	13698	22550	15664	16043	13944	18339	9444	11608	23881	12775	26404	17197	21810	7066	20240	21470
K07812	22	111	174	223	48	72	115	87	19	76	44	140	272	369	92	81	93	91	53	89	63	327	179	406	85	38	90	209	57	54	49	114	254	174	82	48	76	73	45	125	92	106	71	39	50	44	116	183	60
K07814	2066	757	1657	891	1940	3188	890	991	511	1244	1450	2602	1966	1043	3636	2984	1135	1030	1182	1931	1830	3006	2199	1422	6215	1365	1256	1967	1685	1033	2402	4587	1818	2063	5041	4199	2002	1740	2472	1628	1795	5032	2364	7337	2647	7633	1496	5438	2255
K07816	2915	6888	8042	5333	6016	5057	8068	8022	8320	5182	4856	12115	9401	4512	8848	6982	7728	8066	14060	8638	4365	5609	4343	2884	7896	2328	4363	7121	6299	2006	4313	9409	4477	7785	7685	3841	7264	6450	8485	3681	4514	7977	4186	6520	6439	3255	1853	5259	9433
K00090	21	35	75	166	38	56	127	54	20	43	26	102	46	221	32	20	49	24	17	25	43	354	120	305	66	18	81	67	39	23	29	67	26	90	27	13	31	16	15	27	18	11	18	18	25	22	22	317	8
K00091	162	504	430	236	330	228	480	260	177	238	429	681	989	494	1302	611	4488	563	892	602	179	254	310	257	645	118	348	511	341	194	321	490	409	673	897	328	593	458	618	298	216	539	366	388	252	459	183	353	321
K00094	993	447	529	682	457	330	349	548	571	1249	2610	768	1066	951	806	533	618	627	2810	1140	2280	1006	1014	1084	1052	292	777	1054	4112	481	1457	455	725	2076	467	224	476	329	1620	596	688	672	418	524	1287	537	448	1161	3318
K00096	2604	1039	2515	1089	2311	3704	1583	1200	1017	2041	2386	3104	2674	1190	4184	3480	1887	1338	2846	2652	2753	3382	4523	1788	6875	1730	2065	2280	4725	1594	3059	5173	2583	2470	5973	4586	3560	1984	3873	2197	2121	5620	2580	7724	2942	7832	1814	5925	2419
K00097	6487	3687	5460	4928	5799	5607	4919	4225	1394	5529	6196	3628	4724	6380	4695	5033	6107	5460	2563	3720	6387	6309	7354	8016	5396	8808	6662	6714	5939	9339	6678	5295	6319	5707	4870	6865	5670	6024	5010	6659	6567	3742	6725	4417	4767	6460	9228	5902	4036
K00098	22	37	44	117	32	38	56	71	29	40	14	40	26	129	25	14	23	21	19	18	18	100	60	214	30	11	40	36	30	16	19	37	20	62	33	12	23	20	20	24	20	22	13	9	19	12	11	97	7
K00099	13949	19703	18247	10922	15441	15173	17459	14175	8825	15886	19314	22698	24201	14787	23714	20492	20685	18886	26484	25052	17437	17823	17068	13894	23750	13258	14864	20187	19942	14297	18331	25337	17137	21707	23062	18595	21011	19427	21972	17126	18104	25915	17826	24980	19953	21331	14767	20944	24403
K10228	13	14	13	24	7	10	13	12	23	12	5	6	7	15	4	4	5	10	13	6	5	8	3	11	6	2	4	6	9	2	2	7	3	15	2	4	2	4	14	1	2	1	2	2	3	0	2	5	2
K10229	13	14	13	22	7	10	13	15	22	11	5	6	7	15	4	4	5	12	13	6	5	9	4	13	6	2	5	17	9	3	2	7	3	15	2	4	2	4	14	2	2	1	2	2	3	0	2	5	2
K10220	1	20	4	11	3	5	4	4	1	6	2	7	5	9	3	3	2	4	1	5	1	10	2	5	4	1	1	4	1	2	1	6	2	7	1	4	2	2	3	1	2	0	2	0	1	1	1	2	0
K10221	1	19	1	7	2	3	3	3	1	5	1	4	2	3	1	2	0	3	0	3	1	9	1	2	3	1	1	4	1	1	0	5	1	5	0	4	1	2	2	1	1	0	1	0	0	0	1	0	0
K10227	22	19	28	70	36	23	23	52	25	27	53	169	75	123	140	56	43	98	57	54	24	48	32	65	66	9	28	140	39	26	36	72	37	259	73	40	30	86	63	26	74	87	53	40	101	172	46	55	57
K05822	18	1	24	33	16	30	26	54	41	146	19	15	16	18	13	16	11	64	32	30	7	8	6	7	6	4	4	19	23	12	8	4	7	16	2	5	4	15	11	16	39	128	39	30	2294	41	22	115	39
K01945	14201	25937	19058	12704	15763	16439	18735	16491	10527	16691	19705	24817	25861	15238	24245	21723	22068	19802	28011	25817	17613	18341	17552	14124	24051	14139	15562	21099	20457	14443	18434	25544	17651	21871	23553	18981	21461	19819	22315	17256	18305	27186	18327	25856	20916	21549	14904	21537	24644
K01947	0	0	2	2	3	2	1	5	3	1	0	1	1	1	0	1	0	0	6	0	1	0	0	0	0	1	0	0	3	0	1	0	0	0	0	0	0	0	2	0	0	0	0	0	0	0	0	0	0
K01941	1993	311	1481	800	1767	3111	792	804	483	1069	1268	2221	1561	819	3191	2801	876	780	1002	1588	1685	2854	2067	1421	5842	1315	1109	1612	1529	915	2176	4149	1544	1510	4540	4055	1630	1473	2295	1391	1593	4536	2246	7123	2447	7382	1356	5192	2117
K01940	13217	26419	18380	11784	15450	14139	18396	15721	9892	14100	17104	23961	25025	14242	23767	19185	20993	19344	25333	23966	14113	17405	16031	11250	22943	6381	14086	19527	15450	6735	16442	25791	16994	18785	23540	15422	21051	19543	20431	14891	13340	25816	15427	26498	19950	18686	8442	20671	21641
K07729	14935	26386	26051	14589	22885	20984	26411	24465	10753	19506	29903	43588	40587	21722	39366	34920	31699	31047	49848	37525	29743	27827	21786	16323	37420	11151	21512	30697	28126	10105	26072	40960	20844	32233	38475	23717	32161	26289	34315	18448	24193	40764	22905	34800	30338	25881	11388	32360	53804
K07728	0	0	2	0	2	0	2	0	0	0	0	0	2	0	2	0	0	0	0	0	0	2	0	2	3	0	0	0	0	0	1	0	0	2	319	10	1	1	0	1	0	0	1	1	0	0	0	2	0
K07727	16111	30757	24823	13505	17406	17995	22639	20588	13667	20420	25876	32635	32552	15336	29006	24220	27601	23184	43538	26876	24097	21058	20967	14738	31724	15359	16508	28078	36039	15290	22792	31570	20440	31266	29212	20002	25482	22371	31430	18220	17220	31663	17429	27132	27570	19475	14511	23834	33804
K07726	2212	12052	4109	2258	2335	3177	4312	2855	1396	3640	6674	7743	10447	4246	8289	7497	8615	5348	9092	11015	5476	4655	4120	3441	5145	1631	3402	5376	3680	2005	5269	7673	4191	5649	6647	4243	6680	4752	5839	4392	5340	10257	4888	8474	7058	5017	2425	6382	10592
K07725	0	0	1	0	0	0	1	0	0	0	0	0	1	0	0	0	0	0	0	0	0	1	0	1	0	0	0	0	0	0	0	0	0	1	0	0	1	0	0	0	0	0	0	1	0	0	0	0	0
K07724	1009	9	866	2864	3937	436	1667	1514	224	477	633	1085	623	4439	1151	239	1140	2856	288	376	1206	3618	1215	3479	1548	165	3515	1347	480	193	330	429	180	854	377	40	596	253	74	97	75	40	118	127	70	137	54	1481	581
K07723	544	34	236	172	366	700	201	157	128	425	1134	367	375	245	885	1347	349	292	408	847	2211	403	266	297	835	368	301	362	408	305	1149	464	280	415	1209	814	400	282	572	444	834	480	510	802	717	731	369	1017	4663
K07722	100	369	223	174	82	121	209	132	58	164	209	215	302	169	126	121	140	90	100	138	232	349	226	342	126	64	138	161	298	106	175	153	456	221	483	135	177	108	245	329	76	129	88	42	126	54	161	144	52
K07721	0	0	3	0	2	0	2	0	0	0	0	0	3	0	2	0	0	0	0	0	0	4	0	2	3	0	0	1	1	0	1	0	0	2	319	10	2	1	0	1	0	0	1	1	0	0	0	2	0
K07720	26321	63029	56821	29550	44534	36214	51802	43245	19828	35148	48848	85196	81913	35961	78207	56134	58773	59098	99838	67146	33740	51456	42656	26961	80920	17053	34781	61314	57498	18264	41913	87273	41352	65717	76157	43318	62344	52827	67592	33517	41928	83524	41634	73736	61126	57515	20600	60995	60068
K00899	143	105	199	229	140	160	250	109	75	97	108	256	241	282	219	187	282	76	123	98	99	470	231	379	250	67	181	113	164	51	177	384	191	330	478	171	301	129	197	119	347	248	215	117	2515	250	141	658	311
K00891	22271	46624	36247	22269	32444	26417	35299	29691	12925	26883	34317	52405	51565	30231	48336	38809	40974	40745	61254	49711	28189	36627	30541	24841	48308	18935	29511	40065	38341	19840	30260	50030	27836	40555	43848	29810	40360	32663	41576	26013	29757	51986	28748	46229	41826	36674	19697	38747	43497
K00892	1010	9	876	2900	3935	447	1672	1552	228	478	641	1093	641	4600	1163	243	1159	2888	296	380	1209	3594	1229	3446	1561	166	3513	1452	479	194	336	429	183	860	374	40	591	264	74	93	76	44	121	152	68	136	57	1677	582
K00895	4444	1626	2686	1057	698	3780	1364	1004	639	4045	1327	164	933	446	564	2578	1126	400	516	1820	3563	563	3986	3016	1019	7857	1836	1788	3843	8267	3964	689	3790	1952	853	4444	2692	2053	2272	5018	4544	1185	3063	1310	889	3229	7267	1163	436
K00897	78	247	206	144	181	228	242	283	259	176	166	511	434	209	460	400	361	249	801	245	88	258	192	257	292	151	168	198	385	65	215	413	334	281	662	290	336	259	634	178	176	353	141	144	163	97	83	290	247
K08151	374	222	660	468	283	433	487	150	362	324	115	109	273	375	168	203	2058	71	244	113	730	381	2209	1180	384	404	651	378	2370	401	237	133	694	353	143	152	840	73	663	183	61	60	590	198	82	125	99	97	48
K08153	70	0	36	24	13	19	40	20	25	24	11	28	12	5	8	13	10	11	20	12	11	47	8	8	8	4	8	13	17	4	15	50	11	14	10	8	21	12	24	11	32	65	29	129	32	37	16	62	34
K08154	1010	9	877	2855	3935	448	1672	1532	228	478	635	1084	634	4439	1154	240	1150	2868	292	374	1204	3588	1225	3405	1551	165	3507	1392	477	193	336	430	183	843	374	40	591	257	74	93	77	44	121	141	68	136	57	1677	582
K02948	14455	25929	19616	13226	16101	17014	19150	17045	14837	17122	19674	24802	25798	15218	24229	21712	22048	19785	28562	25789	17594	18332	17547	14120	24040	14141	15559	21086	20819	14441	18413	25522	17694	21849	23527	18969	21454	19790	22806	17251	18254	27091	18250	25932	20855	21310	14884	21426	24588
K02944	0	0	2	0	2	0	2	0	0	0	0	0	2	0	2	0	0	0	0	0	0	3	0	2	3	0	0	0	0	0	1	0	0	2	319	10	2	1	0	1	0	0	1	1	0	0	0	2	0
K02946	12158	25046	17514	12010	13999	13362	17654	15657	10077	15516	18291	22628	24228	14603	21028	18970	21177	18991	27048	23270	15851	15607	15531	12910	18233	12828	14467	19352	18975	13479	16234	21437	16119	20410	19054	14980	19832	18316	20081	15819	16582	22483	16070	18826	18439	13927	13543	16363	22290
K01768	102	604	106	114	71	98	468	164	65	93	165	153	194	168	178	164	7790	138	148	185	62	79	72	120	69	37	265	117	61	28	65	85	136	120	106	74	388	67	116	82	53	123	85	22	47	30	87	77	31
K01761	1793	3465	1361	2947	4255	1180	2569	1833	460	1442	1947	1392	1183	4459	1797	1561	1525	3193	717	2304	3498	3842	1475	3392	2197	540	3824	1886	891	604	1516	954	789	1185	1224	806	1111	669	764	1670	1064	923	759	1992	3342	942	446	2560	5689
K01760	1822	3133	2907	5677	4956	1930	3636	3198	8715	2691	927	1612	1502	5101	1568	894	1659	3233	1639	1356	1558	4090	1689	3914	2022	553	3882	1876	1472	393	781	1578	2270	1947	1208	547	1522	898	1786	1764	393	1066	1571	2007	553	475	340	2320	1135
K01766	1036	15	885	2891	3946	537	1690	1547	242	517	663	1095	646	4519	1170	371	1167	2880	302	391	1262	3607	1238	3449	1572	292	3531	1414	489	204	345	432	185	861	376	68	597	260	78	96	85	48	643	240	78	162	63	1688	597
K08164	7	2	12	9	5	10	12	24	23	8	0	3	2	1	1	1	1	4	10	3	1	1	2	2	2	2	2	3	10	1	0	2	0	2	0	0	2	3	10	0	1	0	1	2	1	0	0	1	0
K02493	14464	19926	19281	13208	15993	16897	18951	16795	14824	17089	19439	24595	24504	15062	23693	21285	21571	19335	28369	25531	17506	18248	17225	14065	23794	14042	15375	20482	20747	14391	18362	25543	17366	21850	23009	18813	21260	19552	22795	17204	18179	26132	17960	25006	19991	21366	14795	21054	24442
K08166	29	6	23	28	12	51	35	130	16	72	158	200	34	48	20	48	39	41	62	37	129	38	26	18	15	41	22	35	23	12	28	20	5	12	7	9	5	13	7	12	13	5	12	8	57	6	2	50	9
K08167	1023	55	895	2832	3940	473	1695	1549	269	495	636	1105	642	4299	1154	258	1163	2859	317	377	1205	3596	1220	3373	1546	171	3510	1351	494	190	340	445	186	832	374	53	599	257	96	86	75	52	122	133	74	137	58	1639	583
K02496	1037	47	888	2898	3947	542	1696	1551	242	521	665	1098	649	4523	1172	373	1170	2885	304	393	1263	3615	1240	3452	1575	294	3534	1421	491	205	346	437	187	868	378	72	598	263	80	97	85	48	645	240	79	162	64	1691	599
K02497	1	0	2	3	1	2	2	10	2	2	0	1	1	0	0	1	0	2	2	1	0	1	0	0	0	0	0	2	1	0	0	0	1	0	0	0	0	1	1	0	0	0	0	0	0	1	0	0	0
K02494	1039	45	892	2902	3950	544	1698	1555	244	523	666	1100	652	4526	1173	375	1171	2886	309	395	1264	3617	1240	3455	1577	295	3536	1424	492	206	346	439	187	870	379	73	599	264	81	97	87	49	646	241	81	162	65	1693	600
K02495	24454	45718	35392	22430	30814	29965	33908	29312	15347	28968	40120	47341	50353	29862	47745	41903	42183	38535	54073	47706	33712	36195	36167	27750	47784	27339	30530	41126	42121	28163	34410	49983	32579	41313	45628	36074	41554	37371	43073	30706	31218	51425	33975	49126	40589	41454	28961	41687	48827
K02498	1047	76	901	2915	3956	552	1708	1563	267	531	669	1102	654	4535	1176	377	1173	2892	320	396	1267	3619	1242	3461	1582	295	3538	1428	500	206	347	440	187	876	379	73	599	267	92	97	86	49	646	243	81	163	65	1696	600
K02499	1569	1682	1406	666	1038	1760	1478	1297	511	1140	2258	1723	2212	801	2595	2931	1338	1636	1387	2593	3418	1601	1670	887	2199	915	991	2298	1469	844	2558	3332	1944	1877	3238	2454	1727	3020	2510	1549	2086	1965	2847	3054	2036	2162	1910	2957	5974
K08169	4177	946	2522	789	629	1772	1148	506	591	2509	674	190	785	288	256	244	394	82	334	392	2060	647	3343	846	510	436	945	464	2927	822	2714	527	3648	1063	522	944	2136	421	1585	2536	377	555	186	1022	598	325	763	1003	170
K14415	253	205	523	431	279	307	320	138	107	368	93	157	334	384	171	106	159	94	108	140	140	355	393	921	212	57	261	153	193	106	422	294	1109	443	245	309	744	189	379	608	147	285	149	165	191	387	151	291	116
K14414	46	23	50	396	51	41	132	88	25	48	30	110	37	390	83	25	56	35	23	40	62	353	71	1044	105	20	112	88	56	25	43	119	35	214	43	14	44	27	19	37	15	25	30	68	23	85	24	42	11
K06881	15135	23179	19203	10573	13594	19177	17142	15486	12070	16354	20114	25637	26256	11124	26127	23959	21526	17514	28837	26120	17869	17366	18152	11756	28221	15068	12963	21121	21599	15019	20051	28884	17588	22164	27054	22748	21939	20667	24334	17083	19655	31236	19624	31646	22975	28448	16041	24621	25785
K00436	8	14	6	6	5	4	2	2	0	3	1	2	4	9	1	1	2	5	1	2	1	6	2	6	1	1	3	3	0	0	1	3	1	4	2	2	3	0	4	1	12	17	13	12	2268	13	8	34	14
K06885	4884	1660	3393	3216	1234	3639	2421	3175	6529	3812	1003	2023	1109	687	565	1378	3387	763	2325	1205	2558	757	3268	1111	797	1354	1471	961	3434	1416	2962	869	3485	2469	978	1982	2639	974	2616	2923	5177	1857	2404	1339	987	2274	699	959	810
K00437	532	3	220	124	224	643	180	124	120	409	1076	276	294	172	500	1222	271	216	347	787	2187	349	244	221	614	336	278	314	379	289	1050	305	201	252	586	678	290	185	474	379	811	429	473	786	662	710	300	907	4646
K06335	1	0	1	2	1	2	2	9	1	1	0	0	0	0	0	0	0	1	0	0	0	0	0	0	0	0	0	1	0	0	0	0	0	0	0	0	0	1	0	0	0	0	0	0	0	0	0	0	0
K06334	4492	9320	5396	2713	4553	7141	4342	3801	1804	4707	7993	9376	10717	4595	12537	12195	7440	6353	8640	12923	9029	6820	5673	3838	12175	3504	4446	7819	5331	3168	8445	11550	5730	8143	13136	9716	7957	6767	8673	5981	7933	14113	8112	15441	8621	13536	4156	12759	17843
K03547	13181	15661	16578	11289	14823	12430	15374	13045	6584	12840	17479	21815	22527	13862	22405	17104	18922	17989	24595	21382	15057	17089	15799	11189	22497	5518	13503	18329	17877	6819	16478	24199	15140	19198	21260	14352	19374	17873	19811	13256	16318	23661	15118	23293	19170	19564	7660	19800	23511
K03546	11306	15347	15062	10517	13084	9512	14509	12238	6099	11796	16415	19400	20903	13157	19253	14631	19768	17213	23565	19884	13656	14170	13659	9934	16584	4286	12334	16700	16320	5927	14408	19560	13538	17339	17217	10429	17531	16336	17389	11865	14771	18991	13011	16023	16740	12445	6345	14844	21484
K03545	16994	34092	24968	15779	18953	20258	23822	21647	16718	20783	26331	32336	36945	19192	32245	27491	28130	26021	37461	31368	23209	24461	24713	17581	31464	16085	19446	29768	28722	16735	24629	37328	24317	30860	31509	24388	28655	29537	31425	21877	23480	36110	26576	35898	27823	27375	19475	29385	32776
K03544	20953	38553	31217	18286	24904	25513	29947	25626	19175	25842	34428	43458	44251	23052	41687	35879	35021	32316	51781	44787	27627	29914	27215	20035	41750	18274	23456	34468	34670	19110	29451	44595	26608	35038	39337	29048	35419	30737	38110	25794	28155	46438	27984	44764	34820	36851	19936	36255	44776
K03543	2699	2014	3815	4005	5140	2335	3242	2543	1089	2338	1772	1322	1851	5224	1579	887	2125	3325	937	1039	3218	4293	7046	5489	2495	1079	5478	2791	5667	1443	2942	1011	5460	2694	1303	1732	5314	2967	2820	3190	486	1204	920	1004	1004	536	613	2716	977
K06888	643	332	437	275	350	785	445	245	196	517	1245	665	691	418	841	1483	2488	428	558	980	2281	579	467	383	844	403	462	576	605	354	1219	755	423	726	859	854	617	380	704	496	1250	800	760	1047	929	1147	470	1384	5018
K10941	0	20	2	48	0	1	4	21	0	2	6	10	7	165	11	4	11	24	6	5	5	8	4	47	11	2	7	63	3	2	0	0	0	26	1	3	1	8	0	1	1	0	0	12	0	0	1	0	0
K03549	837	4241	2167	2861	854	2982	2710	1639	7470	3446	818	391	685	721	512	2201	926	399	1112	3871	1808	753	1057	2526	637	7316	1118	1513	1696	7229	1155	547	1655	1046	575	3027	938	888	1746	3461	687	844	1330	1370	432	1305	6700	982	813
K03548	1037	19	886	2884	3946	539	1689	1549	242	517	662	1092	647	4478	1169	370	1166	2881	302	390	1263	3606	1238	3443	1573	293	3533	1422	490	204	345	431	186	857	376	69	596	263	79	96	84	48	643	240	76	163	63	1689	599
K02236	1220	923	2587	4727	1500	3976	3729	5452	12236	3595	1596	5461	2669	1456	2645	4011	3509	2447	7213	7050	453	1285	531	499	739	1736	1551	1516	2311	792	1045	1745	901	936	1119	1482	2026	1299	3032	1742	1897	2739	1673	2211	795	1353	468	1235	2367
K02237	9773	23907	16368	11725	14967	12820	17225	15640	13994	12729	17782	24006	23959	14176	22113	18402	18059	18673	27348	23263	13314	17383	13222	10681	22071	6170	13360	18586	16534	5876	13753	23990	13321	18087	20931	13466	17972	16768	19451	11710	12560	24298	14651	24185	19476	17887	7135	19772	23234
K02234	10	61	11	23	7	9	92	13	23	14	30	23	29	36	30	27	1932	26	35	31	4	8	1	11	8	2	53	8	10	2	1	3	1	12	1	4	78	5	13	1	2	0	1	1	1	0	1	4	1
K02232	11267	15347	14852	6539	10295	11197	13262	10921	5278	11791	17232	20720	21727	9256	20491	16633	17313	14933	25264	21718	13746	13541	14031	7586	20414	5209	9602	16725	17677	6144	15235	22941	13301	16886	20265	13274	17285	16137	18991	11910	12544	22534	13320	22477	20840	17714	7058	17614	22349
K02233	11346	15874	15273	6697	10619	11481	13475	11044	5344	12098	17270	20768	21891	9339	20745	16766	17454	15003	25323	21831	13819	13628	14321	7873	20679	5284	9799	16826	17774	6253	15673	23137	14361	17274	20975	13651	18040	16329	19382	12547	12585	22665	13321	22532	18786	17522	7167	17750	22316
K02230	4115	1514	2223	647	714	1742	1089	907	555	2498	753	129	738	198	563	475	2679	422	390	582	1970	269	2887	490	701	472	863	694	2614	810	2651	519	3236	985	995	1109	2012	1703	1536	2546	372	434	474	1003	717	362	512	669	215
K02231	23548	28645	29570	15132	23783	21751	26193	22142	10320	22394	32278	37903	39997	20532	37594	29246	32307	29596	45688	34846	27072	28320	28169	17386	39747	9771	21142	31402	34174	11339	29336	42904	27152	31909	37363	25034	33081	31031	35827	22476	21835	40583	23564	41378	34966	32169	12969	33913	40945
K02238	18396	31584	26573	15771	22708	23244	24734	22062	14220	20302	26685	36736	35250	19170	36084	31250	28671	27742	39048	33836	23662	25395	22785	17084	36932	16928	19662	28618	23974	17016	24598	37887	21633	27678	34928	26370	28827	26912	30594	21415	23353	37351	24054	39278	28973	33144	17917	30947	38516
K02239	1	0	1	3	1	2	2	9	2	1	0	0	0	0	0	1	0	2	0	1	0	0	0	0	0	0	0	2	0	0	0	0	1	0	0	0	0	1	0	0	0	0	0	0	0	0	0	0	0
K03723	11997	24765	17223	12068	13801	13038	17119	15515	13738	14241	16167	19560	21241	13190	18091	15898	18657	16935	22282	17559	15283	14522	14879	12398	17105	12405	13479	18061	17658	12734	14759	18993	15295	18844	17005	13525	17454	16844	18172	13903	14627	19382	14354	16334	17363	12389	12944	14997	19950
K03722	4451	7639	4511	6344	7019	6403	4984	5776	6974	3654	4158	6382	5167	6362	6807	6183	6128	5374	4186	5022	5910	7626	4359	5480	9027	2993	5897	4995	3597	1809	4191	5853	3073	3370	6798	5565	3505	2890	4210	2433	3050	6835	4425	9517	6792	8796	2132	8762	8201
K03721	1038	15	887	2892	3948	541	1692	1550	242	517	663	1096	647	4521	1175	373	1169	2883	304	393	1265	3609	1239	3450	1576	293	3533	1420	492	205	347	436	188	862	384	70	599	263	81	97	86	48	643	240	79	162	63	1689	600
K03720	1036	14	885	2889	3946	538	1690	1547	242	516	663	1095	646	4515	1170	371	1166	2879	302	391	1262	3606	1239	3445	1572	292	3532	1415	489	203	345	432	185	856	376	67	596	261	78	96	84	48	643	239	78	162	63	1688	598
K03727	235	2923	906	384	301	287	1000	689	2942	1212	123	111	376	121	73	53	157	92	301	794	92	47	100	29	31	17	87	74	159	95	153	308	1339	205	294	100	498	282	566	1385	80	309	151	1258	231	76	83	202	319
K03726	0	7	3	0	2	0	2	0	0	0	0	0	2	0	3	0	0	1	0	0	0	4	0	2	4	0	0	1	0	0	1	0	0	5	319	10	2	1	1	1	0	0	1	1	0	0	1	3	0
K03725	0	0	2	0	2	0	2	0	0	0	0	0	2	0	2	0	0	0	0	0	0	3	0	2	3	0	0	0	0	0	1	0	0	2	319	10	2	1	0	1	0	0	1	1	0	0	0	2	0
K03724	712	3194	293	326	146	227	570	227	191	528	366	232	340	290	153	149	230	117	150	244	241	189	110	291	116	48	135	127	157	95	265	397	462	503	651	141	303	236	271	1194	105	385	171	985	326	98	404	318	254
K12678	0	0	1	6	3	0	2	1	1	1	1	2	2	11	2	0	1	2	1	1	2	5	2	6	3	0	3	1	1	1	1	0	1	2	1	0	1	0	0	0	0	0	0	0	0	0	0	2	1
K06410	4090	7836	3755	1978	3531	5320	2552	3044	1758	3720	6787	5372	6692	2677	7651	7104	3813	3870	6678	4923	7418	5632	5128	3101	9887	2665	3173	5683	7744	2375	6536	8629	4747	5574	9678	7286	4777	5512	7255	3889	4725	8816	6356	11916	6501	10474	3545	10104	11513
K11898	11	6	44	52	14	30	48	14	13	20	11	31	30	67	14	10	23	4	8	9	17	78	65	75	22	8	27	16	12	10	16	27	15	32	8	8	11	8	6	13	11	8	10	11	16	9	10	265	3
K11896	2028	40	1760	5751	7883	896	3308	3089	454	970	1283	2148	1278	8840	2328	502	2307	5739	588	758	2400	6920	2449	6978	3093	338	7014	2753	964	389	693	890	386	1744	830	97	1203	540	164	203	168	109	250	277	151	285	113	3381	1170
K11897	13	11	45	105	15	32	51	34	13	26	21	44	40	238	25	15	32	27	14	17	22	88	69	120	30	10	33	74	16	12	16	30	15	55	10	10	12	14	8	13	12	8	12	22	17	9	11	270	4
K11894	1000	10	826	2755	3916	428	1608	1523	216	458	625	1042	611	4359	1138	248	1126	2870	287	370	1182	3447	1145	3164	1521	160	3458	1388	452	182	317	400	167	797	360	44	577	254	69	76	69	35	112	125	50	116	50	1405	578
K11895	1033	25	944	3072	3979	494	1743	1605	242	519	669	1163	682	4705	1205	277	1206	2902	310	402	1236	3673	1326	3893	1607	189	3583	1460	524	213	383	517	225	983	475	65	637	298	100	129	102	73	139	164	104	170	74	1981	593
K11892	1026	27	946	3108	3965	496	1766	1577	240	517	670	1188	690	4880	1200	274	1209	2908	314	405	1246	3831	1347	3903	1615	190	3593	1497	523	217	368	510	214	984	413	59	625	282	92	127	100	55	137	174	95	166	74	1999	590
K11893	1021	79	930	3079	3953	477	1718	1562	236	505	668	1153	683	4846	1196	274	1197	2905	310	403	1234	3651	1314	3871	1592	184	3573	1479	515	209	364	492	209	975	408	57	619	280	89	120	96	55	132	173	93	165	65	1961	589
K11890	14	9	50	70	18	36	59	19	14	31	17	36	35	100	19	14	28	8	11	17	20	85	83	88	27	9	31	21	15	14	16	32	18	46	15	10	14	9	7	19	17	8	15	11	19	10	11	303	4
K11891	1027	30	946	3059	3965	495	1765	1568	240	517	666	1179	682	4713	1191	272	1200	2896	309	402	1245	3827	1344	3863	1611	190	3591	1470	521	216	368	511	214	967	414	60	625	280	92	126	100	55	136	163	95	166	74	1998	590
K11329	1	56	1	0	0	0	161	2	0	2	57	36	51	39	55	45	3858	36	45	54	0	0	0	0	2	0	98	0	4	0	0	0	0	0	0	0	154	0	0	0	0	0	1	0	0	0	0	0	0
K00151	25	19	75	416	47	51	154	58	35	43	29	128	48	376	81	22	64	33	25	20	68	413	114	1093	113	22	129	98	63	23	39	126	37	213	36	14	45	19	20	29	10	12	16	76	24	93	19	260	12
K00150	0	30	3	0	2	0	82	1	0	0	28	18	28	20	30	22	1929	18	22	27	0	3	0	2	5	0	49	0	2	0	1	0	0	2	319	10	79	1	0	1	0	0	1	1	0	0	0	2	0
K00153	7	16	9	14	6	16	16	14	19	15	8	22	15	8	6	13	16	9	12	6	6	10	9	7	3	6	9	9	9	3	5	11	5	5	2	8	6	2	9	3	3	7	4	2	3	2	2	1	1
K00400	0	0	4	0	5	0	3	0	0	0	0	0	5	0	4	0	1	0	0	0	0	5	1	3	6	0	0	1	1	0	2	0	1	5	638	19	3	2	1	2	0	0	1	2	0	0	0	5	0
K00407	12	70	15	73	10	11	16	31	25	15	11	18	14	182	14	11	15	30	22	10	8	18	7	56	20	4	11	70	13	3	2	6	2	37	2	5	3	10	14	1	2	2	2	15	2	2	1	8	2
K00406	34	155	20	75	13	23	30	35	28	19	19	20	18	187	21	16	21	35	23	24	14	22	7	61	23	4	14	78	15	5	7	7	3	43	2	8	5	11	14	2	5	3	17	16	5	3	7	9	2
K00405	37	163	25	77	14	25	35	38	28	22	19	21	18	187	21	17	21	36	24	25	14	26	8	61	24	5	13	79	15	6	8	7	4	46	3	7	8	13	14	2	6	3	16	15	5	2	7	9	2
K00404	32	157	23	75	13	19	32	37	26	18	18	21	18	187	21	16	22	36	24	25	13	23	7	60	23	4	14	75	15	5	7	7	4	45	3	7	6	12	14	2	6	3	16	15	5	2	7	9	2
K00158	125	23	249	1612	148	411	353	582	1195	470	61	711	116	198	68	244	198	157	704	161	21	135	42	101	27	199	130	77	199	40	7	73	48	117	10	56	73	33	188	39	31	146	47	22	31	31	20	113	30
K09386	11	45	15	19	8	13	13	13	23	11	5	4	8	8	4	4	5	7	14	4	5	10	10	9	5	1	5	7	8	1	3	6	4	9	1	3	2	2	14	2	2	1	2	2	5	1	1	3	2
K09384	677	5859	1300	2383	696	1043	1518	1105	5623	1677	564	592	924	576	465	387	503	372	1465	905	349	215	509	282	230	100	350	346	808	244	483	674	1227	917	643	314	967	530	1175	2493	383	828	594	2302	707	478	468	528	779
K04094	2118	8395	2802	3168	1816	3321	3452	4772	5500	2253	4628	4052	4438	1679	3976	3867	5595	3325	3539	3358	2241	2003	2118	1226	2833	1679	1775	3838	2061	1156	2587	3810	2714	3444	4335	3270	2712	5343	3541	1786	2423	4265	4039	3764	5136	2898	2117	3035	3367
K04095	4004	4422	4893	4859	6676	6642	4789	4593	5105	4976	5489	5023	5062	6144	6481	6417	3820	5325	2972	5110	5081	7817	5811	7543	9212	9312	6187	5883	4123	9153	4984	7646	5143	4986	7374	8773	4283	5324	5485	5942	6721	6722	7645	11705	3894	12668	9481	9389	5365
K04096	13028	19118	19003	13121	14774	14416	18691	16658	17323	17105	18172	22462	23280	14670	20765	18718	21083	18660	27787	23726	15986	15561	15589	12998	18138	12792	14499	18852	19601	13604	16721	21665	18037	21760	18871	15626	20711	18539	21562	16623	17399	22467	16209	18350	17686	13869	13552	16135	22214
K04097	22	82	37	340	34	30	101	52	22	42	21	82	32	337	68	20	42	37	24	24	52	277	52	872	97	18	88	114	43	20	22	95	24	182	26	13	33	19	15	22	8	5	15	64	12	76	13	28	12
K04090	4	44	11	16	5	9	9	10	2	9	6	11	17	18	9	10	8	11	5	5	6	17	10	14	12	4	5	14	3	4	4	10	4	19	3	7	4	6	7	2	4	2	4	4	4	2	3	7	3
K04091	75	175	165	604	95	113	293	111	53	112	60	217	138	649	123	52	117	64	61	71	115	721	261	1371	183	42	208	159	108	63	72	196	103	334	84	31	87	39	50	85	51	25	57	90	52	115	41	462	21
K04092	245	2920	917	398	306	298	1014	704	2964	1221	121	114	374	127	75	54	158	96	310	799	93	49	99	34	35	20	92	77	169	95	152	308	1340	210	292	102	501	285	575	1385	80	310	152	1260	231	75	84	206	319
K04093	2	61	13	64	10	2	24	4	2	4	6	34	9	66	10	0	10	7	4	2	11	98	17	184	17	4	28	20	18	7	7	25	6	39	329	11	14	4	4	8	1	4	2	6	3	17	2	11	1
K04098	1	5	3	4	2	1	2	2	0	2	1	2	6	2	1	3	4	2	2	0	1	1	5	2	0	0	0	2	1	0	1	1	0	0	0	0	0	0	2	1	1	0	1	0	0	0	0	2	0
K04099	1	6	3	2	1	2	0	1	0	2	1	2	2	3	1	0	1	1	1	1	1	1	0	2	1	1	1	1	0	1	1	2	0	2	1	1	1	0	1	0	1	0	2	0	1	0	0	2	1
K01578	1	23	4	8	2	5	3	4	2	5	2	4	3	9	3	3	1	2	1	3	2	8	2	6	3	1	3	6	1	1	1	3	1	6	1	3	1	2	2	1	1	1	1	0	1	1	0	1	0
K01579	11044	13530	13856	8251	12572	11777	13252	9943	4478	11616	12614	17939	17300	11258	16823	14714	15831	14231	20477	19039	10251	13854	12907	10904	17733	11336	11907	13573	13329	12307	12602	18632	11479	13756	15653	13667	15910	12030	15043	12476	13200	19374	11584	18008	14923	16907	12015	14535	12694
K01574	313	13	581	549	355	600	457	569	4317	576	2	5	39	5	3	7	4	2	557	20	4	10	21	5	4	4	5	7	365	14	8	10	75	18	7	14	10	4	494	17	3	59	4	0	0	0	1	18	0
K01575	628	395	1167	2096	446	1327	1675	2593	3560	1561	2837	2135	572	588	339	1009	1102	638	1585	1330	456	648	325	518	202	850	643	504	560	329	560	405	1231	329	178	356	625	300	676	472	233	468	354	422	199	1110	231	606	1404
K01576	6	7	2	10	6	4	4	3	1	1	3	4	4	9	1	3	1	5	2	2	3	6	1	4	2	1	2	3	0	1	1	5	1	4	0	4	1	0	5	0	1	0	0	1	1	0	1	4	1
K01577	99	2713	282	184	141	178	476	239	1078	519	68	42	231	84	35	20	67	43	178	148	12	19	35	15	15	6	36	29	104	54	69	197	382	123	212	53	160	175	248	1110	44	217	112	896	144	38	53	111	212
K01571	7386	14134	13039	7554	9921	9463	11979	10120	4778	9411	15579	20475	21267	9343	20436	15486	14667	14472	24450	19842	9725	12970	11306	7210	19643	4643	8669	15697	14943	5223	12181	22517	11328	16543	19763	12184	15880	14531	17654	9923	11303	22005	13160	20943	19356	16806	6662	16346	17421
K01572	19068	25134	20967	9753	12270	15182	15991	13284	6307	16793	15604	21591	26198	10235	23186	17544	17575	16617	24846	21676	15771	14538	21946	9463	22418	6263	11916	19772	22450	7850	20892	26049	22662	20602	23338	16612	23635	21753	23042	18603	13575	25890	16337	27320	22987	18138	9323	20138	18045
K01573	4283	1425	2342	906	617	1844	970	759	548	2614	1096	158	755	517	276	466	512	271	343	554	2221	439	3202	1135	512	580	991	859	2738	877	3062	533	3558	1319	575	1167	2316	1530	1632	2948	464	811	747	1332	762	402	600	639	328
K02009	1785	1321	1682	1456	1301	1520	1345	1438	958	2103	4802	2360	2829	2030	2677	2811	1943	1796	4262	2514	5282	2546	2043	2129	3336	1013	1763	3247	5193	1080	3488	2588	1932	4761	3202	1884	2172	1728	3279	1668	2369	2436	1830	1849	2587	1927	930	3436	8796
K02008	22834	53901	38180	25982	30864	31204	39308	37281	30775	31094	45736	58520	59731	30322	57653	48141	48856	43505	67584	60818	34909	37943	31362	22852	53098	15544	28743	46709	42013	15128	36380	59328	33872	48389	56504	35342	44921	44449	50321	30245	33619	60317	37376	57838	43877	43027	19083	47779	62459
K02005	29557	20292	25118	10900	13619	21514	17173	14322	8699	21396	14798	21004	22486	8637	20601	17468	25061	13488	21968	17268	20568	15058	29205	10243	25047	8445	13486	17016	26944	9873	26060	25937	28454	20545	23780	20823	26882	19163	25020	23185	17104	26795	15506	31146	19179	24391	10232	21846	17734
K02004	111305	185390	138839	75924	88644	106666	117871	101125	89981	114797	118924	153847	166250	73717	149086	129035	130955	109871	180743	152859	126737	100996	138242	64289	153479	48011	85023	125100	158835	53123	131153	164743	141048	138263	153914	109922	152547	122861	157776	118890	100949	176495	96266	180111	132165	123809	53130	133350	178025
K02007	6771	8383	9756	4911	8271	7778	8681	7695	3665	6902	12638	14061	12427	6371	13942	11175	10947	9962	16957	12320	10223	9895	7502	5693	16282	3826	6318	11619	11812	3835	9531	14965	7116	12485	15065	9099	10084	9156	12312	6238	7786	13915	8253	13688	11087	13084	4202	12529	17478
K02006	36036	91251	64316	40234	49069	47845	64888	60318	53452	49921	70459	93503	95767	45884	88507	71686	76702	68555	109254	89120	53574	59564	50137	35338	84657	23399	44112	74660	68518	23150	56090	95679	55986	78740	87117	53366	72222	70731	80809	47166	51398	95231	56045	89175	70589	64066	28683	72460	93824
K02001	5809	1015	3298	3675	4567	2238	2560	2117	918	3083	1394	1290	1341	4849	1426	568	1466	3031	1057	857	3273	3899	4426	3992	2012	597	4372	1894	3429	1044	3109	1077	3809	2118	922	1026	2763	727	1803	2831	477	640	347	1402	647	492	917	2282	788
K02000	5554	722	2769	5013	4376	1967	2354	2083	873	2706	1346	1283	1182	4958	1390	533	1384	3037	1029	781	3144	3901	3945	4010	1950	551	4123	1878	3346	921	2620	993	2559	1956	762	700	1701	595	1406	2052	411	510	300	1321	541	433	797	2188	763
K02003	111927	240697	170925	94890	121158	128878	156347	135418	108532	138314	173012	231025	240971	108270	221921	186562	181725	163829	282923	233447	158414	146552	146823	85189	221589	60819	110925	180024	196791	64769	159688	237024	153521	195731	217460	143727	193048	160049	212122	136933	139882	254018	136024	243399	185413	173094	68547	189249	264000
K02002	5272	1007	3304	5044	4575	2195	2591	2127	913	3057	1296	1225	1307	4932	1392	484	1414	3015	670	788	3230	3913	4424	4061	2015	586	4364	1908	3401	1035	2999	987	3808	2009	895	1002	2720	717	1741	2787	473	515	337	1388	595	481	648	2254	785
K03060	7705	16303	14023	10946	13130	9245	15545	14019	13511	11386	16256	21300	20167	13414	18792	14894	18524	16915	26246	20468	11457	14035	10006	9290	15792	4495	11912	15209	14867	4669	11213	18434	10782	16293	16151	8637	15810	13264	16791	9878	10217	18233	10174	14368	15721	9393	4855	13444	20641
K09607	7	8	2	7	2	6	5	27	3	4	0	0	3	1	1	0	3	8	2	4	2	3	4	8	5	1	4	28	2	0	2	2	4	2	0	0	2	4	2	1	0	2	2	2	3	0	0	0	0
K04337	11	0	45	50	19	37	78	29	13	13	9	52	21	42	11	10	29	7	7	4	23	236	64	85	38	10	43	39	16	6	17	34	13	18	4	6	14	6	7	3	4	8	7	11	15	10	16	233	4
K06120	886	38	435	524	405	220	234	487	544	1103	2415	540	806	706	591	337	367	489	2511	657	2172	809	818	772	935	246	626	941	3999	396	1301	286	630	1785	348	140	285	265	1503	450	521	462	286	232	3326	388	172	856	3075
K04336	12	0	46	51	20	38	80	24	15	13	10	60	23	42	11	10	29	5	7	4	25	251	64	85	37	10	44	27	17	7	17	36	13	19	4	7	14	4	7	2	4	8	7	11	15	10	17	233	4
K09703	595	430	312	275	308	760	278	227	153	573	1315	634	630	490	868	1474	563	446	709	1322	2316	489	441	381	799	392	435	556	526	408	1226	519	332	777	787	799	522	335	657	551	1056	733	658	1123	985	1022	624	1100	4947
K00004	10	7	15	28	19	35	79	35	46	31	8	44	13	13	10	26	34	14	25	9	9	21	4	9	8	14	22	18	18	6	6	16	3	8	4	18	13	6	15	4	5	11	4	1	3	3	2	7	1
K09702	2832	1864	3050	1296	2547	4011	1676	1539	975	2106	2144	2988	2872	1276	4480	3421	1856	1411	1725	2458	2815	3323	5051	2158	6850	1806	2250	2709	4453	1686	3612	4969	4193	3035	5754	4998	4213	3171	4086	3009	1987	5590	2588	7786	3088	7885	1778	5670	2571
K05311	1488	12	984	2259	735	1448	776	847	4549	1136	1237	401	456	398	770	1353	361	303	1000	888	2326	463	345	374	744	385	371	400	920	332	1240	489	542	649	761	764	393	250	1083	469	884	729	559	862	1116	826	612	1114	4772
K13829	455	5767	1792	739	588	540	1967	1315	5841	2389	230	154	727	227	124	77	281	161	575	1570	173	72	182	45	55	21	153	118	301	181	298	598	2670	401	578	174	983	556	1110	2765	155	605	297	2510	458	147	164	405	632
K10943	6	18	3	55	4	2	1	21	0	4	7	12	13	174	11	4	11	28	6	6	6	9	4	48	15	3	9	65	4	2	0	1	1	26	1	3	3	8	4	0	1	0	1	12	0	2	1	1	1
K07290	18	21	60	75	28	50	97	34	19	31	14	68	35	86	19	15	36	14	16	13	29	264	84	104	46	14	49	35	24	15	20	44	19	41	12	12	19	9	11	14	12	9	13	13	20	12	19	271	7
K10206	12864	23337	16827	7809	11402	12360	15101	12858	6069	13591	19961	22263	25210	10672	22809	17920	21785	16884	28267	23078	14853	14727	16040	8882	22461	5815	11203	19607	22156	7319	17554	25275	16402	21816	22685	15619	20356	20534	22384	14178	17915	26779	16668	24962	18647	20063	8213	19677	22407
K10202	1684	5997	6164	2456	4817	2420	5920	4929	2026	3191	3082	8934	7446	3340	7008	4278	5750	6774	11004	6479	1758	4125	3176	1995	6321	1044	3126	5986	4646	1427	2583	7337	3263	5658	5820	2387	5710	5290	6037	2630	3169	5885	3060	4181	5180	2059	1275	3086	4071
K10208	0	0	1	0	0	0	0	0	1	1	0	1	0	0	0	0	0	0	1	0	0	0	0	0	0	0	0	0	1	0	0	0	0	0	0	0	0	0	1	0	0	0	0	0	0	0	0	0	0
K10209	22	10	38	1443	30	47	44	70	39	34	8	10	13	137	20	8	18	29	19	9	14	11	8	79	24	6	13	22	15	9	5	8	12	118	16	3	18	16	16	6	5	16	6	9	7	5	3	36	6
K01966	973	655	1588	584	520	2680	893	350	481	2188	394	95	578	311	392	2307	792	183	417	1379	2293	450	3555	2655	888	7723	1668	1323	3703	7925	1744	327	2332	1204	500	3765	2169	691	1700	3055	4189	478	2886	274	324	2983	6862	711	162
K01965	14	69	16	26	10	15	15	16	25	18	10	6	11	17	7	8	6	8	16	7	5	10	6	12	13	2	4	6	14	3	2	7	4	15	0	3	2	2	16	1	1	3	3	6	2	3	2	6	2
K01964	6	1	21	5	16	65	15	14	24	10	10	18	21	7	39	103	25	24	60	14	7	12	10	4	25	27	12	26	41	7	32	43	35	29	81	96	40	41	113	30	8	46	53	15	16	9	18	48	11
K01963	8441	20515	14739	10691	14249	11623	15148	13879	6744	10855	14920	23824	23256	14055	22633	18167	19282	18316	26581	22557	13308	17186	12981	10637	22083	5969	13147	18098	15939	5560	13023	23078	11484	17634	20531	12979	17078	14833	18324	10210	12115	23791	13512	22221	19248	16534	6387	19057	22257
K01962	2598	8086	3420	5917	5812	3728	4716	5487	2578	2674	3534	5879	5423	6619	5991	5154	6676	6117	3923	3626	5140	6493	3763	5744	5295	2180	5731	5092	2606	1372	3404	5264	3088	4058	5647	3454	3786	4405	3684	2259	2640	4162	4629	5178	6024	2917	2112	5800	7381
K01961	25058	48986	39288	24863	31794	24309	37361	32464	21193	28839	36727	51473	51665	30450	45031	34928	43294	41091	61771	47998	30710	32872	34912	22505	39246	11533	29958	39218	42792	13209	31490	44640	32278	41188	37992	22271	43235	32520	42257	26595	24826	45315	23817	35061	39609	21606	11671	31461	46641
K01960	8585	2830	4988	1672	1251	5469	2288	1326	1119	6506	1981	201	1603	561	767	2783	1431	449	764	2188	5558	769	6990	3556	1429	8248	2634	2148	6281	9057	6669	1087	6936	2933	1601	5357	4742	2408	3616	7554	4966	1790	3240	2325	1662	3544	7917	1705	621
K01969	17	82	26	39	13	22	23	32	30	24	10	11	16	30	11	12	14	22	21	8	9	19	12	30	19	5	13	51	16	5	4	11	4	29	7	10	8	11	19	6	4	3	5	6	4	3	7	8	5
K01968	14	66	19	30	11	15	19	17	26	21	7	8	8	25	7	8	8	13	18	7	5	14	5	20	13	4	7	16	13	4	1	7	3	23	3	5	5	7	15	2	3	2	4	5	3	2	3	7	3
K07749	1796	3153	1690	3315	4544	1496	2939	2441	1521	1580	2019	1921	1781	4807	2192	1934	2571	3681	1203	1539	3567	4135	1823	3658	2771	619	4157	2234	1287	624	1857	1985	1208	2094	1888	1185	1829	2234	1390	1845	1400	1397	1047	2189	1278	1253	646	3157	5916
K07741	1303	279	1186	1234	908	961	1053	1254	4983	1784	2489	753	1074	824	733	511	650	591	3238	747	2252	1087	1004	908	1214	306	801	1009	4488	422	1493	940	907	2202	756	328	625	461	2297	593	563	914	342	442	3464	305	197	1017	3129
K07740	17	3	61	190	31	45	109	52	17	29	26	103	41	351	34	17	54	36	16	21	43	347	104	333	67	17	81	110	37	19	26	60	22	93	20	9	26	17	12	20	12	9	10	28	22	20	18	278	8
K07742	8681	20191	14838	8782	11096	12219	14464	13754	10987	11065	17105	23212	23540	9949	22146	18467	19233	16237	27131	21339	12371	14012	12032	7439	21292	5881	9922	17488	16206	5713	13716	24001	12215	18540	21563	14226	17429	17105	19735	10480	13285	25161	14292	22857	19352	17893	6979	18265	22829
K07744	0	0	2	0	2	0	2	0	0	0	0	0	2	0	2	0	0	0	0	0	0	3	0	2	3	0	0	0	0	0	1	0	0	2	319	10	2	1	0	1	0	0	1	1	0	0	0	2	0
K07746	27	175	61	357	47	44	207	47	34	48	57	114	72	383	101	51	1978	47	53	54	58	311	92	889	98	20	150	80	55	26	25	105	32	187	28	14	113	14	19	29	14	8	15	64	22	86	18	86	8
K01299	2213	1023	1831	2611	1939	3417	1442	1125	579	1341	1730	2619	2003	1380	3657	3161	1546	1061	1225	2752	2012	3278	2303	1824	6118	1441	1340	2060	1754	1098	2413	4553	1767	2941	4820	4668	2020	1890	2676	1618	2945	5834	2899	7311	5044	7717	1594	5882	2671
K01295	2550	280	694	2142	528	1209	596	545	332	736	1489	613	706	831	852	1594	683	390	566	994	2486	684	565	715	942	461	487	607	679	386	1637	1088	672	1507	1312	1004	724	459	875	710	1327	1221	848	1015	3442	1055	1431	1729	5073
K01297	1679	1096	1819	678	973	1630	1023	626	590	1421	4190	908	1445	693	1452	1881	2743	725	1042	1449	3686	1175	3290	1153	1489	850	1377	1188	3259	1120	2713	1115	2714	1196	1508	1572	2516	829	2006	1755	1261	1272	958	1222	1720	2033	828	1797	6265
K02922	0	2	2	0	2	0	2	0	0	0	0	0	2	0	2	0	0	0	0	0	0	3	0	2	3	0	0	0	0	0	1	0	0	2	319	10	2	1	0	1	0	0	1	1	0	0	0	2	0
K05603	4	27	19	87	12	10	31	11	2	14	9	34	12	106	14	6	14	10	6	9	13	91	36	198	23	7	31	25	18	9	8	25	9	49	18	3	13	7	5	13	8	2	5	6	6	11	4	46	1
K02921	0	2	2	0	2	0	2	0	0	0	0	0	2	0	2	0	0	0	0	0	0	3	0	2	3	0	0	0	0	0	1	0	0	2	319	10	2	1	0	1	0	0	1	1	0	0	0	2	0
K02926	14457	25922	19611	13227	16104	17013	19145	17049	14836	17119	19672	24799	25787	15219	24239	21713	22017	19785	28563	25788	17593	18328	17546	14114	24043	14141	15555	21095	20818	14442	18406	25528	17693	21847	23220	18962	21448	19795	22805	17251	18250	27042	18250	25930	20844	21310	14844	21456	24585
K02924	0	0	2	0	2	0	2	0	0	0	0	0	2	0	2	0	0	0	0	0	0	3	0	2	3	0	0	0	0	0	0	0	0	2	302	9	2	1	0	1	0	0	1	1	0	0	0	2	0
K02929	0	0	2	0	2	0	2	0	0	0	0	0	2	0	2	0	0	0	0	0	0	3	0	2	3	0	0	0	0	0	1	0	0	2	319	10	2	1	0	1	0	0	1	1	0	0	0	2	0
K00216	19	4	67	154	37	59	124	58	32	41	22	114	40	193	30	27	57	24	19	21	43	350	105	296	64	22	85	76	42	19	29	65	23	73	22	16	30	15	17	22	13	14	12	17	23	22	19	279	7
K00217	2	3	4	6	2	2	2	3	2	3	0	2	5	3	2	2	3	1	3	0	2	2	3	3	2	1	1	3	1	1	1	2	1	2	1	1	1	0	2	1	1	0	2	0	1	1	0	2	0
K00215	16465	26878	20642	13579	17102	18252	19874	17551	10461	18797	25008	26735	28241	16693	27416	25459	23692	21376	31624	28790	25086	20553	19442	15798	27837	15343	17287	23926	25675	15638	22586	27544	19205	24412	26480	20683	23214	21054	25232	18885	20253	28625	19806	28683	23758	24041	15880	24934	38457
K00210	126	43	141	42	17	54	185	26	52	73	47	20	65	31	30	26	1965	25	49	37	68	7	200	25	10	13	156	12	38	24	114	10	217	64	20	52	478	22	69	85	8	12	7	31	10	12	16	12	2
K00218	0	41	2	1	0	2	82	5	0	0	28	18	28	21	28	22	1930	18	24	27	1	1	1	1	6	0	50	0	2	0	0	0	1	0	0	0	77	0	1	0	1	0	0	0	0	0	0	1	0
K00219	1059	228	1082	3199	4021	691	1861	1721	288	613	737	1316	1095	4813	1374	583	1684	3058	490	545	1298	3769	1403	3626	1731	273	3658	1558	603	345	476	808	403	2190	604	690	952	637	484	255	1280	1196	759	267	257	382	223	2076	884
K01035	535	4	227	152	233	657	223	146	124	417	1076	311	296	221	502	1224	280	221	348	789	2195	531	259	252	632	340	295	332	384	294	1053	322	202	260	586	677	295	184	475	379	804	420	466	781	656	704	304	899	4636
K01034	559	30	296	194	305	772	332	329	170	508	1114	595	372	261	615	1366	409	303	447	869	2229	640	332	298	755	421	389	442	484	336	1162	580	313	389	960	827	534	312	662	481	855	525	529	933	3003	812	376	1029	4675
K04517	8600	24288	15291	8586	11028	11946	15452	13853	8583	11813	17646	23501	24135	10186	22448	18708	17811	16455	26978	23519	12746	14134	12274	7589	21446	5968	10116	17807	15995	5940	14097	24407	13558	18998	22640	14446	18072	17477	19834	12088	13588	25695	14506	24330	19770	17882	7519	18538	23502
K01740	26855	50719	41016	21571	30998	29317	37305	30370	16835	32057	36949	52951	55094	27463	51642	40888	40326	40638	64217	53401	31437	34864	37012	23388	50351	19584	28315	43056	44926	21850	35993	55568	36661	45788	49478	34800	46509	40112	48819	33981	30305	56668	32090	52905	43949	37320	22810	40751	45700
K01031	11	21	25	87	15	15	32	16	28	16	9	34	9	79	14	6	13	9	16	6	10	87	23	192	20	7	29	24	25	7	8	25	7	45	14	5	13	6	16	7	5	1	3	6	6	11	3	13	3
K01746	677	28	255	183	166	355	267	439	171	288	182	772	290	143	182	320	229	180	617	197	139	218	158	89	145	217	168	130	301	53	230	361	356	367	380	167	190	143	243	117	142	335	164	186	156	342	333	236	136
K01745	8658	2301	4234	2099	1167	3486	2034	1396	983	5061	1690	1222	1564	1333	988	1024	968	443	1100	1186	3656	1331	4192	2522	1034	950	1466	991	3185	1702	5372	1469	6033	3170	1424	2233	3387	945	2504	5185	4586	1412	2229	2292	1604	2562	1627	1978	525
K01744	7965	10588	11019	7069	10190	7462	10291	8594	6981	9378	8303	10573	9478	8722	9391	7711	8363	10431	12806	9875	7176	8589	8694	8596	9394	9335	8731	9758	9612	10209	7842	9252	9196	9120	8256	7424	9694	8226	9523	9321	8247	7766	7512	7272	11226	6538	9206	6883	6838
K01749	6388	11807	10757	7615	11131	5819	11446	9651	4026	7186	13679	15536	15681	11306	13765	10027	14253	13773	19655	11819	10236	12204	8716	8384	13587	3000	10031	12995	12442	3501	8994	14548	7742	13663	12247	6032	12073	10594	12406	5980	7692	13918	7471	9847	13890	7289	3632	11079	17025
K01039	588	16	55	129	70	112	43	46	33	53	87	29	24	63	87	48	25	17	21	24	57	24	14	44	74	13	13	17	15	10	143	136	38	287	288	65	62	43	91	60	22	149	24	19	69	23	292	57	16
K04518	4721	2112	2804	2478	888	2951	2269	2805	1231	3284	3925	2215	1307	675	773	1473	3596	902	1750	1305	2555	787	3355	1200	805	1353	1592	1219	3198	1185	3654	900	3814	1649	1475	1641	2830	1791	2043	3170	661	1316	524	1270	948	1396	974	919	1580
K14128	8	6	1	6	8	0	0	0	0	0	0	0	2	10	3	0	0	6	0	0	0	2	0	3	4	0	2	2	0	0	1	3	0	2	320	12	2	0	7	1	0	0	1	0	0	0	2	8	0
K14127	12	6	1	10	14	0	0	0	0	0	0	0	4	15	5	0	0	9	1	0	0	3	0	5	8	0	3	3	0	0	2	4	0	4	639	22	4	1	10	2	0	0	1	0	0	2	2	10	0
K14126	8	8	1	6	8	0	0	0	0	0	0	0	2	10	3	0	0	6	0	0	0	2	0	3	4	0	2	2	0	0	1	3	0	2	320	12	2	0	7	1	0	0	1	0	0	0	2	8	0
K03521	11892	10041	10567	7670	10080	12645	10042	7655	3220	9965	14336	12215	14540	9947	14567	15720	11844	10328	9898	12166	17139	13314	13121	11141	16833	12136	11061	12123	11077	12348	15441	18563	12140	14567	16953	16424	14353	12813	13412	12045	14930	18218	13571	18205	19302	19174	13425	18261	23232
K03520	4	43	9	12	3	7	6	11	2	5	3	5	20	8	5	9	12	8	7	2	9	7	21	10	3	0	6	12	1	1	5	2	5	6	0	2	1	1	10	1	1	1	2	2	4	1	0	2	0
K03523	14203	30277	23347	12083	18082	17981	22725	20907	12618	17021	26107	35546	33809	14534	33446	26541	27739	25223	41420	31665	17358	21563	17835	10961	34530	8472	14882	26484	23512	8571	20280	37012	19046	26012	33110	20917	26673	27038	29337	16612	17921	36054	20157	36037	25642	28845	10730	27796	31575
K03522	12016	10089	10691	7876	10281	12766	10350	7799	3292	10070	14457	12577	14771	10196	14880	15909	12187	10506	10108	12275	17267	13651	13318	11345	17253	12196	11288	12329	11255	12394	15706	19345	12367	15311	17664	16677	14807	13132	13814	12222	15100	18822	13758	18489	19526	19530	13542	18533	23397
K03525	13064	27330	18366	8091	12051	13467	16704	13660	8690	14606	19605	22788	26473	10617	23978	19281	20086	17471	26767	25238	15507	14956	16634	8761	22991	6130	11149	20200	18965	7593	18158	27107	18493	21276	24359	16901	21364	21442	22662	16078	18561	27560	18562	27744	21375	21020	9399	20626	24590
K03524	16092	39007	26709	15478	21181	19534	25590	22375	13839	20400	23117	34938	36466	19068	32991	27107	28544	27944	40005	33177	19783	23506	22563	16543	31651	15536	19258	28877	25849	16200	21702	35256	22651	27820	31159	22055	28161	26638	29810	20612	21418	34088	23356	33770	27768	24523	17380	26631	29588
K03527	14814	19959	18764	11415	15844	15473	17804	14708	9435	17028	21739	23248	25073	15392	24282	20959	21252	19381	29252	25802	19672	18790	17978	14659	24781	13565	15565	21199	24039	14704	19691	25987	17838	23241	23493	18844	21453	19709	23673	17674	18890	26313	18260	25202	20890	21373	14942	22155	27578
K03526	11910	24987	16955	10169	13712	12096	16619	13570	8373	14708	18079	20505	23598	14153	20675	17973	19956	18426	25403	23234	15775	15087	15227	12644	18037	12030	13852	19131	18454	13373	16047	21055	15859	20022	18598	14682	19408	18161	19685	15680	16411	22016	15793	18401	18100	13753	13076	15877	22173
K03529	8876	21552	15732	9159	11303	12547	15413	14366	13888	12039	17214	23383	23783	10089	22335	18649	19473	16376	27632	23350	12646	14089	12231	7592	21354	5947	10060	17768	16429	5887	13841	24118	13184	18787	21641	14319	17797	17242	20274	10974	13546	25366	14399	23404	19593	17841	7312	18375	23265
K03528	1037	29	887	2896	3946	540	1694	1551	242	518	664	1095	647	4521	1171	372	1169	2883	304	393	1264	3609	1239	3453	1575	293	3534	1422	490	205	345	433	186	864	376	70	597	263	79	97	85	48	644	240	78	162	63	1689	599
K02217	11161	4497	7202	5831	6501	7903	5772	4863	1806	8249	5408	3995	5657	6880	6011	6868	7341	5938	2944	4876	9949	6368	8285	8197	5963	9339	7165	6419	6379	9657	10013	6038	9271	8386	7032	8601	7608	7873	6726	9606	4656	5361	6918	6280	6541	4907	10242	7362	7499
K03299	3742	4746	3321	1887	2969	4711	2757	2592	2418	3556	5284	3945	4434	2161	5549	5149	2248	2579	4525	4638	6425	4705	4235	2648	8388	2201	2456	4439	6486	2058	5322	6923	3867	4457	7091	5948	3204	4407	5632	4077	3739	6533	5007	11101	4905	9513	2954	8197	10701
K03298	1034	21	914	2896	3981	536	1717	1608	260	505	653	1120	674	4500	1218	364	1196	2910	362	403	1219	3623	1248	3433	1602	198	3534	1447	524	206	387	502	235	903	524	150	652	324	202	134	95	111	183	162	101	149	86	1743	600
K03293	5685	8530	8855	13472	11332	5993	10039	9763	35894	9330	9779	3904	3265	10122	3284	1617	3423	6667	5651	4651	3931	8204	3243	8328	3673	871	7765	3549	4206	1394	2803	2577	6358	3057	2249	1026	3338	1896	5418	5113	857	2203	1515	4816	1281	3883	899	4779	6236
K03292	24728	34840	36103	17217	26789	30897	32182	26635	14600	31028	40493	55132	55840	24994	56557	46787	40761	37796	68596	65036	32271	37756	34429	21934	57890	14468	25298	43698	47301	16229	38860	62014	34260	45849	54454	39305	45434	40386	51367	32783	34366	63702	37356	67443	43572	52750	18757	50879	55633
K03291	57	12	124	329	71	172	222	91	47	86	64	197	77	493	66	156	104	52	34	42	132	691	196	631	137	157	170	166	82	40	59	115	42	153	35	43	52	25	25	35	23	21	538	142	48	67	43	533	26
K03290	12	5	31	99	25	27	80	54	12	28	9	77	14	107	18	8	25	15	7	19	26	272	57	216	43	15	54	42	27	17	12	40	13	51	19	6	21	10	10	18	8	3	6	11	7	12	10	48	4
K03297	2374	353	2352	6102	8212	1548	3690	3614	4776	1457	1311	2101	1501	8690	2395	687	2339	5794	1206	837	2423	6641	2371	6482	3076	451	6957	2731	1324	394	680	830	494	1664	1097	159	1227	546	729	217	169	150	789	366	146	283	134	2867	1189
K03296	27050	9486	16295	11481	12444	15872	11647	8189	4219	18771	12018	5130	8031	12457	7447	9614	12664	8800	5455	8085	19471	11066	21766	16551	9066	18192	15156	9874	19060	20148	20727	6569	21058	12260	7473	13974	16661	9692	12206	20654	9363	7784	7995	8397	13699	9165	18782	10899	10115
K03295	1414	4111	3124	1605	1301	2178	2755	2290	8823	2832	767	995	1184	584	354	693	961	487	1891	1275	1113	717	2966	923	531	733	1204	916	3239	712	1328	675	3591	1040	711	921	2690	1648	2512	2691	312	1130	856	1831	781	295	546	906	567
K03294	10050	14859	10088	9458	5608	9924	9250	9652	31967	12302	12046	6634	6807	4139	6328	8189	7454	4214	11368	8422	13352	5058	6434	4024	6562	3347	4445	6273	12211	3309	10045	6763	9448	7773	7777	5790	6841	5607	11037	10409	6558	7405	5345	10166	9249	6383	3420	8975	22891
K13009	1	5	9	108	6	1	17	22	0	3	10	35	9	227	17	3	17	24	5	7	13	84	21	223	23	5	30	73	18	5	6	18	5	54	10	0	8	8	3	6	1	1	0	16	3	10	2	8	1
K09743	0	0	2	0	0	0	2	0	0	0	0	0	2	0	0	0	0	0	0	0	0	3	0	1	0	0	0	0	0	0	0	0	0	2	0	0	2	0	0	0	0	0	0	1	0	0	0	0	0
K07192	5533	8126	3665	4331	1472	2720	2038	2153	1619	4485	4435	2431	3952	1784	2261	2011	4128	1738	5325	2340	4684	1835	4662	1772	2319	1166	2234	2419	7656	1511	4622	1841	4721	3553	2025	1743	3680	1411	4201	3621	1707	2808	1442	2759	3010	1270	1020	2777	3980
K06020	8	26	56	58	18	23	30	32	8	35	8	19	51	86	15	15	11	20	11	19	20	38	75	84	23	14	21	68	17	20	18	36	101	59	31	18	21	31	15	55	46	36	36	7	19	15	47	111	24
K06027	0	8	2	0	0	0	0	0	0	2	1	0	2	0	0	0	2	0	0	0	0	0	0	0	0	0	0	0	0	0	0	0	0	3	0	0	0	0	0	0	0	0	0	0	0	0	0	0	0
K10439	30667	71639	66318	34195	50836	34640	64956	54590	35439	46909	62418	98401	94278	48459	84185	61561	71169	73797	127138	90862	44429	55810	44804	34065	74073	16533	43207	73514	73188	20457	48478	87449	46822	81361	71714	36941	71137	60011	78374	41990	49186	83435	44098	61723	66774	38103	19697	55172	84533
K06351	2	1	2	4	2	5	2	10	4	4	0	1	1	1	0	1	0	2	1	1	0	1	0	0	0	0	1	3	0	0	0	0	1	0	0	0	0	1	0	0	1	0	1	1	1	1	1	1	1
K10924	10	11	9	149	11	16	7	89	4	13	22	35	31	486	32	19	33	60	15	21	11	22	16	125	29	6	16	137	9	5	10	14	8	59	10	6	7	26	5	5	7	20	5	36	10	1	9	14	2
K00179	5648	15585	5346	1934	2511	4204	3329	2725	1348	4207	4389	3711	7715	2365	5777	5412	4442	3509	3523	4110	6035	2694	5935	2451	4759	1821	3042	5058	5040	2059	6229	4470	6691	4887	6550	4354	6007	3847	5443	4950	3479	7182	3582	6237	5429	3619	2303	5719	7724
K00172	2249	715	1826	1064	2215	3526	1198	1290	677	1349	1806	3230	2468	1200	4364	3760	1666	1526	1852	2175	2271	3488	2537	1730	6885	1571	1558	2657	2110	1166	2942	5794	2232	2922	6747	4909	2650	2423	3469	1985	2164	5786	3109	7700	5430	8027	1768	6226	2607
K00171	281	334	288	332	452	439	406	450	197	251	524	943	710	524	1133	932	678	689	819	518	568	681	432	436	1001	249	403	940	544	204	721	1485	543	1350	2134	830	792	865	1131	511	527	1182	874	558	2932	577	342	1041	455
K00170	221	332	263	214	340	387	186	370	156	218	460	658	660	373	965	820	462	579	673	490	522	432	332	348	738	226	259	849	438	205	576	882	502	816	1808	680	533	680	853	449	487	838	825	345	2830	520	363	976	403
K00177	7328	8029	4654	2099	2132	6677	3049	2175	1264	5868	8460	2567	5482	2097	4708	8284	4090	2566	2800	5441	11275	2412	5718	4399	4203	9360	3431	4320	5640	9654	8669	3265	5696	4669	5237	7730	5194	3737	4840	6902	7954	5387	5724	5191	12127	7644	9220	5985	16730
K00176	7301	8082	4417	2097	2095	6556	2905	2075	1227	5744	8396	2443	4931	2120	4574	8109	3801	2443	2679	5316	11178	2301	5496	4344	4141	9199	3327	4198	5387	9239	8553	3019	5313	4768	5154	7380	4909	3646	4693	6677	4275	5083	4100	5155	12025	5834	9089	5784	16664
K00175	12525	13844	9130	3706	3584	11312	6734	4338	2307	10595	11051	5145	10429	3458	7229	12361	8076	4595	5479	8555	15864	4650	11476	8020	7010	17515	6474	7967	10473	17971	14172	7507	11390	8438	8195	13186	10826	8529	8873	12869	10249	10493	8409	8790	15828	10735	17206	8758	18561
K00174	11504	9740	7140	3063	2706	9890	4624	3308	1778	9597	8736	2204	5586	2349	4870	9568	5237	2867	2844	6380	12751	2510	9364	7169	4787	16784	5031	5876	9119	17255	11783	3432	9404	6385	5781	11354	7602	6769	6560	11458	7972	5867	6809	5720	12266	8287	16241	6188	12433
K14338	1	6	4	13	1	2	2	3	0	3	3	6	6	46	4	3	6	3	3	3	2	5	4	11	2	1	3	3	1	1	2	3	1	7	1	1	2	1	2	1	2	0	2	1	4	0	1	1	1
K14339	1	4	3	4	1	2	2	5	1	1	3	3	6	3	1	2	3	2	2	2	2	1	6	2	0	0	2	1	0	0	1	1	1	2	0	0	0	0	2	1	1	0	0	1	1	0	1	1	1
K14335	4	14	6	10	3	5	4	5	2	7	7	3	9	11	6	5	5	3	4	3	3	3	6	4	7	1	1	2	4	0	1	5	2	6	0	2	1	0	4	0	0	1	1	5	0	2	0	2	2
K14337	1	4	2	4	1	1	1	4	1	1	3	3	5	2	1	2	2	2	1	2	2	1	3	2	0	0	1	1	0	0	1	1	0	2	0	0	0	0	1	1	0	0	0	1	1	0	1	1	1
K14333	9	11	16	50	29	14	10	42	2	19	48	163	70	111	136	52	38	89	45	49	20	41	30	56	60	7	24	133	30	24	34	66	34	244	71	37	29	82	50	25	73	86	52	39	98	172	44	51	55
K13479	2854	7193	7355	3425	5743	3245	6889	5944	2754	4688	6215	10365	9383	4668	8868	5698	7253	7908	14309	8037	4520	5724	4775	3383	8644	1655	4415	8125	9362	2089	4660	8927	4609	8933	7722	3349	7160	6316	8439	3613	4769	7582	4263	5212	9167	3217	2094	5151	8507
K04078	14422	19949	19263	13214	16038	16935	18985	16904	14852	17089	19446	24718	24449	15077	23902	21335	21605	19369	28413	25558	17492	18259	17209	14067	23857	14095	15408	20503	20755	14395	18316	25497	17341	21816	23058	18801	21246	19528	22786	17193	18119	25988	17893	24976	19915	21122	14735	21014	24374
K04079	13452	22891	18372	10386	15353	15241	16438	13263	6077	15014	19213	22354	25022	14502	23692	20510	20261	18750	26257	24430	17857	17599	19421	13924	23684	13414	15271	20462	21894	14632	18366	24236	17236	20877	22532	18698	21478	17962	21910	16368	18040	26141	17227	24359	20441	21046	14515	20885	24087
K04076	544	35	237	171	361	698	203	161	128	426	1133	364	379	244	874	1346	349	295	409	847	2212	405	268	298	827	369	300	368	409	305	1146	458	276	412	1484	816	397	282	569	441	828	483	503	800	710	727	365	1019	4654
K04077	14478	26014	19646	13270	16131	17098	19313	17198	14895	17180	19727	24974	25868	15274	24299	21803	24066	19853	28641	25868	17621	18381	17574	14149	24083	14207	15671	21153	20859	14460	18425	25555	17717	21878	23244	18990	21568	19814	22839	17270	18263	27109	18268	25943	20866	21313	14890	21483	24595
K04074	1433	958	1823	2918	1627	3017	2580	3605	6345	2092	2032	3297	1900	1260	2906	3451	2779	1831	3160	2227	3004	1596	982	1021	2358	1465	1496	1747	1801	745	2118	2303	1300	2058	3357	2031	2033	2558	2657	1273	1366	2075	1426	1578	1727	1343	769	2270	5366
K04075	14253	19504	18902	12949	15835	16667	18610	16497	14706	16866	19209	24090	23987	14765	23479	20903	21177	19004	28040	25207	16998	17836	16931	13773	23304	13925	15113	20054	20506	14283	17987	24673	16995	21013	22586	18519	20797	19128	22304	16941	17941	25518	17796	24516	19648	21124	14663	20819	23788
K04072	13987	40330	26313	20546	25251	17983	28379	25986	25762	20651	26673	37173	35269	24320	33592	28143	31701	30751	44242	36330	27676	25894	18184	17699	30446	8795	22249	29711	27014	8607	21034	30038	18736	28812	28650	15962	26227	21476	28859	17049	19349	30985	17457	26622	30991	16035	8349	25654	49847
K04073	4	23	18	78	12	9	22	15	4	14	11	34	13	81	12	6	13	14	5	7	14	91	26	192	23	6	34	37	20	7	9	24	8	44	13	4	12	7	5	9	4	2	2	7	7	11	3	13	3
K04070	5904	18871	11615	4807	8691	7845	10816	8935	3621	6513	10934	16661	18458	6789	16802	11667	12463	12163	17529	13084	6330	10664	9676	5213	16949	3623	6941	12950	9194	3913	8961	19581	9494	12281	17071	10195	13278	13666	13649	7185	8478	19004	10436	18533	13668	14282	5640	13988	11420
K14597	1	61	2	2	2	0	4	1	0	3	0	0	0	1	0	0	1	3	3	1	0	2	0	2	0	0	0	1	0	2	0	6	1	2	0	0	4	0	0	2	0	2	1	0	0	6	0	0	0
K13641	1141	78	962	2981	4173	526	1793	1605	280	608	855	1390	898	4619	2051	476	1431	3088	472	638	1295	3666	1297	3520	1907	192	3601	1519	548	287	472	577	292	1297	992	148	766	402	228	220	193	216	246	224	227	412	145	1773	759
K13640	297	3762	1100	437	349	373	1387	786	2968	1376	443	264	607	180	228	182	275	199	383	1831	331	108	167	79	93	75	153	306	212	192	239	372	1407	273	362	150	592	360	655	1504	202	467	180	1287	319	122	123	275	528
K13643	1306	976	1794	3255	4585	1136	2457	2404	468	1042	1100	2005	2248	4999	2935	1258	1930	3960	905	1009	1649	4426	2450	3930	2759	613	4016	2864	1193	614	1113	2484	1820	1849	2076	1169	1522	2553	1277	893	798	766	2592	2220	685	1212	1167	2875	1148
K13642	7	7	11	10	5	7	8	8	22	9	3	1	2	7	3	2	2	1	12	1	1	1	1	4	3	0	0	2	11	1	0	2	0	4	0	0	0	0	11	0	0	0	0	2	0	2	0	1	0
K02027	45685	155177	110392	63930	76495	66098	103171	86811	85972	75209	83508	147088	154779	64931	134659	98168	112102	103458	172184	123676	58102	87542	77385	46931	131274	29864	61135	109425	98703	32215	73359	153599	90786	117464	131284	74077	114226	99284	123886	74869	74533	148892	77510	140176	109000	92069	38124	104706	105306
K02026	64466	239522	145495	82711	104284	92214	134798	112982	80424	100482	123709	204609	225119	94126	203781	147808	155906	146811	235577	181510	89506	125124	111947	68866	193018	44231	87474	160838	142257	47716	109440	216400	124247	169217	194130	111772	159711	141573	171758	106254	109196	218921	116037	207547	153924	140734	56804	156193	160905
K02025	69953	253853	160993	86649	115843	101798	148958	124051	82386	108075	131956	228590	248472	102084	224231	163777	172001	163739	261937	203286	95561	137915	122996	73940	212230	48374	95870	175360	151107	52320	118892	241007	133854	181457	212813	123429	176301	157311	188443	114435	121129	241778	128693	230064	170065	155565	62873	172014	176593
K02024	46	18	181	562	87	117	310	114	45	81	70	312	105	814	91	41	145	69	36	48	125	1007	301	1236	183	50	254	240	128	53	85	199	70	293	73	25	84	43	39	64	30	28	25	69	69	80	49	807	20
K02023	1239	348	1146	2588	812	1198	1068	1024	4775	874	719	535	703	880	751	696	2502	430	1093	348	351	462	427	698	517	272	372	553	802	117	549	809	655	1025	911	491	677	427	1132	332	488	613	1175	532	398	393	613	1022	471
K02022	5007	1299	2794	3896	4429	1971	2628	2153	1022	2958	2181	1691	1570	5453	1775	840	5657	3311	2345	1214	3433	4193	4212	4726	2204	652	4473	2056	4047	1055	3012	1049	2665	2158	916	778	2187	662	1872	2196	737	924	387	1150	817	509	757	2658	900
K02021	9	15	22	17	10	10	7	22	9	15	4	18	11	6	6	8	2	12	11	7	4	14	10	7	6	1	3	12	6	2	7	45	8	14	8	6	10	12	18	12	8	5	4	110	4	9	2	8	9
K02020	8871	14579	13923	9227	14110	11207	14478	11843	5185	10649	17957	21616	21236	13712	21293	17878	18019	17322	25032	22002	15178	17321	12521	10862	21888	5505	12748	17478	15956	5946	14091	23221	11250	17888	20537	13786	16876	14768	18141	10399	13734	22799	14159	21447	18469	17680	6934	19364	26713
K02029	14068	44753	26907	25277	20296	22864	31623	33719	40190	24366	27709	39393	37340	22655	33068	31489	33922	29715	43992	39228	21282	24279	18965	17481	26774	11358	19894	30029	23942	9474	21454	34803	24267	30147	31785	21321	28480	33815	32237	22055	22476	35501	26782	34639	30495	20435	12612	28427	40583
K02028	24490	49436	42197	28626	29370	33823	43252	42205	42343	34057	36766	61624	55236	25891	51910	44863	43963	40893	69426	55726	30767	34994	28903	19738	50455	15892	25228	43400	39395	14218	33477	58490	33782	46791	51206	33684	43558	43279	49786	31373	33393	57669	34636	55694	42243	38833	16854	43184	55631
K03886	1	8	1	2	1	3	2	10	2	2	0	0	1	0	0	0	0	2	0	0	0	0	0	0	0	0	0	2	1	1	0	0	0	0	0	0	0	1	0	0	0	0	0	0	0	1	0	0	0
K03887	1	5	2	3	1	2	2	9	2	1	1	1	1	0	1	2	0	2	1	1	0	1	0	0	0	0	0	2	0	0	0	0	1	2	0	0	0	1	0	0	0	0	0	0	0	1	1	0	0
K03885	5894	1899	4367	7520	5192	5208	3900	3303	6400	5195	4302	1650	1762	5487	2125	3212	6152	3402	1830	2328	4894	4485	5266	6539	2706	8144	5474	3038	4873	8237	4295	1157	3928	2846	1593	4282	3287	1270	2979	4683	1014	1118	2321	1319	977	2635	7341	2823	2133
K03888	1	0	1	3	1	2	2	9	2	1	0	1	1	0	0	1	0	2	1	1	0	1	0	0	0	0	0	2	0	0	0	0	1	0	0	0	0	1	0	0	0	0	0	0	0	1	0	0	0
K03889	5	51	6	11	2	7	5	7	5	5	4	5	11	6	5	2	7	4	5	5	2	3	8	7	1	0	3	5	3	1	2	5	3	5	2	3	4	1	5	2	1	2	2	2	2	1	1	1	2
K12998	7	81	12	10	12	68	61	137	71	58	27	235	33	27	35	91	73	55	324	53	5	46	9	7	8	53	30	17	51	9	4	20	6	2	3	14	28	8	44	7	4	8	8	1	0	1	1	21	1
K12999	74	184	199	126	105	660	645	1372	446	251	91	1095	180	97	153	542	664	309	615	324	48	243	88	60	85	536	352	215	223	55	18	120	101	17	38	146	166	90	127	34	53	149	114	59	65	32	21	80	31
K12992	5322	10978	10062	4782	8175	7239	9343	7846	3794	7771	9640	15935	14386	6950	15146	11453	10556	11000	19566	16405	6975	9772	7712	5250	15775	3423	6559	11666	12054	3821	8540	16209	7750	12909	14391	9003	11397	10028	13407	8198	8495	16043	8618	16605	10738	12577	3892	12444	13531
K12990	52	503	96	88	42	101	79	44	45	212	40	43	119	46	70	68	64	49	46	96	54	43	55	196	67	35	45	73	59	60	95	76	90	126	72	72	75	52	74	154	84	217	49	163	238	47	41	119	31
K12991	2	4	5	4	3	4	7	32	5	7	2	14	1	2	5	2	4	5	2	7	2	4	4	1	3	5	5	5	3	3	0	3	1	2	2	3	3	4	4	1	1	1	1	4	1	1	0	1	1
K12996	193	5979	622	366	272	1068	1650	2105	723	1339	480	2165	1003	479	481	1040	1255	715	1550	1251	186	499	349	196	239	814	680	430	461	261	301	734	985	528	570	384	736	531	574	2403	317	739	462	2101	523	231	396	466	685
K12997	604	2872	999	391	439	1307	1481	1979	1027	1459	1017	2144	908	466	532	1052	1271	682	2580	1004	915	588	2365	454	534	1135	1134	626	3293	958	516	496	1118	443	424	628	1387	365	1425	1586	3881	588	1845	1021	319	1853	224	424	335
K12994	1	0	1	2	1	1	1	1	0	1	0	2	2	1	1	1	0	1	0	1	0	4	1	0	1	0	0	1	0	1	0	4	0	2	0	2	0	0	0	0	0	0	0	0	0	0	0	0	0
K12995	3455	594	1422	426	372	1151	452	354	275	1932	526	76	378	83	236	168	189	83	213	274	1130	136	655	168	227	94	212	147	281	308	2067	445	2254	658	532	676	958	360	889	1944	262	307	169	866	369	227	331	500	198
K08978	8192	19447	12202	4932	7385	7007	10621	8043	3752	8270	11700	14041	16681	6426	12752	10079	11636	10711	17155	12525	9000	7843	10028	4900	11247	3076	6685	11021	10466	3883	10372	14277	10731	12548	12292	7596	13479	10836	12707	8483	8437	16075	7848	11631	11863	7031	4046	9191	14135
K03088	153759	191825	177096	75459	111137	132707	133851	107534	60458	146569	124056	172021	196324	86671	176812	145721	145135	132630	209077	172169	139600	117488	181386	90685	178452	92778	107707	152538	194880	105333	170497	194100	189174	165621	184290	144580	197467	151530	191700	162352	115465	193306	120946	190664	147144	137599	104706	148248	146913
K03089	1081	118	963	2977	4000	600	1746	1646	300	570	682	1129	704	4586	1204	414	1195	2930	344	417	1288	3656	1287	3541	1622	315	3563	1501	527	221	379	496	297	938	461	108	634	315	131	150	130	106	681	253	103	183	122	1755	627
K03086	16679	28734	22672	15363	17941	22983	22295	19803	15118	22293	24976	28202	30432	18002	28871	29936	26634	23129	33369	31563	25871	22124	22430	20868	29744	30158	19728	27765	28735	30328	24438	30808	21252	28720	28266	28396	25608	26088	28511	23743	26013	31277	26329	30607	26598	28592	30456	27070	34447
K03087	1016	156	885	2876	3937	451	2080	1545	229	484	783	1183	772	4590	1297	357	10802	2965	409	514	1209	3596	1231	3423	1561	167	3758	1404	489	195	338	436	185	858	377	44	980	262	77	95	79	45	124	142	73	136	59	1683	586
K08971	0	0	2	0	2	0	2	0	0	0	0	0	2	0	2	0	0	0	0	0	0	3	0	2	3	0	0	0	0	0	1	0	0	2	319	10	2	1	0	1	0	0	1	1	0	0	0	2	0
K08970	46	34	83	141	39	59	131	46	44	29	27	95	38	123	28	17	49	15	21	20	50	350	109	290	62	19	83	58	44	12	32	60	24	67	15	13	27	12	24	10	7	12	22	19	31	25	28	271	7
K03082	177	435	407	455	270	869	1075	1673	602	424	232	1737	528	511	415	842	1092	548	1259	519	169	932	358	533	441	673	642	478	461	114	210	861	316	705	423	354	538	335	502	186	145	488	197	246	167	113	78	277	97
K03080	12	0	42	117	29	31	85	27	12	20	14	80	23	154	17	11	30	12	7	10	33	305	79	238	47	13	63	41	31	14	15	44	16	56	18	8	21	7	9	14	8	4	6	8	19	15	16	73	3
K08974	5275	2366	4393	4484	4017	5647	3849	4932	2627	4781	8429	6925	6244	3944	7888	6419	5038	3976	8753	5161	7678	6330	5221	4251	10713	3125	4107	6352	11241	2416	6947	8096	4940	8612	9033	6352	5077	5032	7618	3953	4403	8670	4370	9631	8236	9609	2937	9081	10707
K00918	1125	825	1043	893	870	692	865	1089	711	1415	3322	1488	1664	1268	1641	1206	1169	1223	3219	1220	2786	1587	1406	1306	2224	551	1177	2488	4550	621	2028	1554	1258	3201	1608	888	1282	1152	2386	910	1315	1449	1076	738	1530	1009	446	1845	3987
K11646	12	6	14	15	27	30	22	51	7	12	6	17	16	6	21	25	15	11	5	10	3	19	7	8	22	10	6	9	4	3	18	31	15	19	384	29	20	22	12	12	9	20	8	3	10	1	13	18	4
K07507	10223	3011	7000	7372	7922	10229	5814	5292	6347	7664	9045	5369	5300	6825	7785	9815	7313	5770	4247	6566	12153	8506	8495	8623	11083	10599	7754	6813	8188	10536	10310	7768	7431	6633	9332	11222	7065	6530	7605	8236	8937	8489	8107	11251	8543	14346	10563	11415	14760
K07506	23	326	78	148	38	55	286	40	25	38	79	142	106	193	82	72	3903	56	69	71	43	367	100	292	62	17	173	61	45	24	25	76	24	82	20	14	187	13	15	18	18	13	15	21	26	34	23	285	6
K07505	1	2	3	2	0	2	1	1	1	1	0	1	4	2	1	1	2	2	4	1	1	2	3	3	2	1	2	2	5	0	1	2	5	3	1	0	1	0	3	0	1	1	1	1	3	1	1	4	2
K07504	67	14	21	60	7	46	95	260	10	41	387	15	83	66	28	95	224	161	44	109	96	5	14	115	13	24	72	345	11	15	277	27	114	178	50	176	175	1092	84	164	24	272	11	183	12	30	20	42	121
K07503	236	2916	908	385	304	289	1004	699	2942	1212	123	113	376	119	76	53	158	93	301	797	93	47	102	31	35	19	89	75	161	95	154	310	1339	206	613	110	499	284	567	1386	80	310	152	1260	232	76	83	205	319
K07502	2693	10765	8604	3624	5911	3636	8528	6317	2822	4608	5672	12831	13214	5290	10040	6760	9442	9010	15269	9095	3340	6835	5968	3330	9020	1683	4982	8363	6847	2159	4898	12874	5895	9564	9290	4226	9953	7796	9495	4465	5599	11922	5053	8202	8851	4656	2363	6429	6626
K07501	4	21	7	5	3	8	4	4	2	4	1	2	4	3	1	4	2	2	4	2	2	2	1	5	2	2	4	6	3	2	2	2	1	4	2	3	4	1	2	2	2	1	1	1	1	0	4	2	0
K10773	14946	26942	20442	14103	16668	16924	19772	17753	14390	18062	21794	26047	27422	16593	25462	21733	23123	20722	31164	26336	18266	19603	18820	15446	25778	14374	16545	23048	24970	14822	19458	26857	18838	25682	24763	19194	22637	20729	24587	17906	18737	28244	18797	26006	21918	21649	15116	22649	23977
K10778	1208	369	1354	4373	4181	755	1921	1662	382	820	666	1105	768	4489	1189	287	1216	2890	353	430	1270	3647	1529	3510	1619	202	3671	1378	585	276	667	526	1184	1139	508	291	1247	363	403	636	129	150	154	180	164	177	159	1816	606
K14287	20	32	66	151	34	56	117	38	19	37	21	97	38	194	28	18	48	19	15	18	38	348	102	295	61	17	78	54	35	20	27	64	24	83	24	15	30	14	13	22	14	11	13	18	24	21	23	280	8
K00140	175	464	318	660	236	449	433	365	155	259	238	614	400	879	393	570	404	289	221	214	288	1020	385	1030	412	376	339	535	245	126	221	564	233	714	438	286	298	255	242	153	439	329	1315	373	323	510	218	579	387
K05501	1042	36	926	2922	3956	552	1701	1571	246	537	668	1108	681	4550	1178	380	1172	2897	306	403	1278	3635	1277	3515	1587	303	3548	1481	502	215	361	462	280	902	397	84	611	289	90	139	118	83	671	245	92	176	108	1728	622
K01903	2355	3923	3326	3864	4837	3515	3604	2777	3642	3856	3829	1551	1754	5117	1888	2917	2246	3365	1168	2753	3788	4155	4799	5954	2579	7953	5296	3000	4188	8004	2592	1144	3652	2419	1626	3810	3300	1362	2347	4477	805	985	2304	1744	938	2621	7039	2591	2324
K01902	2356	3923	3326	3864	4838	3517	3604	2777	3642	3856	3829	1551	1754	5117	1889	2917	2246	3365	1168	2753	3788	4156	4799	5954	2580	7953	5296	3000	4189	8004	2593	1145	3652	2419	1627	3811	3300	1362	2347	4477	805	985	2304	1744	938	2621	7039	2591	2324
K01905	591	414	280	204	272	736	249	172	140	542	1256	462	542	333	698	1412	497	354	640	1263	2271	430	397	305	704	376	389	406	468	366	1184	444	284	494	691	763	462	242	593	516	976	636	602	1069	874	851	576	1022	4887
K01904	0	6	1	0	0	2	1	1	0	0	0	1	0	0	2	0	0	1	0	0	1	1	0	1	0	0	0	2	0	0	0	0	0	0	1	1	2	0	0	0	0	0	0	0	0	0	0	0	1
K01907	11	45	16	68	9	14	14	30	27	14	12	16	20	175	14	10	16	32	21	9	8	16	12	51	15	3	8	63	12	3	2	7	3	32	1	4	2	7	15	1	2	1	2	12	2	3	0	4	1
K01906	31	85	101	37	92	48	302	402	36	80	43	30	82	32	73	46	518	299	70	37	60	33	72	34	187	27	117	308	163	30	122	80	292	86	435	89	258	1306	145	68	10	6	155	12	6	73	31	144	53
K01908	14	62	26	97	13	21	29	37	29	27	15	20	25	215	19	12	21	34	24	19	12	25	27	69	23	5	15	73	15	7	5	10	7	45	8	6	9	12	17	8	8	3	7	14	7	2	3	44	4
K14534	1425	471	700	506	906	1218	578	643	328	829	1749	1194	1080	623	2153	2183	890	900	966	1509	2946	1040	702	602	1834	617	686	1011	878	552	2125	2051	949	1489	3637	1757	1444	1319	1689	1140	1280	1416	1765	1525	1708	1220	1160	1870	5258
K00147	13314	25819	18238	11872	15261	13462	17959	15886	9237	14536	17977	24310	25112	14558	23371	18094	22726	19276	27210	23659	13897	17598	16394	11501	22821	6343	14332	19595	18812	6662	16279	24849	16984	19689	22254	14412	20567	18755	20810	14686	12466	25394	14510	24908	20031	17678	7879	19951	19753
K07768	234	2920	903	381	298	285	997	667	2938	1205	121	99	374	117	69	51	154	89	299	790	91	44	99	29	28	14	84	70	158	92	153	306	1339	203	292	97	496	279	563	1385	80	308	150	1256	231	75	83	202	318
K06203	1110	38	899	2904	3954	553	1707	1559	265	534	677	1097	650	4522	1174	374	1173	2888	313	396	1272	3610	1240	3458	1575	295	3540	1428	499	205	356	433	187	870	380	75	608	263	90	99	99	66	656	253	2417	176	77	1726	619
K06202	1040	138	923	2912	3954	546	1696	1571	247	531	666	1106	676	4524	1173	383	1168	2897	311	400	1275	3634	1259	3506	1583	302	3543	1478	502	214	360	464	278	899	391	84	614	287	90	133	116	84	668	245	90	181	109	1692	620
K09921	1039	58	895	2906	3950	544	1699	1557	245	526	669	1102	652	4533	1176	376	1174	2890	309	396	1266	3619	1242	3459	1581	294	3537	1427	495	207	346	441	188	873	379	73	599	266	83	97	86	49	647	243	81	164	65	1694	600
K09920	17	15	62	190	31	45	113	54	17	30	26	103	41	351	35	17	55	37	17	21	44	347	104	335	68	17	81	112	38	19	26	60	22	95	20	9	27	19	12	20	12	9	11	28	22	20	18	278	8
K09927	45	85	99	154	89	70	142	58	21	49	68	152	139	190	282	78	110	87	62	86	55	364	134	297	156	26	92	106	54	26	41	80	50	90	120	30	52	39	30	37	23	52	44	38	38	32	44	300	17
K09024	18	16	68	153	36	52	119	40	19	37	21	94	40	205	28	17	47	16	14	20	41	343	118	294	61	16	82	56	37	22	26	62	25	77	25	10	29	13	13	26	17	10	14	17	24	21	19	314	6
K09022	3210	290	2412	3720	5768	3724	2586	2481	925	1952	2708	3681	2441	5423	4652	3432	2407	3903	2591	2334	3151	6578	3364	4925	7596	1657	4809	3176	2725	1218	2797	4814	1806	2526	5091	4240	2677	1853	2964	1691	1781	4807	2927	7444	2629	7655	1481	6939	2790
K09023	33	26	55	113	26	34	80	22	13	24	24	57	33	132	29	11	37	11	9	24	32	155	84	254	41	11	57	31	28	13	27	44	20	62	18	6	21	10	9	20	11	11	24	19	21	21	15	276	6
K09020	19	22	78	133	32	47	82	29	18	32	23	60	63	162	37	20	46	18	17	19	34	167	117	269	55	15	68	40	41	19	35	57	58	87	41	23	33	23	22	32	24	18	18	21	24	23	18	322	9
K09021	13	7	51	113	24	31	68	20	13	23	18	56	30	132	23	10	33	10	9	12	27	155	84	254	39	11	56	31	28	13	22	44	20	62	18	6	20	10	9	19	11	10	10	18	19	21	10	276	6
K02908	0	2	2	0	2	0	2	0	0	0	0	0	2	0	2	0	0	0	0	0	0	3	0	2	3	0	0	0	0	0	1	0	0	2	319	10	2	1	0	1	0	0	1	1	0	0	0	2	0
K02909	14577	26072	19772	13769	16200	17204	19442	17177	14930	17267	19772	25033	25974	15893	24363	21907	22177	19877	28636	25892	17763	18983	17741	15334	24221	14301	15749	21309	20920	14491	18514	25781	17795	22154	23308	19035	21550	19872	22871	17324	18349	27217	18874	26268	20963	21688	14944	21860	24692
K08218	9952	3245	6669	5200	5312	9877	4959	3480	1584	9762	3500	1415	2708	5612	2326	7415	5953	3783	1473	4957	9626	4945	9920	11382	3967	23057	8054	5941	9110	23243	8984	1839	7944	5221	2060	11502	6288	4760	5050	11635	5815	2511	6224	2856	1921	5973	21153	4168	1489
K08219	16	0	61	140	31	44	108	32	16	28	18	92	33	185	25	14	43	13	11	15	37	339	100	287	56	15	74	48	34	17	26	59	22	70	19	8	26	10	11	20	11	9	10	16	22	20	18	278	6
K02904	14319	25399	19412	12989	15936	16827	18823	16874	14762	16917	19398	24269	25288	14864	23794	21346	21544	19493	28078	25220	17426	17963	17216	13869	23655	14056	15272	20830	20593	14332	18105	24729	17427	20996	23066	18711	20975	19511	22385	16995	17992	26462	18009	25414	20497	21087	14557	21208	24252
K02906	14522	25942	19664	13258	16127	17106	19234	17192	14877	17174	19716	24967	25915	15254	24272	21798	22106	19842	28619	25858	17624	18386	17582	14128	24066	14199	15601	21134	20843	14452	18448	25611	17740	21892	23569	19017	21489	19844	22834	17269	18315	27154	18342	25967	20910	21560	14868	21543	24654
K02907	14466	25742	19479	12990	16069	16857	19006	16908	14799	17054	19605	24692	25495	14976	24094	21492	19779	19621	28427	25658	17564	18252	17448	13951	23933	14068	15435	20869	20728	14329	18315	25360	17552	20674	23374	18376	21205	19428	22458	17128	17376	26106	17771	25864	20856	21491	14766	21441	24614
K02902	12410	19404	17531	12448	14204	13723	18020	15905	14324	15967	18105	22198	22442	14364	20464	18380	20471	18441	27294	23800	15771	15281	15050	12792	17837	12711	14195	18796	19187	13426	16060	21225	15472	20251	18272	14690	19425	17905	20371	15734	16493	21304	15569	17698	17446	13634	13382	15736	22184
K00230	1590	26	1196	3061	4210	1268	1904	1754	403	977	1760	1428	1002	4726	1729	1716	1473	3146	731	1221	3476	4004	1539	3744	2233	672	3842	1830	935	516	1451	853	524	1194	1371	874	953	529	701	560	939	557	1189	1154	767	897	423	2680	5273
K00231	471	251	1004	452	371	2306	767	352	387	1700	329	122	456	319	403	2266	2652	198	395	1294	2012	407	2998	2506	824	7577	1460	1277	3492	7411	1125	218	1031	849	406	3199	1200	580	1258	2217	430	259	1256	92	158	1177	6602	434	90
K00232	5	38	5	9	2	6	5	6	5	5	3	2	9	4	4	2	5	4	5	3	2	2	6	6	0	0	2	3	1	0	2	4	3	4	2	3	4	1	4	1	1	2	2	1	2	1	1	1	2
K08976	23	139	9	7	5	12	18	14	5	8	8	4	5	4	6	7	4	8	6	15	5	7	1	1	2	0	2	9	2	3	5	5	3	2	0	0	6	1	1	3	3	3	16	1	3	7	6	0	0
K00239	9058	13004	12960	8114	11133	8325	12149	10251	6852	10991	11323	12961	13939	10314	12213	9546	13078	12790	16494	12068	9834	10761	11606	10201	12109	9936	10377	12528	14418	11162	10513	13084	11778	13203	11549	9230	12254	12786	13313	11121	9938	10602	9806	10949	11342	8472	10852	9804	11476
K06209	6179	12294	11381	5205	9021	8152	10682	8953	3754	6594	11152	16924	17526	7114	17070	12027	12651	12098	17827	12164	6509	10965	9583	5477	17390	3699	7033	12573	9545	3944	9446	20546	9731	14207	18119	11097	13818	14114	14504	7388	9268	19188	10716	17879	15298	14341	5661	13891	11269
K09928	32	141	20	71	11	13	106	32	23	14	44	33	44	198	47	30	1950	53	44	49	13	12	6	54	23	4	61	70	13	4	6	7	3	32	3	5	85	12	12	3	1	5	17	13	2	8	6	14	3
K01012	24390	27890	28552	15639	23865	22585	26030	21662	10296	23533	34832	39977	40038	22003	39744	32883	32439	30299	48953	41241	28964	28222	24647	17422	40447	10040	21485	31170	32328	11588	30482	41644	24659	34449	38734	25787	33698	28539	35622	23282	24257	44637	22865	40900	37958	33399	12517	33906	48112
K01011	5579	1313	4261	7821	9838	4981	6110	4938	2083	5443	9660	6528	5926	12248	7580	8893	11861	8892	8344	10966	14100	10994	5116	10447	7488	2697	10058	6395	7863	2696	7495	4382	3165	5674	4882	4340	4883	2757	5327	4017	6210	5166	5310	6383	14383	5262	2275	10197	25673
K06401	1	0	1	3	1	2	2	9	2	1	0	0	0	0	0	1	0	2	0	1	0	0	0	0	0	0	0	2	0	0	0	0	1	0	0	0	0	1	0	0	0	0	0	0	0	0	0	0	0
K03503	1302	261	1113	2935	3989	694	2104	1590	298	774	747	1145	806	4384	1226	376	3229	2893	344	538	1389	3685	1350	3543	1616	323	3645	1407	552	627	576	507	303	977	459	389	769	297	142	348	3808	350	1745	256	246	1919	362	1994	650
K03502	8945	17779	16929	13446	14963	11863	16282	14142	13577	12279	13831	22879	23986	14185	21903	16387	18943	18256	26645	21357	11052	17382	14013	11093	21931	5232	12868	18237	16299	6051	13153	25341	14840	20868	21386	14528	18546	17408	20555	12450	17146	25098	16524	23608	15751	18076	7741	19142	17736
K03501	14391	25489	19556	13159	16068	16903	19062	16987	14816	16964	19484	24600	25546	15071	24037	21509	21778	19656	28272	25300	17502	18252	17392	14032	23952	14084	15437	21011	20726	14363	18270	25430	17617	21613	23121	18878	21284	19742	22710	17118	18084	26827	18099	25752	20625	21172	14562	21337	24342
K03500	9845	21501	15999	11865	15160	12950	16634	15537	11316	11871	18245	24582	24467	14705	23633	19100	20687	19346	27776	23213	13970	17784	13516	11155	23038	6270	13649	19332	16854	6091	14294	24621	12668	19752	22156	14432	18277	17527	20019	10892	13668	25533	15103	23383	19695	18024	7435	20136	23859
K02278	3787	6662	8109	3522	6769	5636	6869	5946	2611	4428	4690	11611	9982	4624	10759	7365	7059	7882	12391	8527	3654	7273	5823	3669	12587	2449	4421	8001	6514	2412	5182	12316	5450	8211	11217	6720	7845	7308	9000	4314	5217	11222	5694	12367	8061	9802	2890	9173	6950
K02279	1072	7116	1331	693	848	1417	1295	944	591	1247	2835	1674	2941	1393	2342	2806	1963	1479	2500	2817	3176	1209	1234	922	1865	783	1039	1857	1793	682	2145	1841	1440	1444	2696	1758	1736	1312	2175	1196	2014	2640	1886	2333	2322	1618	1026	2775	6052
K02276	28	515	40	106	20	42	124	64	38	41	49	48	61	220	51	52	1955	71	62	52	14	44	17	74	29	8	66	99	25	14	5	32	12	59	9	13	103	17	21	8	12	13	11	19	12	24	7	16	7
K02277	1	2	1	3	2	3	3	9	2	1	0	1	2	0	1	1	2	2	1	1	0	1	0	0	1	0	1	3	0	0	0	1	1	1	1	1	0	2	0	0	0	1	0	0	0	2	0	1	0
K02274	51	514	49	118	28	48	138	84	43	51	61	55	78	236	63	60	1972	75	67	66	24	52	32	81	36	11	70	98	29	14	13	35	14	73	9	16	99	18	28	11	14	13	25	21	21	20	15	23	9
K02275	51	552	49	114	28	45	138	79	40	47	57	54	71	233	59	55	1967	76	70	66	21	49	22	80	33	11	69	98	29	16	11	38	15	70	10	17	104	18	26	10	26	30	39	31	2288	38	23	54	23
K12508	4	24	8	14	5	8	10	8	1	9	10	8	13	9	9	8	6	7	3	5	5	14	6	6	14	1	3	7	1	2	2	12	3	13	1	5	1	2	4	2	2	2	4	8	2	4	1	4	1
K12507	52	83	148	81	57	84	108	57	30	61	66	152	213	112	98	139	190	58	81	68	58	137	152	133	109	47	91	103	112	36	99	279	216	205	135	105	171	84	115	95	333	210	196	85	147	211	128	353	295
K12506	1060	8417	2330	829	1251	1606	2308	2971	528	1038	1063	2126	4835	1014	3122	2345	2797	3197	1356	1367	917	1945	2903	1044	2765	834	1291	4376	1369	870	2040	4850	3519	2366	4125	2853	2608	7758	2817	1805	1710	2966	5004	5127	2396	2310	2820	3420	1304
K12500	1012	9	878	2822	3938	450	1674	1519	232	481	631	1078	628	4320	1147	239	1144	2850	292	371	1202	3585	1223	3371	1543	164	3504	1338	476	192	336	431	183	831	375	40	593	253	76	93	76	44	121	129	69	136	57	1676	583
K12503	14	56	17	23	13	24	24	50	25	25	10	39	17	15	14	18	20	18	17	17	8	18	13	11	8	11	16	21	15	6	6	17	6	9	7	16	13	9	16	4	3	10	5	6	6	3	2	2	3
K09728	0	0	2	0	2	0	2	0	0	0	0	0	2	0	2	0	0	0	0	0	0	3	0	2	3	0	0	0	0	0	1	0	0	2	319	10	2	1	0	1	0	0	1	1	0	0	0	2	0
K06597	0	12	1	2	0	0	4	1	0	1	0	0	0	3	1	0	2	2	2	0	0	1	0	4	1	0	0	3	0	1	0	0	0	6	0	1	1	1	0	0	1	0	0	0	0	0	0	0	0
K06596	3	78	7	9	2	4	169	4	1	5	58	40	55	48	59	48	3861	40	49	57	0	9	2	7	4	1	101	5	5	2	1	5	2	14	3	5	157	2	1	1	2	1	3	1	2	1	2	3	2
K06595	1	0	1	3	1	2	2	9	2	1	0	1	1	0	0	1	0	2	1	1	0	1	0	0	0	0	0	2	1	0	0	0	1	0	0	0	0	1	0	0	0	0	0	0	0	0	0	0	0
K06599	2	0	6	23	4	5	11	4	1	9	4	6	8	69	6	3	6	4	3	6	3	9	18	17	5	1	5	4	2	4	1	4	3	13	5	1	3	2	1	7	6	1	3	1	3	0	1	35	0
K06598	0	13	1	2	0	0	4	1	0	2	0	0	0	4	1	0	2	3	2	0	0	1	0	4	1	0	1	3	0	1	0	0	0	6	1	2	1	1	0	0	1	0	0	0	0	0	0	2	0
K07978	2	28	7	12	4	5	90	4	1	7	30	20	32	44	31	24	1932	20	24	31	2	5	17	8	6	1	53	3	4	4	1	3	3	8	5	1	79	2	1	7	6	1	3	1	2	0	1	35	0
K07979	16816	48600	33866	17421	24702	21087	31767	26679	19813	25674	36538	49311	52607	22956	47270	37055	36954	36807	67247	50186	30583	29272	25686	16449	43538	10231	21649	38396	42453	12116	29582	48481	26515	42206	42993	24999	38058	33135	44524	23849	28218	50561	27056	43104	38765	28244	12883	35088	56245
K14585	0	6	1	4	1	1	1	1	0	3	0	2	1	2	1	1	0	1	0	2	0	3	0	1	1	0	0	2	0	1	0	3	0	2	0	2	1	0	0	0	0	0	0	0	0	0	0	0	0
K10907	5291	17096	7161	4072	5497	7158	7184	6233	2650	5584	11973	10523	13946	5664	13076	10288	9413	7825	10705	8586	8493	9007	8236	5194	14304	3628	5616	10847	9767	3619	9518	16088	8825	13362	15618	11127	10463	11751	11761	7321	9026	17265	10599	16598	10851	14242	5261	13694	12112
K10906	21	0	61	399	42	46	170	51	24	35	20	141	34	362	74	16	61	20	20	18	66	547	98	1090	120	21	130	98	60	24	37	130	31	208	33	7	42	14	14	28	8	9	13	73	12	89	21	233	10
K10908	12	3	11	14	23	28	20	50	6	11	6	15	13	6	18	24	15	10	5	9	3	13	7	6	17	10	7	8	3	3	17	28	15	15	63	18	18	21	11	10	9	20	7	2	10	1	12	16	4
K09819	63	111	102	83	56	268	334	505	159	238	115	836	150	118	131	318	2159	198	602	221	45	205	58	48	46	235	211	116	138	43	24	119	42	29	22	91	180	53	93	32	19	58	46	20	13	14	17	42	15
K09818	28	51	72	54	34	225	287	392	127	199	94	747	133	98	100	281	2130	170	581	175	25	141	42	36	29	208	183	82	114	31	13	80	33	16	10	62	157	34	71	25	12	44	24	7	7	10	7	36	10
K09817	8451	13152	6924	7340	7126	5801	7520	7344	3018	6605	10748	8968	10655	8528	8553	7001	8997	8061	9995	6367	8479	8563	8462	7048	7779	3185	8168	7613	10661	3245	8390	8453	7382	8822	8058	5189	8322	7025	7869	5822	8313	10099	6643	6911	10185	7163	3474	8451	9030
K09816	8421	13048	6824	7289	7060	5691	7421	7316	3006	6549	10638	8816	10432	8421	8225	6683	8726	7997	9919	6173	8436	8454	8351	6959	7606	3080	8088	7568	10620	3192	8282	8216	7273	8649	7862	4932	8156	6963	7785	5722	8017	9839	6366	6833	9973	6965	3308	8133	8752
K09815	8301	15835	7055	8770	7104	6003	7890	7835	3063	6809	10081	9447	10760	8554	8266	7060	8781	8066	9696	6360	8285	8559	8383	7018	7514	3363	8133	7587	10134	3238	8134	8401	7663	8766	7899	5152	8080	7093	7476	6714	7983	9924	6536	7662	10059	6957	3378	8150	8876
K06374	4691	8707	5009	2844	4453	6381	3971	3837	2133	5092	8824	8642	9636	4594	11567	10570	6621	5975	10105	11931	8746	6755	5630	4064	11948	3235	4434	7714	8559	3064	8212	10482	5544	8778	12219	8720	7208	6318	9207	5688	6850	12880	7246	14275	8287	12100	3497	11810	15486
K06373	4695	8515	4753	2803	4429	6346	3923	3702	2085	5002	8747	8359	9094	4472	11369	10428	6483	5740	9868	11578	8710	6569	5251	4009	11809	3206	4346	7433	8428	3023	8047	10128	5251	8580	11998	8590	7011	5893	8705	5531	6761	12384	7046	13309	8233	11875	3383	11648	15073
K09812	13533	25833	18805	13916	15475	15709	18495	16250	9348	16176	18633	24629	25698	15244	23780	20577	21878	19607	27436	25050	15438	18061	17388	14020	23490	13823	15308	20822	19923	14160	17384	25383	17491	21822	22729	18312	21203	19638	21547	16876	17739	26641	17905	25102	17983	20978	14659	20625	20144
K09811	13583	25852	18807	12673	15447	15788	18517	16279	9368	16070	18683	24666	25823	15311	23838	20731	22224	19701	27621	25105	15460	18070	17424	14050	23519	13866	15371	20906	20052	14231	17463	25494	17579	22833	22741	18876	21420	19958	22041	16974	18627	27550	18413	25145	20342	21019	14711	20785	20244
K09810	5651	2076	3796	4043	4699	4481	3385	2714	937	4735	2065	1415	1792	5055	1829	3060	2486	3384	930	2307	4886	4246	5307	6576	2680	8224	5451	3364	4404	8514	4407	1181	4118	2920	1315	4593	3395	2381	2404	5204	4716	1480	3789	1602	5753	3463	7589	3011	1117
K09721	0	2	2	0	2	0	2	0	0	0	0	0	2	0	2	0	0	0	0	0	0	3	0	2	3	0	0	0	0	0	1	0	0	2	319	10	2	1	0	1	0	0	1	1	0	0	0	2	0
K04058	48	22	51	343	60	54	162	94	26	42	25	112	34	323	84	25	61	28	20	34	59	445	68	882	115	20	103	85	44	22	42	115	34	181	83	16	47	28	19	30	13	23	30	62	20	75	31	35	9
K04059	12	3	11	14	23	18	20	50	6	11	4	6	8	3	16	10	13	8	3	5	2	7	7	7	17	4	6	7	2	2	15	16	12	13	60	8	15	19	9	9	7	20	7	2	10	1	9	15	3
K04056	32	22	16	14	25	21	32	52	6	12	11	7	11	3	22	11	17	10	4	17	7	7	7	7	18	4	8	7	2	2	20	16	12	13	60	8	17	19	9	10	8	21	21	3	12	1	14	16	3
K08975	0	2	2	0	0	0	2	0	0	0	0	0	2	0	0	0	0	0	0	0	0	3	0	1	0	0	0	0	0	0	0	0	0	2	0	0	2	0	0	0	0	0	0	1	0	0	0	0	0
K10015	16	0	62	189	31	44	109	50	17	30	24	103	43	347	34	17	53	34	17	20	42	347	103	331	67	17	79	104	37	19	26	61	22	87	20	9	26	16	11	20	12	9	11	28	23	20	19	280	6
K10014	27	3	72	155	54	72	128	82	23	39	25	108	46	192	43	38	60	24	17	24	41	353	106	295	74	25	80	55	38	20	43	87	36	85	83	26	44	31	22	30	20	29	18	19	33	22	31	295	10
K10017	19	3	68	205	36	49	120	47	20	37	28	105	49	375	37	20	56	32	19	25	43	349	120	337	68	18	81	86	38	23	27	64	25	97	25	10	28	15	13	26	17	10	14	28	25	21	20	317	8
K10016	17	2	62	190	31	45	109	48	16	30	26	104	43	348	34	17	53	32	17	21	42	345	103	330	64	17	78	94	37	19	26	61	22	89	20	9	26	14	12	20	12	9	11	28	24	20	19	281	8
K10011	2014	18	1725	5602	7860	866	3285	3012	449	945	1259	2110	1243	8608	2287	472	2266	5697	573	738	2386	6954	2408	6675	3056	321	6979	2649	939	378	658	832	358	1643	747	78	1175	501	144	180	150	82	237	251	135	266	103	3146	1162
K10010	1117	11535	3352	1272	1489	1583	3253	2139	833	1630	3106	4526	8067	2241	4711	3187	4137	3382	4478	3929	1883	3297	3899	1664	3469	853	2107	4022	2296	988	2582	6019	3563	3655	4136	2338	4242	4128	3792	2180	2310	6955	3505	5818	4671	2975	1745	3602	2850
K10013	29	4	125	267	58	82	191	55	30	60	36	150	76	322	50	25	77	24	23	29	67	500	216	552	99	30	131	83	65	37	48	107	45	139	46	16	47	22	21	47	34	19	26	33	45	41	31	625	12
K10012	2814	6495	7695	5544	8926	3098	7802	6723	2391	3878	4108	10543	9400	8078	8826	5032	7369	10098	11811	7479	3181	7866	5040	5625	8310	1353	6853	7828	5479	1747	3370	8504	4091	7449	6887	2850	6818	6253	6994	3076	3431	6836	3627	5553	5601	2484	1526	5280	5171
K10019	11	2	22	45	11	15	29	12	25	22	7	8	14	99	10	6	9	7	14	10	6	15	36	31	10	2	10	8	12	8	3	7	6	24	10	1	5	3	10	14	11	1	6	1	5	1	1	73	1
K10018	11	3	22	45	11	15	29	13	24	22	7	8	15	100	10	5	9	7	14	10	6	15	37	31	10	2	10	8	11	9	3	7	6	25	10	2	5	3	10	14	11	1	6	1	5	1	1	71	1
K13668	2	32	4	5	1	2	2	6	2	2	5	3	6	4	2	3	3	4	4	2	2	3	5	3	2	0	1	4	2	0	2	3	1	2	2	1	2	2	2	2	0	0	1	1	2	0	1	1	1
K07641	28	37	35	136	16	22	60	21	8	16	23	61	26	265	33	10	38	25	12	26	24	140	43	272	35	7	47	50	24	11	23	38	14	75	14	5	18	8	7	15	6	8	20	25	8	16	10	216	5
K01466	203	373	436	261	280	291	363	404	139	271	629	648	831	381	556	503	570	441	554	409	312	505	465	337	478	156	308	725	390	151	480	991	615	636	657	424	575	497	556	345	689	661	581	358	421	424	322	1002	485
K13590	7	86	6	66	6	8	87	29	5	13	39	34	40	204	41	29	1946	55	33	36	10	20	7	61	23	6	63	83	11	5	0	6	4	39	1	8	80	12	6	2	3	2	2	16	1	2	1	5	2
K01464	5211	19101	11228	5204	8047	6877	11403	8645	4108	8227	12527	17466	18917	8116	16134	13894	13753	12823	22194	19316	11276	9987	8542	5695	13716	3564	7795	13399	12842	4178	10408	16942	8850	14394	14335	8263	13909	10878	14266	8044	10822	17769	9377	13169	16494	8503	4360	12125	22826
K01465	15421	20328	19377	14573	16157	17246	19276	16671	10838	17205	20859	25477	25615	15732	24964	22849	24529	19906	28562	26560	19826	19204	17790	14732	24831	14372	15985	21103	21099	14751	19749	26554	17794	22774	24505	19756	22238	19997	23165	17729	19358	27139	18180	25765	21084	22303	15524	22854	29411
K01462	21106	52262	34310	22128	25416	26050	34842	29986	30976	29296	33190	45049	46991	24711	41616	36271	39733	33935	54715	48562	28045	29079	26774	20901	38185	18359	24204	35528	35187	18985	29035	43829	29677	38413	38663	27903	37267	32230	40027	28465	29794	47730	28375	42314	35505	29807	19913	33681	44749
K01463	1688	113	634	448	541	1234	572	682	428	888	1565	1164	703	486	1187	1855	670	569	1181	1141	2741	711	518	428	986	705	552	599	944	401	1614	891	700	777	1102	1020	626	506	996	647	1006	784	1173	1162	3239	905	736	1412	4919
K01460	1068	19	931	2945	3972	647	1753	1556	266	558	693	1141	664	4427	1188	501	1193	2874	311	400	1337	3761	1295	3668	1610	426	3596	1406	524	216	371	468	200	887	384	99	614	263	88	100	91	59	1168	342	100	206	79	1906	618
K01461	0	2	1	3	0	1	1	4	0	1	0	0	1	1	0	0	1	0	0	0	2	1	1	3	1	0	2	1	0	0	0	0	0	1	0	0	0	0	1	1	0	0	0	0	1	0	0	0	0
K13599	21	157	26	35	22	28	24	62	28	26	11	12	18	18	14	21	13	21	23	11	6	15	9	16	17	7	7	17	16	6	12	22	10	21	15	10	14	16	19	6	11	27	8	5	13	12	12	22	3
K13598	15	45	14	23	12	12	11	13	24	13	4	4	6	19	6	5	5	13	16	3	4	4	2	10	11	2	4	7	13	1	0	3	1	11	2	3	2	3	15	0	1	4	1	3	0	4	2	6	1
K01468	4915	1621	2645	1387	766	2152	1493	984	737	2860	880	993	925	895	497	568	657	284	909	640	2236	1089	3352	2017	712	649	1180	686	2928	927	3031	875	3570	1661	884	1105	2364	537	1756	2916	506	883	291	1260	923	472	1075	965	242
K01469	30	74	15	13	9	12	103	12	22	14	38	24	34	28	38	27	1934	25	34	40	6	6	2	5	11	2	52	3	11	2	5	5	1	6	0	2	79	1	9	2	1	2	16	3	2	1	6	4	1
K09251	21	2	79	132	44	106	117	53	41	33	27	108	48	162	62	116	67	37	70	25	43	347	93	282	78	41	82	73	75	20	57	99	54	91	97	104	64	50	123	43	14	55	61	32	36	30	37	298	17
K09252	6	79	19	38	10	17	25	15	4	26	6	9	23	62	9	10	10	9	7	15	8	24	39	26	13	4	11	16	5	12	4	12	10	26	11	6	8	7	6	14	17	3	11	3	8	2	3	73	1
K02041	2436	569	2487	4385	2305	3948	1554	1749	4938	1729	1543	2684	2173	1238	3468	3024	1208	1035	1716	1780	1924	3367	2381	1806	6145	1401	1289	2002	2027	1004	2408	4770	1893	2064	4848	4220	1903	1737	2957	1533	2017	4964	2535	7675	2720	7724	1544	5846	2497
K02040	20638	29109	23676	16473	18597	22518	21869	19653	15388	21147	19711	28820	28688	16993	28271	25510	33507	21139	30761	29512	21458	21951	23036	16334	30634	16396	18286	23731	25102	16300	23194	30936	22741	26011	28751	24689	26419	21120	27137	21663	21601	33576	20926	34322	26553	28413	16685	27756	26022
K02043	23	18	71	149	36	51	117	43	38	32	22	94	34	189	26	15	45	20	22	14	40	343	101	294	61	16	77	66	43	17	25	60	22	78	20	9	26	13	21	16	12	9	10	17	23	21	18	281	6
K02045	5000	6836	8861	6319	10816	6217	8935	7573	3056	5374	5988	13057	10397	8844	12124	7922	10530	10916	13985	9220	5046	11078	6824	6978	14422	2671	8246	9310	7570	2771	5688	13114	5470	8871	11602	6882	9078	7458	9434	4680	5280	11575	5743	11969	8057	9871	2910	10593	7068
K02044	2742	632	3057	4965	2658	4544	2079	2348	9249	2187	1576	2724	2239	1426	3513	3064	3153	1087	2302	1811	1929	3385	2407	1852	6167	1406	1348	2078	2394	1006	2420	4785	1969	2101	4865	4242	1992	1752	3451	1537	2018	4965	2551	7684	2728	7731	1549	5854	2497
K02047	5005	6827	8680	6310	10768	6170	8809	7491	3062	5361	5897	12784	9825	8814	11874	7754	10226	10718	13859	9137	5011	10957	6708	6964	14337	2635	8172	9104	7540	2751	5612	12842	5305	8816	11478	6780	8808	7320	9361	4638	5219	11308	5686	11939	7919	9643	2894	10520	7016
K02046	5027	6856	8874	6335	10822	6226	8955	7580	3076	5383	5996	13060	10401	8889	12132	7924	10537	10920	13996	9234	5051	11081	6825	6989	14425	2671	8248	9312	7578	2772	5693	13115	5471	8880	11603	6882	9081	7459	9443	4682	5281	11576	5757	11970	8059	9871	2915	10594	7068
K02049	17882	36968	29724	18803	25324	22851	28108	23495	13216	21028	35126	43325	45699	24953	43233	35876	40029	31971	47873	38659	29458	32403	25804	20469	43761	11304	22605	33994	31435	11741	28583	47237	25308	38580	43607	28228	34045	29529	37431	21333	31842	48439	30068	45444	37003	38613	14203	41150	54382
K02048	6038	6884	9753	9149	14762	6675	10631	9096	3305	5864	6627	14137	11031	13169	13283	8166	11678	13769	14284	9605	6251	14670	8048	10356	15973	2836	11752	10649	8053	2966	6032	13550	5658	9715	11987	6929	9675	7713	9521	4776	5360	11621	5891	12100	8128	10009	2979	12274	7652
K05549	1	12	4	11	1	2	2	2	0	5	3	2	4	7	1	1	2	5	1	4	2	2	1	5	1	1	2	1	0	1	1	3	0	4	1	2	3	1	0	1	2	0	1	1	3	0	1	2	2
K05548	12	3	31	32	12	20	23	22	28	13	8	9	12	15	4	9	10	5	13	3	9	20	27	22	8	5	13	5	13	2	5	8	5	10	3	6	4	4	12	4	3	2	2	3	14	5	6	31	1
K06046	1	0	8	62	6	1	18	4	0	3	4	26	3	66	7	0	8	4	1	2	9	79	17	182	14	4	25	17	16	4	6	18	5	35	10	0	8	3	3	6	1	1	0	5	3	10	1	8	1
K03319	2070	196	3079	4710	5268	2506	3215	3481	14259	2290	687	1225	1210	4482	1301	430	1268	2959	2259	511	1313	3737	1514	3684	1671	258	3632	1511	2092	275	466	590	1094	1024	563	186	743	373	1858	234	169	275	225	196	163	293	171	1636	665
K03316	1498	3458	2356	5368	4546	1960	3897	4236	4828	2487	971	3102	1530	5235	1569	1229	4146	3471	1617	1695	1495	4339	1557	4518	1833	1061	4241	1869	1110	432	554	1069	1750	1420	766	393	1472	698	974	1595	300	709	996	1645	432	417	234	2187	1024
K03317	1695	413	1366	3437	4343	1400	2232	1923	1463	1313	1851	1511	1084	5262	1949	1692	3482	3220	922	1329	3529	4157	1636	4182	2317	668	3981	1919	1251	580	1504	809	697	1320	1090	830	1081	502	877	758	930	633	1157	1088	857	936	455	2707	5283
K03314	1036	14	885	2889	3946	538	1690	1548	242	517	663	1095	646	4516	1170	371	1166	2880	302	391	1262	3607	1239	3447	1572	292	3533	1417	490	203	345	432	185	857	377	68	596	261	77	96	84	48	643	239	78	162	63	1688	597
K03315	9352	5154	6801	5190	4490	8392	4624	3888	8116	6495	5963	4981	6091	3002	6998	7821	4462	2896	4293	5042	9526	5230	7137	3741	9475	3091	3646	4581	6935	2933	9267	8852	8163	7727	10299	8856	7012	5486	7874	7394	6514	10518	5979	12214	13884	10981	4197	10662	13883
K03312	10425	12210	6960	6053	7984	7587	6693	5223	2114	5730	6948	8446	10248	8031	9838	8478	9016	7203	6535	6172	8682	10177	7201	7522	12062	3169	7455	7237	5411	2763	8797	12325	7118	7853	11421	8260	8064	6042	7458	5838	6004	13338	7448	14860	15992	12088	4761	12643	10497
K03313	5736	5227	4197	4029	4866	2615	4108	2841	3807	4416	4436	1554	2136	4945	1933	1016	1910	3292	1212	2841	3970	4013	4454	4310	2239	874	4536	2273	3755	1384	3549	1253	4526	2118	1302	1098	2816	1027	2190	3897	822	1354	1303	2566	1204	1649	1030	2617	2560
K03310	28868	45235	38347	20980	30983	32420	37747	32768	14071	30142	45811	60259	62849	31139	61197	50856	47848	44685	67790	63145	35910	41042	36303	24489	58502	15532	30069	47253	41542	16456	41359	67274	35572	50516	60059	40359	50446	49725	52124	32806	37103	68526	41382	66559	52486	52044	22290	53486	63513
K03311	6551	3150	6352	8054	7614	6483	7331	8318	11680	6465	14622	7685	7279	8194	8074	8244	6483	7802	8628	7859	12708	8551	5720	7441	8044	3270	7256	8178	8555	2812	8507	7153	5834	7805	7448	5436	5748	7063	7897	4129	5469	5884	6619	7288	8496	7419	3572	9446	22915
K02945	15963	19631	19781	13253	17075	19394	18795	16023	14000	17891	21196	26033	24745	15265	25587	23859	23220	18714	28771	27504	20356	20224	18241	14836	28445	15174	16159	20211	21619	15087	20077	26920	17286	20920	24777	21107	21626	16701	23021	17828	18901	28843	17595	30857	22151	28307	15001	25078	30079
K06162	610	38	335	354	315	733	330	275	192	486	1305	618	424	492	694	1311	378	351	448	872	2384	758	387	591	764	370	399	552	480	343	1154	457	271	607	704	731	370	305	574	432	904	541	537	851	845	903	371	1268	4708
K06163	601	30	322	343	308	726	325	266	169	480	1303	613	424	484	689	1308	380	346	435	874	2381	755	387	586	760	370	396	547	471	342	1151	453	271	598	698	730	369	303	562	433	902	542	537	852	842	902	370	1265	4707
K06160	3	36	9	16	5	7	92	4	2	11	31	24	35	50	33	26	1932	22	25	32	2	10	17	10	6	3	53	4	5	5	1	7	3	12	7	3	80	2	1	7	6	1	5	1	2	0	3	36	0
K06166	591	27	307	296	279	713	311	226	167	464	1253	450	351	376	553	1256	338	258	390	821	2362	715	358	531	700	363	372	412	441	318	1117	388	235	354	627	694	339	220	513	406	830	454	485	810	744	730	325	1215	4650
K00359	1495	772	1112	3470	994	2042	1495	1185	564	1272	2766	2107	1872	1174	2251	3500	1746	1258	1735	2116	4813	1523	1017	998	2105	1085	1164	1563	1334	838	2738	2298	1181	1446	2738	2223	1742	1489	1844	1199	2609	1903	1989	2789	4839	2271	1283	3227	9981
K06164	600	27	322	342	308	726	321	266	169	479	1301	613	419	484	689	1308	376	346	434	869	2381	755	387	585	760	370	396	545	471	342	1151	453	269	598	698	730	367	302	562	431	902	540	536	849	842	902	369	1265	4705
K06165	578	24	316	334	301	723	315	257	165	474	1153	538	403	473	670	1299	359	334	420	860	2248	736	380	577	738	364	382	520	456	334	1123	444	266	586	686	728	352	293	552	430	896	536	529	838	784	898	367	1241	4698
K06168	13886	19047	18079	10715	15414	15114	17083	14124	8807	15724	18969	22524	23970	14497	23532	20379	20497	18755	26395	24009	17223	17750	16961	13668	23689	13204	14767	19938	19891	14205	18171	25218	17044	20934	22999	18517	20884	19336	21864	16988	17950	25562	17747	24895	19674	21237	14694	20555	24149
K06169	17	38	53	163	20	35	150	42	14	27	51	83	62	312	57	37	1970	50	36	45	34	163	87	302	50	14	110	103	33	15	23	43	20	85	18	7	97	20	10	19	11	9	9	27	19	19	10	276	6
K13020	17	73	65	16	7	27	55	10	28	85	13	4	44	10	7	14	25	5	29	41	43	13	104	41	17	21	41	20	222	59	78	23	276	74	30	62	66	29	132	233	13	36	19	8	15	15	66	24	6
K07158	0	2	2	0	2	0	2	0	0	0	0	0	2	0	2	0	0	0	0	0	0	3	0	2	3	0	0	0	0	0	1	0	0	2	319	10	2	1	0	1	0	0	1	1	0	0	0	2	0
K07159	0	2	4	0	2	0	2	0	0	0	0	0	4	0	2	0	1	0	0	0	0	4	1	2	3	0	0	0	0	0	1	0	1	4	319	10	3	1	0	1	0	0	1	2	0	0	0	2	0
K04835	69	2	30	72	16	11	25	15	7	18	19	44	10	71	15	10	12	12	11	9	18	94	23	186	20	6	27	25	22	8	23	63	13	49	23	8	25	13	20	15	24	26	18	126	2346	33	11	52	28
K11991	1036	15	886	2892	3947	540	1692	1548	242	518	663	1097	648	4518	1171	372	1167	2880	302	393	1262	3611	1238	3449	1573	293	3532	1418	491	204	345	435	185	858	376	69	596	262	78	96	85	48	644	240	79	162	64	1688	599
K11622	2	1	3	6	2	8	5	16	5	5	2	5	2	3	1	4	1	6	5	4	1	4	2	2	2	2	1	6	3	0	1	2	1	0	0	2	1	3	1	1	1	1	1	1	1	1	0	2	3
K11996	5313	1827	3178	3673	4551	2305	2732	2303	786	3043	1759	1247	1387	4790	1453	746	3592	3154	660	947	3371	3945	4289	4285	2028	724	4493	2184	3008	1014	3326	940	3469	2063	913	1166	2955	1756	1638	2822	554	940	890	1469	816	548	622	2316	930
K11626	62	0	2	1	2	1	3	2	1	4	12	0	0	0	1	0	1	0	1	0	7	0	1	0	1	0	1	0	2	0	9	0	0	0	0	0	7	0	1	0	1	3	0	1	71	2	1	6	5
K11629	0	0	1	1	0	0	0	0	1	1	0	1	0	0	0	1	0	1	1	1	0	1	0	0	0	0	0	0	1	0	0	0	0	0	0	0	0	0	1	0	0	0	0	0	0	1	0	0	0
K07561	0	2	2	0	2	0	2	0	0	0	0	0	2	0	2	0	0	0	0	0	0	3	0	2	3	0	0	0	0	0	1	0	0	2	319	10	2	1	0	1	0	0	1	1	0	0	0	2	0
K07560	12389	27595	17975	12442	14243	13769	18291	16116	13340	16103	18349	22635	24404	14666	21055	18950	21182	19010	27421	23387	15830	15594	15513	12892	18213	12791	14465	19339	19099	13514	16273	21615	16319	20510	19242	14998	19956	18464	20512	16900	16621	22634	16170	19707	18561	13927	13548	16496	22492
K07562	0	0	2	0	2	0	2	0	0	0	0	0	2	0	2	0	0	0	0	0	0	3	0	2	3	0	0	0	0	0	1	0	0	2	319	10	2	1	0	1	0	0	1	1	0	0	0	2	0
K07567	15038	25801	19383	12936	15853	17052	18497	16621	9449	16497	20159	25139	26435	15432	24291	22999	22465	19982	27348	26405	19707	18599	18059	14360	24616	14438	15787	21820	20437	14678	19640	26414	18287	23893	24182	20304	21807	20195	22753	17730	20492	28973	19071	26126	24184	22472	15608	22912	29692
K07566	18124	19981	20800	15373	19324	17571	19913	17299	14343	17002	15650	21763	21747	17157	21049	17937	21678	19405	21029	18440	17532	20000	19785	16460	23007	13821	17868	19247	18004	14016	18402	23777	19278	18781	21639	17579	21025	18865	20131	17486	14834	21939	15858	23312	18417	19268	14428	20735	18888
K07569	0	2	2	0	2	0	2	0	0	0	0	0	2	0	2	0	0	0	0	0	0	3	0	2	3	0	0	0	0	0	1	0	0	2	319	10	2	1	0	1	0	0	1	1	0	0	0	2	0
K07568	18072	18118	20171	12706	15756	19336	18558	15983	7068	19079	20303	23903	24373	14735	23777	23245	21829	19168	27290	25877	20761	18302	20689	16641	24360	21744	16787	21711	23674	22352	21777	24894	19347	21349	22979	22300	22796	20606	23114	20459	21369	25373	20054	24451	20179	23859	21695	21641	24091
K09925	8	0	2	3	7	2	3	3	2	2	9	4	3	5	6	4	1	3	1	2	3	7	1	2	7	1	3	2	2	1	8	6	4	5	10	5	3	2	4	2	2	3	13	1	70	4	6	4	7
K11192	1000	9	835	2808	3922	419	1625	1511	216	460	624	1055	608	4379	1141	231	1127	2859	285	366	1186	3512	1160	3330	1527	157	3478	1349	464	184	320	405	169	818	367	34	581	248	69	80	67	36	113	130	52	126	48	1412	579
K11196	1	0	8	62	6	1	17	4	0	3	4	26	2	66	7	0	8	4	1	2	9	78	17	181	14	4	25	16	15	4	6	18	5	35	10	0	8	3	3	6	1	1	0	5	3	10	1	8	1
K11195	1	0	8	62	6	1	17	4	0	3	4	26	2	66	7	0	8	4	1	2	9	78	17	181	14	4	25	16	15	4	6	18	5	35	10	0	8	3	3	6	1	1	0	5	3	10	1	8	1
K02492	3937	11123	9516	6517	10036	4351	10408	8337	2969	4988	8446	13725	13858	9754	11521	7477	12663	12248	14943	9539	5017	10364	7142	6836	10815	2083	8539	10209	6850	2524	5655	13043	6380	10335	10196	4498	10413	9360	9206	4587	5402	11895	5842	8299	11450	5462	2528	8094	8299
K10713	0	17	2	0	0	1	1	0	0	1	1	0	2	0	0	0	1	2	0	0	0	3	0	3	0	1	1	1	0	0	0	2	0	2	0	0	2	0	1	0	0	0	0	1	0	0	0	2	0
K10710	1226	7273	1613	782	884	1232	1830	1356	986	2653	4149	3043	4423	1770	3319	3457	2865	2530	6361	8020	2754	1588	1592	1082	1783	773	1577	2667	5068	1151	2535	1980	1630	2472	1748	1544	2292	1658	3262	2268	2814	4388	2300	3341	2832	1998	790	2793	6105
K10711	1652	5967	5972	2592	4737	2473	5804	4877	2031	3193	2946	8511	6878	3343	6628	4185	5660	6558	10885	6378	1706	3969	3042	2017	6181	1040	3059	5707	4615	1460	2501	7049	3115	6443	5662	2777	5534	5345	6170	2636	3909	6431	3376	4117	4951	1678	1256	2992	3973
K10716	996	9	817	2683	3908	403	1568	1485	213	452	614	987	596	4143	1125	225	1102	2840	279	358	1166	3252	1125	3089	1490	149	3433	1293	442	177	311	373	162	763	356	33	569	243	64	74	67	35	112	114	48	115	39	1403	578
K02490	3	0	4	3	2	4	3	10	3	2	1	1	1	1	2	1	2	2	1	1	1	1	0	0	3	0	0	3	1	0	1	1	3	1	3	2	2	2	1	1	12	15	13	11	2267	13	9	42	15
K10715	0	16	1	0	0	0	3	1	0	0	0	0	0	0	0	0	2	2	1	0	0	0	0	1	0	0	1	0	0	0	0	1	0	2	0	0	1	0	0	0	0	0	0	0	0	0	0	0	0
K01929	15032	26195	20724	13411	16527	17616	19598	17180	15158	17720	19767	24814	26130	15243	24309	21780	22188	19801	28754	25886	18323	18434	20139	14405	24354	14438	16283	21341	23180	14919	19093	25625	19508	22233	23470	19391	23210	19954	23804	18143	18328	27228	18299	26022	21006	21372	15030	21579	24614
K01928	15074	22658	20444	15557	16721	17952	20091	17911	21329	18405	19677	24775	24829	15348	24127	21511	21755	19560	29418	25927	17929	18382	17319	14224	24154	14102	15483	20716	21391	14508	18638	25890	17903	22266	23609	18979	21554	19898	23789	18429	18311	26737	18079	26149	20305	21362	14884	21342	25173
K01923	13875	19885	18533	12359	15631	16746	18535	15942	10099	16010	18529	24576	24125	14715	24031	22270	21615	19241	25770	25768	17608	17847	16696	13600	23666	14140	15100	20078	16824	14316	18242	25630	17026	20621	23817	19406	21440	19594	21355	17189	18498	26176	18130	25510	19642	21637	14973	21191	26050
K01922	142	237	322	1610	166	1030	941	1923	640	490	166	1941	309	293	229	913	930	496	1243	503	78	431	138	166	127	807	518	311	374	88	55	246	174	154	103	297	277	164	307	85	62	145	175	24	29	21	37	127	22
K01921	15315	26591	20495	15485	16783	18096	19881	17690	15172	17973	21263	25966	27222	16325	25801	23571	22870	20575	29430	27249	20382	19835	18393	15845	25539	14702	16331	22122	21678	14994	20124	27102	18577	23194	25110	20201	22497	20692	23995	18164	19472	28314	19496	27387	22325	22668	15500	23403	29717
K01920	1030	113	897	2948	3949	468	1776	1563	258	501	679	1123	681	4690	1200	275	3100	2918	343	417	1214	3607	1234	3473	1572	169	3569	1433	496	198	339	442	188	892	378	47	675	267	92	95	81	49	126	158	75	138	59	1687	586
K01926	9847	14783	14641	9788	9395	9897	13233	12376	10446	10727	14375	18135	18802	8222	16129	12736	13792	13100	21394	13460	12048	10683	12338	6591	14810	4508	8592	14571	15699	4838	13046	18565	13009	17206	16130	9922	15560	14407	16981	10104	10055	17496	10194	13879	15722	8926	5439	11882	18268
K01925	16439	26190	21046	13893	17845	20038	19857	17823	15294	18157	20916	26952	27314	15814	27357	24392	22861	20520	29509	27333	19243	21043	19538	15313	29833	15416	16610	22650	22339	15330	20552	29611	19216	23273	28307	22937	23030	21220	25006	18596	19837	31589	20423	33027	23275	28668	16207	26550	26697
K01924	14433	25904	19607	13227	16099	17003	19129	17041	14837	17121	19657	24790	25789	15215	24185	21685	22024	19766	28550	25761	17581	18318	17540	14120	24033	14137	15545	21077	20814	14435	18404	25524	17691	21847	23843	18974	21442	19789	22809	17252	18238	26993	18196	25876	20794	21281	14866	21423	24562
K07789	1035	217	894	2843	3944	469	1705	1525	231	492	645	1097	648	4364	1161	267	1156	2862	300	399	1212	3613	1242	3390	1552	173	3509	1348	478	201	346	455	192	855	385	55	606	258	79	104	91	48	143	131	77	143	69	1715	584
K07788	1015	198	890	2843	3942	467	1696	1524	231	491	639	1096	646	4364	1156	266	1152	2861	300	387	1207	3613	1242	3389	1551	173	3508	1349	478	201	341	455	191	857	385	56	604	258	79	103	90	47	129	131	75	143	64	1715	584
K07785	5	25	19	15	7	12	95	7	5	4	33	25	36	28	31	30	1939	22	26	27	8	19	28	17	8	4	63	7	6	0	5	6	5	4	2	4	81	2	4	1	1	2	2	2	12	4	5	27	0
K07784	27	1	82	417	53	61	191	72	33	40	26	159	45	376	79	23	70	27	23	23	78	588	129	1111	132	27	148	118	71	27	42	138	37	213	36	12	48	18	19	29	9	12	16	78	24	94	27	259	12
K07787	652	517	1335	778	509	736	775	255	404	769	150	214	494	704	201	129	288	93	273	189	912	803	2927	1774	516	382	976	538	2724	605	829	315	2234	807	339	522	1914	249	1189	1200	166	259	132	210	224	201	298	677	69
K07786	1	0	1	3	3	1	2	1	1	1	1	1	1	6	2	0	1	3	0	2	2	4	2	3	3	0	4	2	2	1	0	0	1	1	1	0	2	0	0	0	0	1	1	0	0	0	0	2	1
K07781	15	0	61	130	30	44	107	31	16	27	17	89	32	142	23	12	40	11	10	13	37	336	99	279	56	15	72	47	34	16	25	57	21	65	19	8	25	9	11	19	10	9	10	16	20	20	18	278	6
K07783	1501	1020	2036	3217	4403	1137	2449	1721	387	1273	776	1213	1092	4657	1287	373	1531	2909	385	577	1457	4007	2064	3956	1759	265	4033	1486	671	421	1324	668	2515	1446	751	675	2415	518	816	1554	241	594	228	312	594	274	550	2014	656
K07782	38	22	108	290	62	73	179	60	45	71	36	138	68	425	54	28	71	36	33	39	60	452	190	525	92	25	122	88	66	39	38	94	39	153	51	15	45	24	32	53	35	13	23	24	35	33	24	432	9
K05835	19	1	79	220	42	51	135	41	17	39	27	125	44	282	38	18	55	21	15	23	49	425	135	481	76	21	104	70	52	27	33	82	30	115	36	9	37	15	15	32	20	11	15	23	28	31	21	324	8
K09844	0	2	1	1	0	1	0	1	0	0	0	1	0	2	0	1	1	0	1	0	1	0	0	1	0	0	0	1	0	0	0	0	0	0	0	0	0	0	0	0	0	0	0	0	0	0	1	0	0
K00782	4680	1250	2784	1358	762	3774	1541	1120	725	4196	3859	363	988	738	454	2502	1187	491	645	1769	3775	1046	4031	3723	1043	7733	1918	1936	3975	8010	4216	781	3954	1954	1107	4094	2676	2067	2265	4775	857	1126	1450	1316	643	2546	7233	969	1596
K00783	14386	25210	19499	13183	16067	16942	18690	16921	14800	16971	19346	24666	25735	15158	24122	21622	20041	19692	28501	24775	17366	18292	17513	14076	24013	14087	15448	20875	20777	14366	18341	25530	17693	21825	23203	18926	21329	19734	22749	17167	18152	26967	18232	26026	20786	21283	14865	21429	24398
K00784	15155	22721	24700	15146	20218	18449	23640	20693	13798	18908	22287	33880	32211	18222	30069	24879	26910	25770	39184	30623	18540	22599	20786	16053	29827	14743	18490	26094	25153	15563	20693	33164	19344	27295	27757	20331	26677	24195	28132	18606	20809	31871	19702	29284	22524	23694	15580	24475	28428
K00785	29	5	24	38	17	99	29	18	18	41	30	14	19	41	16	133	19	10	11	14	64	34	38	47	25	131	33	23	16	10	13	6	7	11	2	32	7	4	6	3	8	6	523	100	19	30	11	37	15
K00786	5531	7346	6906	4496	5445	8926	5769	4382	2522	5508	7149	11093	11507	4647	12626	11190	7615	6119	10633	13235	6265	9038	9355	4522	15968	4221	5384	8612	8637	4200	8119	14926	6930	8740	13822	12117	9942	7404	10613	6706	11918	18480	10122	20439	9419	20411	4393	14348	9497
K00039	10	4	17	74	11	7	25	11	23	10	5	28	3	72	9	2	9	6	12	3	10	79	17	185	15	4	27	19	23	4	6	18	5	38	10	0	8	4	13	6	1	1	0	5	3	10	2	11	1
K00036	6002	4907	5055	6214	5429	3690	4571	4085	9324	5313	1660	2372	2049	5162	1799	1106	3885	3418	2366	1964	3498	4209	4633	4273	2231	1018	4759	2223	4114	1247	3373	1479	5204	2590	1339	1305	3519	1155	3089	4388	764	1283	1178	2741	3477	821	836	2737	1239
K00037	0	3	1	1	0	1	0	4	0	1	2	0	1	1	0	0	1	1	1	0	2	1	1	1	1	0	2	5	0	0	0	0	0	2	0	0	0	2	0	1	0	0	0	0	1	0	0	0	0
K00034	85	339	237	172	124	157	262	120	73	229	173	405	508	259	362	287	2232	203	221	214	99	223	227	169	230	71	185	223	221	91	164	428	254	496	314	181	340	183	221	129	465	478	302	171	307	455	179	562	403
K00035	10	21	9	16	6	7	11	7	23	11	4	3	3	10	4	2	3	2	11	3	3	1	1	6	6	1	1	1	8	0	0	2	1	8	0	1	1	0	10	1	0	1	1	2	0	1	0	4	2
K00033	6349	7588	5257	7722	5537	3836	5278	4701	9418	5838	4390	2530	2378	5440	1981	1306	4531	3862	2561	2316	3812	4262	4692	4387	2425	1073	4914	2634	4194	1492	3958	1760	5656	2876	1673	1493	3927	2652	3331	5612	914	1667	1581	3666	3693	1924	1033	3097	2755
K00030	1659	988	731	590	441	1193	810	598	296	872	4351	756	978	660	1053	1978	2805	759	890	2334	3232	658	511	548	1126	571	572	1099	798	723	2029	912	559	1996	1121	1636	836	922	1247	829	2092	2076	1315	1124	5639	2006	866	1442	6712
K00031	12691	24953	17685	11727	15093	12812	16832	14826	10027	13973	14841	23197	24347	14181	22682	16837	19710	18346	26714	21991	12545	17132	16039	11107	22086	5826	13772	18376	18392	6581	15223	24289	16452	19245	21685	13963	19959	16927	20343	14334	15599	24385	14899	24448	16767	17911	7432	19325	17528
K01259	1180	3672	1838	1678	1179	2106	2020	1683	6753	1936	1709	1166	1472	1129	1537	2131	6928	1002	1795	1481	2665	1035	802	1152	1753	655	953	1791	1458	647	1638	1309	1215	2895	1839	1843	1499	1362	2226	1935	2183	2474	1579	2102	1183	1352	669	1629	5559
K01258	12867	10027	12517	11221	10721	14502	11942	11135	13027	12665	13366	15339	16390	11833	15486	16359	13013	11917	16894	17479	15242	14242	13897	12996	16565	12853	11891	14222	15928	12544	14867	17563	12583	16857	15196	16286	14330	12632	16040	12764	15471	20235	14535	19173	14433	18196	13415	17201	18485
K01255	2611	414	1726	3953	4714	1692	2479	2403	1036	2190	4288	2054	1997	5732	2530	2228	4175	3750	3360	2008	5742	5193	2451	4857	3318	977	4687	2805	5012	999	2831	1274	1147	3961	1549	1495	1560	1032	2413	1067	2309	1948	1885	1423	4487	1220	624	3836	8400
K01256	5651	4022	4522	4663	5201	3808	4742	5127	9583	4995	1545	3116	1836	4949	1621	1403	4244	3508	2749	2021	3281	4260	4133	4045	2077	1418	4727	2211	4037	1087	2660	1324	3944	1831	1042	986	2446	969	2579	3454	549	871	1095	2451	741	533	623	2415	1103
K01251	1106	10071	2158	611	906	1206	1878	1165	530	1512	3234	601	2699	665	1118	1039	3576	1112	816	1012	1385	552	3383	900	1163	621	1363	1569	3068	973	1787	819	3529	1199	2130	1221	2910	2221	1760	2744	509	2029	1012	2096	1749	1487	908	1281	1836
K01250	1264	324	1556	1164	925	824	1220	1364	4508	2155	2765	1037	1337	969	1011	721	831	738	3319	1531	2557	1497	1197	1218	1372	384	907	1342	4493	518	1700	1176	1894	2168	1214	528	994	646	2463	962	1087	1003	770	789	3764	665	407	2029	3539
K01253	8	15	25	27	12	20	27	10	8	11	9	18	22	34	9	10	12	5	5	4	13	40	47	24	14	5	16	8	9	6	6	12	8	13	6	6	5	4	5	7	7	3	5	5	13	5	7	61	0
K01252	31	4	90	448	62	75	211	71	47	61	33	182	57	455	87	36	86	33	33	32	83	603	146	1132	137	32	159	117	77	34	47	148	42	228	43	20	54	21	24	41	16	17	21	76	29	95	28	295	12
K09008	14	62	17	22	10	16	17	14	25	13	6	8	9	16	8	7	5	10	18	4	4	10	3	11	10	4	4	7	11	2	2	7	2	17	2	5	3	4	13	1	13	17	17	15	2271	14	11	41	17
K09009	236	2924	909	387	303	290	1005	700	2942	1213	125	114	377	120	75	54	159	94	301	798	95	48	102	30	33	19	91	77	161	97	155	312	1340	207	294	101	500	285	568	1386	81	310	153	1260	232	76	83	205	321
K09000	26	52	14	4	7	6	97	4	1	5	37	24	44	28	40	31	1938	25	26	43	7	7	4	5	5	1	55	4	6	1	8	7	9	7	5	5	86	3	6	5	2	5	14	4	3	0	6	2	1
K09001	1661	3043	1509	4667	4338	1369	2422	2005	501	1449	1942	1741	1608	5135	1996	1809	3552	3396	841	1498	3537	4161	1703	3962	2401	694	3981	2165	998	627	1610	1267	1032	1764	1418	951	1242	866	863	1726	1113	953	1409	2171	1060	1158	554	2876	5566
K09002	3684	6355	7568	3406	6743	5648	6892	6158	2599	4409	4343	10976	8679	4203	10208	7157	7172	7797	12405	8131	3492	6840	5191	3384	12428	2415	4314	7819	6486	2440	4898	11436	5053	8352	11176	7010	7548	8275	8717	4150	5594	11101	5684	11304	7597	9340	2749	8349	6218
K09003	6	11	2	5	6	5	2	1	3	4	0	0	2	6	4	0	0	4	1	0	1	2	1	4	4	0	2	2	0	1	1	1	0	7	319	11	2	1	4	2	0	0	1	1	0	0	1	2	0
K09004	30	53	56	35	49	113	46	96	40	41	28	60	62	26	74	144	49	44	85	40	18	42	24	23	51	43	28	43	54	17	57	88	62	65	156	130	69	70	138	47	27	79	65	27	34	14	33	86	19
K09005	51	281	96	56	33	47	130	46	36	50	209	154	229	85	118	100	2005	76	91	92	149	54	46	38	49	24	77	51	40	27	43	56	58	66	360	35	126	30	49	27	24	37	25	22	88	17	24	66	20
K09006	0	5	3	0	0	0	1	0	0	0	0	0	1	0	1	0	0	0	0	0	0	2	0	1	0	0	0	0	0	0	0	0	0	4	0	0	2	0	0	0	0	0	0	1	0	0	1	0	0
K09007	903	66	129	180	83	214	128	201	50	182	2718	175	146	162	143	218	121	141	146	223	353	265	81	150	101	71	65	185	66	201	574	205	133	328	461	163	80	102	96	160	134	303	200	39	133	1024	454	159	1267
K09846	0	2	1	1	0	1	0	1	0	0	0	1	0	2	0	1	1	1	1	0	1	0	0	2	0	0	0	1	0	0	0	0	0	0	0	0	0	0	1	0	0	0	0	0	0	0	1	0	0
K08234	5788	23868	16636	10887	15202	8571	17897	15431	6066	10490	11214	26790	24604	14467	21388	15258	21280	21099	31528	23354	6856	15241	10963	9196	17637	4335	12891	17512	13068	5099	8827	21281	10074	17541	16287	8711	17964	14774	17248	9143	15038	21744	12556	15615	17953	9573	4522	12454	13748
K00259	4784	2092	2748	2392	847	2269	1642	1300	847	3227	3933	1280	1301	780	765	933	2836	675	1450	1091	2620	681	3460	1094	776	757	1263	1095	3292	1180	3584	1096	4006	1615	885	1357	2680	794	2134	3125	834	1266	631	1317	3329	1476	1010	1172	1570
K00252	28	243	47	65	26	113	92	172	60	109	27	226	34	46	24	79	63	52	60	36	12	61	22	32	16	74	39	45	30	15	7	35	13	30	5	29	28	15	28	11	11	17	13	5	8	10	4	10	7
K00253	14	71	25	35	13	18	21	28	25	22	7	14	17	28	8	9	8	22	22	7	8	25	6	28	20	8	9	50	17	10	2	16	4	23	4	10	5	11	18	2	8	2	8	5	6	3	6	15	3
K00256	1	66	3	5	2	3	2	4	1	3	1	5	4	4	2	5	1	2	1	3	2	12	2	3	3	1	1	5	1	2	1	4	2	6	1	3	1	1	2	1	4	0	2	1	2	0	2	2	0
K00257	5102	2199	2980	1438	875	4135	1738	1154	752	4243	1544	306	1222	856	871	2863	1398	562	709	1950	3709	747	4105	3292	1308	7940	1959	2044	3946	8331	4270	1022	3960	2554	1471	4756	2924	2216	2575	5186	4613	1534	3191	1400	1130	3312	7805	1419	497
K00255	4	26	5	10	3	4	2	9	2	8	3	1	6	4	1	2	6	3	6	4	4	4	8	7	4	0	5	4	4	2	2	3	3	5	0	1	3	0	6	4	2	1	2	1	5	2	0	1	1
K01079	6100	5626	5764	4838	5378	5792	6152	5649	7320	7108	2560	3431	2637	5407	2357	3964	5550	4024	3064	5146	5132	4652	5549	6504	2805	8873	6096	3808	4995	8368	4638	1744	6531	3151	1994	4654	4517	2877	3646	6812	1240	1871	2459	3165	3676	1838	7554	3201	1666
K01078	34	256	25	20	12	52	47	127	16	67	28	130	21	21	17	48	33	40	63	42	11	31	6	8	6	39	16	22	19	11	10	22	4	13	2	7	15	7	7	8	8	10	20	2	74	14	10	3	8
K01071	510	223	1025	2284	596	1731	1494	2626	5980	1195	157	1941	339	301	191	834	911	478	1901	507	72	436	153	169	107	793	513	296	796	96	33	226	229	143	37	230	254	134	814	81	79	217	136	27	38	40	33	151	40
K01070	1025	90	898	2898	3951	463	1778	1556	258	498	672	1115	672	4528	1192	273	3090	2902	340	411	1213	3607	1231	3430	1568	168	3569	1408	496	198	339	439	187	870	378	46	675	264	92	95	80	46	125	146	72	138	60	1685	587
K01073	11	0	17	24	11	26	26	24	25	135	2	7	11	7	7	8	6	6	12	21	5	5	3	5	5	3	4	6	12	12	3	6	4	7	8	5	5	3	7	13	41	153	50	36	51	54	26	116	51
K01077	6284	5500	4567	4232	5248	3202	4101	3522	1158	4346	2463	2535	3683	5376	3285	1812	2605	4517	1442	1962	4138	4954	5879	4880	3451	1174	5070	4134	4153	2051	4847	3927	5960	3996	3486	3041	4295	4780	3596	5581	5264	2690	4560	4573	2086	3561	2658	3944	1920
K01076	43	66	47	66	120	131	53	54	36	34	50	76	76	73	224	200	83	75	95	61	39	70	34	91	195	61	43	88	72	26	136	201	110	198	606	231	150	138	210	94	35	100	117	35	75	33	96	157	29
K14470	0	9	2	5	0	0	1	2	0	3	3	1	4	3	1	2	2	2	1	2	1	0	2	2	0	0	1	2	0	0	1	1	0	2	0	0	1	0	1	1	0	0	0	0	1	0	1	1	1
K14475	17	173	96	41	43	100	50	33	92	54	54	115	240	72	146	211	131	101	412	101	37	55	55	32	74	46	46	59	114	42	47	86	94	85	129	119	112	64	192	58	25	83	69	35	44	17	38	111	25
K02788	654	1599	1218	2424	597	1846	2119	2743	5063	1269	889	2203	577	579	498	1262	1414	789	2255	2720	913	568	247	370	392	929	695	931	876	346	369	412	315	1399	200	868	555	653	1183	376	1242	1410	638	195	340	251	124	288	963
K02782	542	4	235	149	236	666	204	137	161	544	1075	278	304	174	504	1229	274	219	361	804	2186	353	246	224	616	338	278	317	396	300	1051	310	207	256	588	681	292	184	486	392	804	481	463	782	655	703	296	910	4636
K02783	2860	1567	1901	4540	1705	3363	1932	1320	929	2801	7683	2882	2806	2380	3734	6212	2550	1847	2655	4789	9794	3333	1923	3096	4162	1752	2186	2308	2341	1863	5671	3771	1911	3587	4589	3771	3135	1839	3281	2776	4312	3700	2848	4409	3878	4767	1821	5518	20437
K02781	1760	1312	1391	4021	1231	2103	1534	1069	710	1977	5446	2321	2177	1815	2636	3833	2006	1440	2032	3000	5265	2357	1384	1775	2854	1073	1504	1643	1596	1206	3515	3325	1487	3174	3381	2515	2435	1530	2531	1901	2639	3059	1908	2820	2230	3244	1177	3385	11098
K02786	904	970	1109	2438	591	1790	1725	2660	5016	1213	3396	2299	674	719	626	1353	1404	889	2352	1928	1101	581	258	405	441	885	655	940	898	466	770	469	334	1628	247	940	534	703	1179	367	1286	1490	792	240	474	1391	252	361	2053
K02787	10	11	17	15	9	72	69	135	87	48	36	182	54	35	40	115	116	71	444	92	9	41	12	5	12	60	48	23	61	12	4	16	11	3	3	19	36	11	52	8	5	8	12	0	1	1	2	20	1
K02784	1099	15	892	2891	3949	542	1694	1549	244	522	677	1100	660	4519	1175	378	1169	2881	305	394	1269	3610	1242	3447	1575	293	3534	1415	495	204	356	438	192	859	380	71	606	261	81	99	97	68	656	254	2417	176	72	1723	618
K01060	247	1050	577	1742	400	1053	1228	1834	635	595	429	1863	730	459	963	1112	1050	701	1361	1588	231	542	286	344	514	792	557	699	459	204	284	571	380	463	929	523	479	421	549	296	260	486	335	167	162	143	185	378	286
K01787	5001	2242	4133	1281	1172	4408	2207	1142	806	4756	1530	459	1961	608	876	2855	1706	568	720	2043	3813	795	5114	3013	1308	7870	2411	2004	4033	8117	5051	1281	6463	2635	1379	4962	4987	2449	3139	6295	1296	1731	1822	1595	1280	1846	7679	1522	747
K01786	7317	21738	12882	6737	9919	10247	13212	11235	7249	10141	16023	21044	20697	9478	19362	16038	15404	13958	25344	20122	11031	13237	10385	7927	19239	5063	9199	14878	14871	5071	11962	20992	10311	16252	18270	11586	15666	12219	16711	10214	10974	22112	10613	20377	15906	15720	5319	15806	20982
K01785	26691	27487	25433	14705	15252	23538	20011	17557	13389	23539	22682	27075	28876	12943	27764	24191	21249	18364	29968	27284	21495	19123	25604	15079	29649	16027	15397	23413	26910	16944	27682	31832	26521	26865	28914	25460	28158	24242	28260	24671	20698	33893	20605	35147	22387	29107	17206	26143	22398
K01784	28222	38048	34440	23101	25636	30705	31918	29260	26531	30381	30380	39746	38504	21854	37941	34479	37634	30470	44685	39534	27457	27717	28831	22315	40114	25915	23760	34159	33553	26388	31824	40931	31869	36490	38993	33255	35764	34665	37711	30309	30094	42980	28911	41088	33754	36546	26503	33421	34264
K01783	16846	27880	21736	16219	17831	19043	21231	18988	16003	19759	27001	27669	29085	17525	28117	25340	24707	22138	32970	28894	23580	21154	19911	16337	28332	15376	17697	24840	26658	15978	22714	29320	20155	26992	27145	21545	24271	22487	26903	19367	21326	30427	20941	29192	23734	24883	16412	25287	35491
K01782	2127	231	1901	6279	7957	1009	3617	3204	567	1055	1341	2360	1361	9580	2431	532	2419	5820	670	823	2520	7805	2622	8034	3280	363	7193	2988	1064	427	734	1016	418	1986	796	101	1247	556	214	233	175	106	294	379	183	373	158	3669	1180
K01781	28	8	40	11	16	14	11	10	16	12	15	6	47	10	10	3	12	3	34	6	16	16	32	14	21	4	19	12	78	4	21	26	66	32	20	12	27	12	46	12	15	16	5	5	16	5	3	56	8
K01780	55	2	2	4	3	1	3	1	2	4	5	0	0	1	0	0	1	0	1	0	5	0	1	1	2	0	1	0	2	0	4	0	0	0	0	0	7	0	1	0	1	1	0	1	2	0	0	1	0
K01789	2	8	2	6	2	2	2	1	2	1	1	1	1	3	1	1	1	1	1	1	2	0	0	2	2	0	1	0	0	0	1	1	0	2	0	0	0	0	2	0	0	0	0	0	0	0	1	2	1
K01788	6903	10157	11971	7691	9296	9670	11318	11319	7410	8888	13526	17757	15367	7949	16327	13111	13807	12070	19327	14767	10733	11631	9566	6650	17888	4966	7734	13736	13351	4538	10620	18343	10103	16419	16497	11524	12393	12721	15331	7665	10576	17652	11344	17640	12432	14308	5525	14441	18784
K02526	954	1429	1090	770	831	1289	1350	911	364	942	2264	1554	1378	1108	1855	2280	1323	1134	1226	2420	2997	1585	1041	1216	2106	730	1034	2267	1192	643	1953	1783	1003	2106	2051	1559	1491	1258	1573	1006	1851	1687	1376	1424	3662	1586	742	2453	5872
K02527	5600	1931	3842	4044	4757	4444	3613	2929	947	4715	2069	1284	1786	5049	1836	3015	2930	3603	917	2275	4920	4223	5342	6587	2808	8192	5530	3583	4522	8524	4508	1211	4384	2971	1405	4634	3605	3639	2522	5242	4696	1421	3906	1575	3399	3508	7587	3097	1138
K02525	253	5990	629	336	244	334	1298	462	1244	1104	495	332	662	266	199	208	298	214	674	1374	292	344	181	148	101	70	166	303	212	188	267	521	824	321	471	171	417	438	502	2325	258	679	316	1854	432	361	161	582	688
K02250	2	0	3	5	2	4	3	19	3	3	0	1	0	0	0	1	0	4	2	1	0	1	0	0	0	0	0	3	1	0	0	0	0	0	0	0	0	2	1	0	0	0	0	0	0	1	0	0	0
K02523	5523	1877	3822	4021	4717	4434	3331	2556	936	4689	2020	1268	1765	5026	1773	3001	2423	3310	879	2249	4880	4214	5325	6569	2648	8189	5433	3300	4493	8501	4401	1153	4316	2902	1293	4584	3362	2354	2424	5187	4675	1398	3746	1563	1062	3445	7548	2926	1066
K02520	14448	19793	19152	13165	15998	16884	18918	16711	14824	17010	19418	24505	24247	15017	23791	21295	21501	19267	28391	25469	17466	18145	17109	13989	23749	14012	15318	20302	20723	14347	18294	25403	17266	21756	22994	18803	21220	19464	22809	17161	18112	25894	17869	24871	19895	21306	14711	21023	24393
K02521	1036	16	885	2892	3946	538	1690	1549	242	517	664	1095	647	4520	1171	371	1169	2881	302	392	1264	3607	1239	3450	1573	293	3533	1421	490	204	345	433	186	862	376	69	597	262	79	96	85	48	643	239	78	162	63	1689	599
K02258	13	67	17	74	10	15	18	34	25	18	12	17	15	181	15	11	14	34	23	10	8	18	8	57	20	5	10	68	17	4	1	8	3	37	3	5	4	11	15	1	3	4	4	15	3	2	2	7	3
K02259	42	294	34	93	18	33	122	58	35	32	53	44	55	212	54	43	1956	62	56	58	15	30	16	67	26	6	65	83	24	8	9	18	8	46	4	10	92	13	21	7	7	9	21	19	8	11	9	11	6
K02528	14777	25786	19957	13199	16195	17223	18979	17257	15031	17265	20014	24507	25785	15094	24056	21671	21966	19812	28580	25844	18230	18152	19509	14280	24008	14376	15913	21513	22981	14787	18688	24972	18192	21564	23318	19089	22009	20725	23199	17411	18244	26972	18250	25934	20763	21509	14737	21441	24684
K02529	61696	131108	91723	65581	71146	80545	85597	73430	81066	78267	93201	120469	125910	65310	122838	102447	91153	83847	138660	120285	75703	89855	80324	59715	131216	48255	64482	96422	101314	48365	86400	136848	86835	107923	125173	92288	103991	86297	114342	82643	75125	144325	79721	151554	104416	120221	53799	119412	118177
K03781	1889	1338	2490	3415	4674	1481	2785	2310	768	1503	1702	1591	1786	4876	1760	808	2030	3432	1095	1000	2372	4098	4214	4220	2273	645	4611	2561	3471	861	1776	1138	2788	1927	1191	1022	3033	1883	1776	1556	510	1068	515	650	792	445	610	2521	917
K03780	4772	7735	8629	3731	7216	6716	8308	6744	3190	6306	6740	14085	11776	5348	13176	10216	9256	9670	17203	15100	4210	7990	5936	3884	13285	2889	5348	9129	8017	3275	6453	13987	5962	8463	12155	8054	9895	8641	10837	6199	7207	13529	7503	14657	8826	11134	4020	10014	8963
K03783	9758	9244	9448	5937	5775	11838	8049	7379	3876	10593	12069	13508	14014	6151	13636	15155	10705	7946	15081	15955	13437	9548	11355	7783	14441	12196	7836	11060	14183	11899	13576	14914	10747	12215	14080	14178	12669	9654	13505	11831	12990	17411	11218	17201	13357	16897	11725	13914	17254
K03782	85	413	180	718	97	129	394	158	60	110	112	283	167	1016	178	96	2092	138	94	115	136	805	260	1517	221	49	287	299	121	59	82	214	76	379	69	35	176	55	51	70	38	36	55	128	71	132	55	590	31
K03785	9892	14234	15311	9141	11900	14366	14143	13395	11153	11603	14467	24180	22248	9843	22586	19120	16097	15362	27072	22011	13010	16122	13266	8402	25404	6688	10235	17383	17062	6139	14388	26693	12511	19018	23253	16795	17464	16106	20679	11181	14133	27377	15195	28581	17668	23485	7944	21596	22744
K03784	4103	13879	9812	8480	10361	5803	10412	10620	4490	5485	8450	14825	13792	10288	12845	8758	11174	13072	14914	9791	5094	10177	7257	7060	10988	3046	8604	11164	7151	2809	5665	12636	6612	11866	10983	6370	9515	10426	10074	4685	7354	12022	8679	9475	10963	5865	3475	8927	8982
K03787	7790	2145	5329	4792	6575	7559	4448	3801	1412	5873	5982	3646	3511	5815	5359	5957	5824	4529	2049	4082	6856	7073	7401	7981	8752	9530	6687	5301	6064	9605	7072	5400	5931	4462	6647	8729	5301	5139	4758	6686	6368	6070	6236	8822	5808	11881	9044	8302	4493
K03786	6816	13087	6655	5116	6490	6357	6251	5024	4364	7096	7007	4028	6878	6497	6421	6376	7097	6135	3212	6182	6844	6013	7560	7432	5628	9111	6825	6636	5842	9648	7136	5628	8087	5472	6747	7501	6587	6519	5786	8431	6757	5262	7579	6735	6407	6580	9541	6529	4687
K03789	8645	21829	14735	12032	14022	11252	14948	13738	8896	9981	13848	20524	20005	12734	19208	15107	17580	16113	20549	15289	11015	15392	11517	9707	20287	5319	11978	15764	11289	4759	11605	20617	12622	16396	19616	12291	16636	14084	15984	9936	10573	21717	11447	19874	17403	15627	5627	17198	17921
K03788	1034	14	878	2828	3942	532	1680	1525	241	506	655	1083	632	4323	1157	366	1154	2857	296	379	1255	3595	1217	3393	1558	289	3522	1353	485	197	343	429	181	829	370	66	594	252	76	85	78	47	640	227	76	161	63	1653	597
K10700	0	0	1	0	0	0	0	0	0	0	0	0	0	0	0	0	0	0	0	0	0	0	0	0	0	0	0	0	0	0	0	0	0	0	0	0	0	0	0	0	0	0	0	0	0	0	0	0	0
K00342	5464	1949	3634	3904	4631	4274	3233	2475	878	4510	1975	1240	1622	4795	1726	2824	2365	3258	820	2183	4747	4150	5129	6387	2558	8016	5337	3124	4151	8425	4266	1085	3713	2754	1167	4452	3256	2258	2247	4895	4617	1312	3181	1437	1025	3370	7427	2844	1019
K03124	2	6	3	0	6	2	2	8	0	1	0	0	2	0	4	0	1	0	0	0	0	3	2	3	6	0	0	2	0	0	1	1	1	5	622	20	2	3	2	2	0	0	1	1	6	0	1	5	0
K03120	0	4	3	0	2	0	2	0	0	0	0	0	4	0	2	0	0	0	0	0	0	5	0	2	3	0	0	2	2	0	1	0	0	2	319	10	2	1	0	1	0	0	1	1	0	0	0	2	0
K12527	2895	8066	7583	3546	5884	3299	7269	6072	2799	4986	6408	10469	9507	4787	9079	5723	7242	8029	14396	9216	4716	5888	4872	3626	8857	1712	4535	8424	9509	2231	4801	9042	4886	9116	8000	3400	7351	6474	8589	3872	4648	7707	4169	5261	6900	3127	2037	4989	8461
K12526	0	29	2	2	0	2	6	2	0	1	0	0	0	0	1	0	2	2	2	0	0	0	0	1	1	0	0	1	0	0	0	0	0	4	0	1	1	1	0	1	0	0	0	0	0	0	0	0	0
K12525	1039	9	962	3351	3992	510	1872	1613	261	529	673	1258	695	5093	1248	269	1237	2917	322	410	1289	4192	1374	4584	1695	193	3665	1562	550	226	381	572	224	1091	415	52	643	283	93	132	91	56	140	228	97	229	84	1973	594
K12524	10727	3219	6744	7519	9142	6595	5647	4682	1650	7646	3690	2398	2925	9652	3113	3633	3923	6368	1449	3112	8223	7995	9585	10627	4593	8899	9801	5360	7561	9554	7674	1995	7688	4896	2113	5754	6179	4056	4101	8174	5152	2154	4553	2990	1763	3900	7973	5117	1935
K09789	4034	1576	1781	628	382	1485	762	668	296	2397	1039	83	562	177	199	321	429	230	177	526	1537	162	1022	462	201	198	438	514	427	505	2877	479	2995	1111	480	1074	1623	1490	1073	2853	449	854	226	1194	763	348	576	591	314
K09788	1673	132	1058	3076	4031	629	1810	1625	295	585	803	1265	865	4622	1284	408	1359	2934	418	461	1314	3762	1348	3650	1687	218	3615	1476	671	232	557	822	379	1324	569	182	807	354	273	200	431	388	336	259	4871	379	434	1944	904
K09787	6692	20126	13361	8118	9366	9215	13671	12956	10499	10086	15961	21110	21958	9405	19098	15849	16614	15532	26381	20157	10762	11325	10136	6302	15552	4616	8901	15968	14784	4867	11675	19954	10716	17284	17166	10304	15881	15683	17607	9244	11809	20747	12163	15998	17070	10423	5894	13231	20894
K09786	39	56	104	252	185	171	152	110	52	64	96	217	153	445	448	250	160	143	142	100	79	425	141	422	307	79	120	196	110	44	156	262	133	288	682	240	173	159	223	113	45	121	106	64	96	57	107	449	38
K09781	1056	66	911	2919	3962	564	1713	1602	279	548	674	1116	659	4499	1185	380	1176	2893	327	407	1271	3622	1250	3457	1586	300	3542	1434	510	209	348	446	191	873	381	78	604	270	98	100	86	53	649	248	82	165	65	1692	602
K09780	66	124	112	270	70	175	256	137	81	114	99	175	111	457	100	197	2028	90	86	88	118	393	152	399	111	159	179	162	79	42	45	89	35	134	40	55	122	34	45	37	31	25	544	137	40	52	28	337	28
K10960	1	35	3	1	0	1	80	2	0	0	28	19	26	22	29	23	1930	18	23	27	1	0	0	1	2	0	50	1	2	0	0	0	0	2	0	0	77	0	0	0	0	0	0	0	0	0	2	0	0
K09879	1	4	1	0	0	0	0	0	0	0	1	1	2	0	1	1	1	1	0	0	0	0	3	0	0	0	0	1	0	0	1	0	0	0	0	0	0	0	1	0	0	0	0	0	0	0	0	0	0
K06318	1	0	1	3	1	2	2	9	2	1	0	0	0	0	0	1	0	2	0	1	0	0	0	0	0	0	0	2	0	0	0	0	1	0	0	0	0	1	0	0	0	0	0	0	0	0	0	0	0
K06311	2	0	4	3	2	3	4	10	2	1	1	2	2	2	2	1	2	2	1	1	1	1	1	0	1	0	0	3	1	0	0	0	3	0	1	1	2	1	1	0	1	0	1	1	1	1	0	2	0
K06310	4554	10695	9516	4129	7472	6573	8947	6889	3168	5464	6801	14398	13714	5572	12567	9276	9698	9404	15779	10169	5099	9164	7335	4334	14433	2914	5783	9563	7964	2986	6770	16104	6821	10426	12862	7929	10983	8645	10942	5560	6623	15468	6684	14068	10858	11292	3364	10725	7946
K06312	1	0	1	3	1	2	2	9	2	1	0	0	1	1	0	1	0	2	0	1	0	1	0	0	0	0	0	2	1	0	0	0	1	0	0	0	0	1	0	0	0	0	0	0	0	0	0	0	0
K06314	1	0	1	3	1	2	2	9	2	1	1	1	0	1	0	1	0	2	1	1	0	1	0	0	0	0	0	2	0	0	0	0	1	0	0	0	0	1	0	0	0	0	1	1	1	1	0	0	0
K06317	897	165	258	218	231	339	125	235	92	222	2818	331	518	260	637	510	266	306	320	346	396	215	183	207	398	149	114	359	183	247	761	528	296	588	908	454	261	331	390	271	189	517	361	165	227	1099	531	350	1304
K11386	0	3	1	1	0	0	0	1	0	1	2	0	2	1	0	0	0	1	0	1	1	0	0	1	0	0	1	0	0	0	1	0	0	2	0	0	0	0	0	1	0	0	0	0	1	0	1	1	1
K11387	1	6	4	5	1	3	2	7	1	1	4	2	6	3	1	1	2	2	2	2	4	2	2	2	0	0	2	1	0	0	1	1	2	3	0	0	0	1	2	2	1	0	0	0	1	0	1	1	1
K11384	36	28	16	19	28	32	33	52	7	13	13	16	16	14	25	26	20	16	7	21	9	15	7	11	20	10	9	10	4	3	22	29	16	20	65	20	21	22	14	12	10	21	21	3	12	1	17	16	4
K11385	0	2	1	0	0	0	0	0	0	0	1	1	2	0	1	1	1	1	0	0	0	0	2	0	0	0	0	1	0	0	1	0	0	0	0	0	0	0	1	0	0	0	0	0	0	0	0	0	0
K11382	14	0	29	12	51	30	24	22	26	54	5	6	14	3	10	19	9	8	32	10	28	15	28	11	27	19	24	26	136	8	9	4	31	3	13	12	11	7	35	6	2	2	8	10	2	29	3	4	3
K11381	3936	1511	2227	624	573	1640	805	456	520	2427	627	80	637	126	213	236	248	77	292	414	1944	245	3106	568	436	418	839	405	2712	841	2612	436	3375	1014	485	935	2113	411	1537	2706	405	513	203	954	677	311	556	520	179
K11949	0	0	2	3	2	1	1	1	0	1	0	2	1	0	1	1	2	1	0	1	0	3	0	1	2	1	0	1	1	1	0	3	0	2	0	2	0	0	0	0	0	0	0	0	0	0	0	0	0
K04032	554	11	281	221	301	680	237	185	132	432	1091	314	357	263	597	1251	309	239	377	808	2208	449	296	434	716	353	329	349	425	303	1116	389	318	373	930	733	368	244	555	430	832	493	493	797	693	735	330	953	4652
K04033	2	16	11	70	10	2	22	13	1	6	6	30	6	78	10	1	11	15	3	4	14	90	21	191	22	7	33	35	18	6	7	21	6	41	12	1	11	7	4	6	2	2	2	6	4	10	2	14	3
K04030	638	430	550	368	448	826	475	310	233	648	1292	750	845	504	962	1598	738	443	991	1204	2373	773	565	613	1063	446	544	525	639	424	1369	1033	635	845	1391	958	866	461	857	706	1278	943	788	1052	927	1053	499	1513	5016
K04031	6327	14239	15122	7111	11747	7455	14313	12289	5993	11060	14693	22852	20496	10291	19855	14469	15680	17326	32619	22860	11576	12262	9822	7246	17688	3769	9394	16672	19585	4998	11205	19028	9737	18288	16735	8082	15573	13857	18923	9230	11132	17499	10167	13856	14868	7671	4502	11814	23080
K04036	0	2	1	1	0	0	0	0	0	0	0	1	0	2	0	1	1	0	1	0	0	0	0	1	0	0	0	1	0	0	0	0	0	0	0	0	0	0	0	0	0	0	0	0	0	0	1	0	0
K04037	1	30	2	1	0	1	80	2	0	0	28	19	26	22	28	23	1930	18	23	27	1	0	0	1	2	0	50	1	2	0	0	0	0	0	0	0	77	0	0	0	0	0	0	0	0	0	1	0	0
K04034	169	268	469	89	213	286	182	77	78	354	36	27	144	19	46	48	65	17	44	74	68	39	287	45	66	34	150	31	76	102	385	124	1048	219	154	283	675	125	367	702	66	126	42	159	99	56	108	115	31
K04035	55	617	199	85	162	216	615	274	93	138	132	295	292	102	388	314	4128	299	219	188	110	268	228	109	349	106	287	397	355	164	249	760	480	249	844	442	539	726	510	248	413	214	604	928	144	245	409	471	141
K04038	1	30	2	1	0	1	80	2	0	0	28	19	26	22	28	24	1930	18	23	27	1	0	0	1	2	0	50	1	2	0	0	0	0	0	0	0	77	0	0	0	0	0	0	0	0	0	1	0	0
K04039	1	30	2	1	0	1	80	2	0	0	28	19	26	22	28	24	1930	18	23	27	1	0	0	1	2	0	50	1	2	0	0	0	0	0	0	0	77	0	0	0	0	0	0	0	0	0	1	0	0
K07046	278	290	800	379	291	289	642	632	2897	842	82	66	187	74	60	44	101	72	315	667	105	71	92	52	53	18	68	70	225	57	114	154	999	147	115	64	366	135	492	296	63	128	69	364	118	50	52	184	122
K07047	3752	5577	4357	6673	6102	3136	5209	4632	5355	4455	6235	3859	4418	7012	4622	3861	3923	5223	4919	5797	7535	6372	3702	5943	5507	1483	5668	5406	6384	1680	4640	4016	3970	6854	4739	3023	3826	3159	4844	3555	4175	4704	3228	3844	6015	2996	1555	5887	11309
K07044	3	20	5	14	3	5	4	5	0	6	6	4	7	13	4	6	4	8	3	5	2	6	1	12	10	3	6	5	2	5	1	4	2	12	3	3	2	2	2	2	6	1	5	4	4	1	2	5	3
K07045	6082	16357	5368	2534	2773	5269	4813	5036	2857	5420	7602	7101	9311	3549	7979	7871	7011	5432	7751	10521	4090	3241	3747	2296	4655	2291	3245	6133	3329	2292	6628	6248	6262	6700	7705	5747	6832	5166	6141	6046	6097	10121	5750	6735	5438	5585	2881	6334	7106
K07042	9988	23687	16618	12059	15330	13041	17163	15987	13176	12813	18235	24684	24860	14782	23622	19123	20806	19378	27889	23036	13964	17800	13565	11080	23025	6253	13674	19155	16874	6103	14415	24943	13921	19919	22421	14505	18734	17764	20390	12148	13674	25783	15278	24657	19963	18307	7469	20346	24028
K07043	10429	19048	15220	7048	9451	9487	14087	11002	7828	12481	15824	18638	20646	9362	18329	14700	16801	14245	23536	21291	12776	11186	12789	7167	15406	4307	9066	15532	16154	6033	14376	20024	14739	18417	17805	11217	17402	15618	18366	13447	15792	20404	13387	17488	19243	12040	6662	13622	21323
K07040	7985	17880	15007	11235	13580	9880	16325	14638	13685	11893	16815	22262	21817	13799	20114	15864	18755	17843	26817	22088	12225	14952	11209	9725	16887	4856	12343	16789	15363	5127	12066	20650	11940	17270	17668	9783	16598	14508	17972	10707	11119	19344	12063	16565	16546	10472	5946	14633	21774
K07041	0	2	2	0	2	0	2	0	0	0	0	0	2	0	2	0	0	0	0	0	0	3	0	2	3	0	0	0	0	0	1	0	0	2	319	10	2	1	0	1	0	0	1	1	0	0	0	2	0
K07048	1050	111	998	2903	4023	515	1786	1560	246	527	729	1287	886	4422	1454	420	1362	2940	407	468	1252	3740	1353	3572	1704	210	3596	1409	590	219	437	740	347	1035	600	146	768	329	196	166	416	293	329	225	280	394	150	1820	899
K02584	21	45	29	96	40	41	50	60	13	24	17	47	28	110	34	32	30	21	17	17	28	102	51	207	44	23	44	36	56	19	26	51	23	69	85	25	34	27	35	25	17	24	12	10	17	15	19	64	5
K10039	2224	16835	7658	4713	5660	4309	8947	8336	3986	4983	4260	11980	9938	4465	8730	6466	10340	8644	13292	9108	2607	5410	4233	2726	7735	2318	4504	8230	5686	2057	3466	9397	4836	6920	7609	3642	7462	8245	7560	4655	4611	8124	5471	7483	9084	2885	2204	5487	5364
K10038	32	2	100	225	93	81	158	59	43	90	29	124	54	278	47	33	63	24	43	29	75	436	161	487	102	39	126	92	186	34	41	84	54	114	52	21	48	21	49	38	20	15	21	31	30	61	23	327	11
K10037	31	4	87	230	66	69	155	89	24	50	30	127	51	279	54	25	68	28	17	27	52	429	141	484	93	24	109	74	54	28	49	98	42	128	104	18	53	35	27	41	25	31	20	24	37	38	35	337	16
K10036	2190	269	722	874	581	727	1167	1273	283	623	3095	737	724	832	760	701	1534	972	552	465	738	931	630	1024	971	255	619	1177	747	359	1316	1396	1212	1801	1318	727	1083	3105	914	653	349	1104	830	365	456	1390	1249	1124	1560
K04788	0	0	1	0	0	1	0	1	0	0	0	0	1	0	0	0	0	0	0	0	0	0	0	0	0	0	0	0	0	0	0	0	0	0	0	0	0	0	0	0	0	0	0	0	0	0	0	0	0
K04784	56	409	83	156	53	110	128	67	24	143	192	250	254	222	211	196	246	136	300	481	110	340	188	289	125	50	155	121	115	86	150	176	91	294	119	88	183	64	120	144	175	219	141	294	227	157	289	133	253
K04785	5	0	18	77	14	15	57	17	3	8	4	59	4	71	8	2	16	5	2	3	19	257	32	202	33	8	42	32	21	8	9	33	7	37	11	2	13	3	5	6	1	1	1	5	4	11	9	10	1
K04786	4	0	10	15	8	14	40	13	3	5	0	33	2	5	1	2	8	1	1	1	10	179	15	21	19	4	17	16	6	4	3	15	2	2	1	2	5	0	2	0	0	0	1	0	1	1	8	2	0
K04780	1	1	1	2	1	2	2	10	1	3	0	0	0	0	0	0	0	1	0	0	0	0	0	0	0	0	0	1	0	0	0	0	0	0	0	0	0	1	0	0	0	0	1	0	0	0	0	0	0
K04781	18	1	69	182	53	104	147	55	32	41	23	140	42	199	62	112	64	39	68	28	50	537	109	426	99	46	104	96	87	30	53	114	54	119	112	101	70	51	123	56	21	49	61	27	29	32	38	138	14
K04782	5	36	13	72	10	7	22	9	3	10	8	32	6	77	12	5	12	10	5	5	11	84	19	188	23	6	26	19	20	6	7	23	7	42	11	2	8	4	7	7	1	2	2	8	3	12	2	10	2
K04783	5	0	18	77	14	15	57	17	3	8	4	59	4	71	8	2	16	5	2	3	19	257	32	203	33	8	42	32	21	8	9	33	7	37	11	2	13	3	5	6	1	1	1	6	4	11	9	10	1
K13607	2	89	69	19	13	27	15	11	9	24	20	52	180	29	68	58	52	37	47	43	17	21	40	14	30	14	18	16	24	23	12	35	56	38	37	18	38	14	31	20	15	32	12	14	24	7	18	36	14
K02404	2995	366	1745	998	2188	3892	1093	1166	794	1945	5792	3022	2244	1319	4437	4477	1651	1420	2766	2958	4363	3331	2388	1655	6885	1751	1571	2241	2630	1487	3994	4838	1882	2077	5916	4995	2461	1885	3376	2077	2597	5319	2875	8011	3291	9199	1879	6272	8072
K05783	2	9	4	7	1	3	2	1	1	3	3	3	4	6	1	2	2	2	1	3	1	2	2	4	2	1	2	1	1	1	1	2	0	4	1	2	2	1	0	1	2	0	1	2	2	0	1	2	2
K05782	37	59	89	173	47	63	135	59	63	49	24	102	45	205	31	21	50	32	37	20	43	358	107	306	67	19	81	78	55	22	29	70	25	89	22	18	31	17	39	22	14	10	12	17	24	22	20	284	9
K05781	601	30	322	343	308	726	325	266	169	480	1303	613	424	484	689	1308	380	346	435	874	2381	755	387	586	760	370	396	547	471	342	1151	453	271	596	698	730	369	303	562	433	902	542	537	852	842	902	370	1265	4707
K05780	601	29	321	343	308	726	325	266	169	480	1303	613	424	484	689	1308	380	346	435	874	2381	755	387	585	760	370	395	547	471	342	1151	453	271	596	698	730	369	303	562	433	902	542	537	852	842	902	370	1265	4707
K05787	1037	16	886	2893	3946	537	1691	1548	242	518	664	1095	647	4520	1171	371	1168	2881	303	392	1264	3608	1238	3450	1572	292	3532	1417	490	204	345	433	186	862	376	69	597	261	79	96	85	48	643	239	78	162	63	1689	599
K05786	1221	547	1314	4580	4216	1356	2791	3529	856	964	821	2272	974	4831	1403	983	2390	3544	1033	797	1398	3924	1454	3712	1884	878	4034	2045	918	303	527	696	717	1143	635	330	1068	1723	408	260	186	177	943	280	124	270	176	1942	694
K05785	4882	741	2161	3372	4110	1578	2079	1889	464	2504	1251	1152	957	4627	1291	396	1246	2930	398	704	2631	3745	1886	3725	1678	292	3630	1557	990	571	2537	838	2038	1552	648	587	954	534	689	1983	450	410	298	1123	465	411	532	2128	747
K05784	1	2	3	4	1	1	2	1	0	1	1	2	3	3	1	1	2	1	1	1	1	2	1	3	1	1	2	1	0	1	1	3	0	2	1	1	1	1	0	1	2	0	1	1	2	0	1	1	1
K05789	38	5	54	76	32	127	96	37	29	55	36	68	34	79	25	138	43	14	16	21	82	266	75	118	56	136	66	48	30	19	27	38	16	29	5	35	18	7	10	10	11	11	528	109	24	36	23	245	19
K05788	1070	216	957	2968	3994	596	1742	1641	278	564	681	1129	708	4581	1204	417	1195	2926	336	419	1287	3658	1287	3537	1619	316	3561	1503	520	223	379	498	298	939	463	109	638	314	118	151	131	107	682	252	104	188	124	1755	628
K01442	18125	25386	21258	12701	16606	16157	17689	14041	13957	17858	15613	22535	25016	13882	23282	17618	17404	17327	26109	23971	15153	18096	17760	11482	25710	6092	14107	17555	19455	7194	18812	25673	21279	20064	23157	17173	22078	15995	22152	17687	13624	29148	13221	30475	19370	22610	7586	22478	19104
K01443	17547	21735	21433	13499	15484	14685	19272	16693	16809	18716	20157	23523	24884	15149	21804	18282	20775	18878	28399	25294	19041	16324	18842	11745	18922	6260	14967	18918	21681	7537	19915	23066	21755	22177	19919	13704	23254	17479	22791	18177	14687	22741	14058	20608	17172	12714	8124	17527	27828
K01444	781	258	461	432	365	929	374	355	199	561	1345	573	664	513	929	1678	822	515	639	1121	2654	556	418	440	998	451	435	614	582	433	1360	753	413	1662	886	1365	674	679	930	569	2088	1657	1127	1017	1055	1095	450	1335	5463
K01446	84	195	227	147	109	768	744	1606	500	337	98	1336	209	111	131	612	744	347	697	367	51	278	96	64	81	622	394	227	251	59	15	141	106	17	22	161	174	100	140	39	46	63	91	7	8	9	10	40	10
K01447	19164	12646	16970	5579	8154	10928	10825	9067	4807	14721	7115	10208	10510	4177	9027	6203	8281	7811	12953	9053	10289	5466	16948	4609	8711	3394	7744	8565	15239	5129	15401	9366	20433	10815	9196	7752	18179	10566	13424	15969	4931	8926	4100	8961	8255	3262	3801	5841	5253
K01448	34488	43537	43246	26749	38387	35913	39735	32787	15529	35364	52985	58872	58463	35402	59963	51423	51057	45823	70207	57987	48180	44857	39504	30968	63054	22922	35302	47993	50848	24747	46289	61968	37473	53304	58037	41914	50747	41191	53663	35410	39860	64681	36471	60112	51580	52362	24767	54298	77365
K01449	3176	13594	8344	3618	6525	4549	7389	6402	2668	4728	6336	11730	12416	5318	12293	8800	8851	9317	13649	10152	5858	6034	5316	3476	9894	2183	4702	8634	6436	2474	5861	10778	5752	9085	11444	5322	8557	7926	9203	4636	5589	10340	5536	8617	8881	4742	2884	7040	11559
K02069	5550	4528	4265	5529	5015	2709	3758	2894	4794	4468	1497	1342	1734	4884	1743	704	3552	3134	1166	1662	3335	3933	4377	4270	2134	626	4489	1901	3294	1124	3238	1289	4764	2271	1377	1161	3332	1005	2379	4106	668	1122	570	2584	3335	593	708	2630	1149
K05569	75	135	184	139	143	125	141	113	49	96	130	355	330	223	351	241	273	185	165	151	79	190	181	149	260	62	120	242	164	62	166	415	211	482	486	188	252	203	225	123	404	333	252	250	262	398	168	400	352
K02063	1109	23	898	2900	3955	546	1702	1561	267	531	676	1095	647	4519	1170	372	1169	2883	317	394	1270	3611	1243	3451	1575	292	3534	1418	502	204	354	434	185	861	378	68	604	264	89	98	97	66	656	252	2417	176	72	1724	617
K05566	60	60	104	131	138	73	137	128	36	73	151	394	257	270	427	182	2059	251	176	170	66	127	111	139	244	33	131	334	165	64	129	238	153	578	451	137	217	234	204	99	186	254	135	212	244	374	130	186	139
K05565	8	29	10	17	6	9	8	12	12	13	7	10	12	14	7	8	9	11	12	5	6	4	6	12	3	2	3	10	6	1	3	7	2	12	3	3	5	3	8	3	3	2	2	1	1	1	1	3	4
K05563	10	29	12	24	6	10	15	12	24	11	4	6	3	15	4	5	5	10	13	6	3	10	2	12	7	1	4	10	9	2	1	4	2	15	1	4	1	6	13	1	1	1	2	1	0	0	1	5	2
K05562	10	29	12	24	6	10	15	12	24	11	4	6	3	15	4	5	5	10	13	6	3	10	2	12	7	1	4	10	9	2	1	4	2	15	1	4	1	6	13	1	1	1	2	1	0	0	1	5	2
K05561	10	29	12	24	6	10	15	12	24	11	4	6	3	15	4	5	5	10	13	6	3	10	2	12	7	1	4	10	9	2	1	4	2	15	1	4	1	6	13	1	1	1	2	1	0	0	1	5	2
K02064	1110	24	900	2901	3955	546	1703	1562	268	533	677	1096	648	4519	1171	374	1170	2883	318	395	1271	3612	1244	3451	1575	293	3536	1420	503	204	354	435	187	861	378	69	604	264	89	98	97	67	656	252	2418	176	72	1724	617
K03338	193	216	376	459	279	338	518	323	133	231	403	867	659	623	577	563	600	383	369	275	370	832	475	601	591	254	392	517	339	120	368	1116	402	1119	655	380	558	435	509	249	547	817	911	513	2752	562	240	702	495
K03339	1	0	2	3	2	6	3	7	4	4	2	4	2	2	1	3	0	3	4	2	1	3	2	2	2	2	0	4	2	0	1	2	0	0	0	2	1	2	0	1	0	1	0	0	0	0	0	2	3
K03330	0	2	2	0	2	0	2	0	0	0	0	0	2	0	2	0	0	0	0	0	0	3	0	2	3	0	0	0	0	0	1	0	0	2	319	10	2	1	0	1	0	0	1	1	0	0	0	2	0
K03332	75	108	142	172	138	100	267	159	113	103	133	405	305	245	278	248	334	260	618	155	84	300	180	173	308	55	185	187	189	40	179	668	194	631	382	186	341	243	362	136	95	416	89	232	137	79	45	172	86
K03333	3	61	3	6	1	4	4	8	0	2	3	2	7	3	1	6	4	2	2	5	3	5	5	4	0	0	3	3	0	0	2	1	2	5	0	0	1	0	3	3	2	1	0	1	5	0	2	1	1
K03335	213	598	431	585	361	345	575	356	154	366	331	887	716	813	746	562	614	451	433	504	339	955	527	829	768	261	478	593	351	196	415	1175	463	1314	904	399	732	516	580	426	320	775	805	581	2650	394	219	623	244
K03336	131	136	258	401	226	255	400	233	112	182	198	625	456	560	470	409	400	319	291	202	202	680	348	522	486	207	310	431	249	93	242	807	280	955	516	275	396	354	409	193	205	567	700	414	2551	315	138	360	186
K03337	158	214	361	442	263	318	505	268	128	216	250	779	636	613	559	541	583	363	355	255	244	806	457	583	577	247	383	488	329	113	322	1076	386	1101	629	365	545	410	494	239	524	769	892	499	2681	536	227	647	484
K12956	0	0	1	0	0	0	0	0	0	0	0	1	2	0	1	1	1	1	0	0	0	0	2	0	0	0	0	1	0	0	1	0	0	0	0	0	0	0	1	0	0	0	0	0	0	0	0	0	0
K12957	36	22	66	143	33	48	121	34	17	33	25	93	38	190	31	15	49	16	12	30	43	340	100	291	59	15	77	50	34	19	32	59	23	76	21	9	28	11	12	25	12	10	24	17	23	20	23	278	6
K12950	7	2	1	0	0	0	0	2	0	0	12	2	1	0	1	1	1	0	2	1	2	2	1	0	2	0	0	0	2	0	4	1	1	1	2	1	1	0	1	0	1	2	1	0	70	3	0	1	6
K14733	0	3	2	2	0	0	1	1	0	1	1	2	7	0	2	4	4	4	1	0	1	0	7	1	0	0	0	2	0	0	2	1	0	0	0	0	0	0	2	1	0	0	0	0	1	0	0	0	0
K06148	17501	33085	26202	26594	28207	21852	27535	27948	40204	21994	32796	34333	34848	29642	32683	26801	30878	30313	42065	30831	28306	31077	21642	23963	33809	10136	25536	30357	33841	9359	22814	31333	19269	35947	29183	20136	24612	22720	31701	15924	20758	35097	22250	31244	25088	23485	9724	30578	44130
K06149	1041	17	886	2897	3949	540	1692	1548	242	518	664	1095	648	4526	1171	372	1169	2885	303	392	1263	3609	1239	3452	1574	292	3536	1419	490	204	345	434	186	862	376	70	598	261	82	96	85	48	643	240	78	162	63	1688	599
K06144	1011	9	876	2864	3935	447	1674	1533	228	479	637	1087	635	4481	1156	242	1152	2869	293	376	1205	3591	1226	3412	1551	165	3508	1393	477	193	336	431	183	848	375	40	592	257	74	93	76	44	121	141	69	136	57	1676	582
K06145	1020	48	895	2972	3949	460	1712	1550	234	500	651	1128	651	4634	1173	251	1170	2886	301	392	1223	3693	1266	3623	1577	173	3545	1424	496	204	345	462	194	915	393	47	607	268	84	107	85	46	126	147	77	147	61	1726	586
K06146	3	0	15	75	10	6	27	8	1	11	6	28	8	93	11	2	11	7	3	7	12	84	35	190	19	5	29	20	17	8	7	21	8	43	15	1	11	5	4	13	7	2	4	6	5	10	2	44	2
K06147	94978	238001	157450	105540	116124	130737	149256	132352	89302	123168	152533	227712	242945	110101	224674	188254	187178	160317	255643	225075	135665	152629	146312	92575	224391	77304	111456	182296	177263	77396	147391	248402	144916	193261	225349	158197	185186	166982	202865	129014	156933	259519	158718	256497	178737	197154	88568	197094	213246
K06141	15	0	61	132	31	44	108	35	16	27	17	90	32	145	23	12	41	14	10	13	38	340	100	283	59	15	74	58	35	17	26	57	21	66	19	8	25	11	11	19	10	9	10	16	21	20	18	279	6
K06142	16647	5403	9936	6842	6520	14557	7894	6261	2457	14680	7962	1877	4162	6463	3739	10881	7597	5534	2444	7486	14029	5778	14296	15127	6026	31471	10489	9174	13737	32755	14479	3303	12710	8590	4180	17372	10266	12223	8215	17758	18042	4849	13330	4382	5722	14084	30044	6681	3578
K06143	368	449	625	263	257	379	370	154	109	444	90	85	211	291	86	81	154	45	68	104	172	185	541	343	126	68	318	87	166	144	547	157	1295	368	250	359	1127	167	485	818	82	159	59	107	194	73	148	345	39
K13810	4	124	4	7	3	7	5	5	3	6	2	2	1	5	2	4	2	3	4	3	2	9	0	4	3	0	1	4	0	3	0	6	2	7	0	1	6	0	1	2	13	17	14	12	2268	19	10	32	14
K14665	552	78	283	245	277	674	491	539	135	459	1120	334	354	315	575	1257	790	530	391	829	2242	466	328	493	799	357	409	674	435	328	1166	415	366	404	722	748	550	1500	583	486	848	457	499	791	671	764	365	1100	4704
K03058	0	2	2	0	2	0	2	0	0	0	0	0	2	0	2	0	0	0	0	0	0	2	0	2	3	0	0	0	0	0	1	0	0	2	319	10	1	1	0	1	0	0	1	1	0	0	0	2	0
K14660	0	8	2	8	0	1	0	1	1	2	1	2	2	8	1	2	1	3	1	2	1	1	0	3	3	0	0	3	0	0	0	0	0	4	0	0	1	2	1	0	0	0	0	0	0	0	1	2	0
K11600	0	2	2	0	2	0	1	0	0	0	0	0	1	0	2	0	0	0	0	0	0	2	0	2	3	0	0	0	0	0	1	0	0	2	319	10	2	1	0	1	0	0	1	1	0	0	0	2	0
K11607	1057	33	880	2837	3943	534	1693	1531	255	517	659	1072	630	4344	1164	364	1154	2858	306	395	1252	3562	1208	3390	1555	286	3513	1352	487	199	344	425	179	835	374	62	593	252	82	93	83	46	655	226	68	158	62	1663	596
K11606	1057	33	880	2837	3943	534	1693	1531	255	517	659	1072	630	4344	1164	364	1154	2858	306	395	1252	3562	1208	3390	1555	286	3513	1352	487	199	344	425	179	836	374	62	593	252	82	93	83	46	655	226	68	158	62	1663	596
K11605	1057	33	880	2837	3943	534	1693	1531	255	517	659	1072	630	4343	1164	364	1154	2858	306	395	1252	3562	1208	3390	1555	286	3513	1352	487	199	344	425	179	836	374	62	593	252	82	93	83	46	655	226	68	158	62	1662	596
K11604	1057	35	880	2837	3943	534	1693	1531	255	517	659	1072	630	4344	1164	364	1154	2858	306	395	1252	3562	1208	3390	1555	286	3513	1352	487	199	344	425	179	836	374	62	593	252	82	93	83	46	655	226	68	158	62	1663	596
K10558	15	6	56	120	25	43	70	36	19	23	19	61	34	131	30	19	40	14	15	12	28	159	86	260	43	15	55	37	33	13	29	50	21	73	29	19	22	20	13	17	19	18	12	19	23	20	18	287	9
K10559	1722	6006	6219	2561	4849	2454	5975	4953	2070	3216	3105	8979	7484	3442	7038	4289	5787	6785	11048	6486	1786	4252	3235	2238	6372	1056	3177	6020	4745	1438	2620	7393	3306	5744	5856	2406	5745	5311	6089	2645	3193	5909	3072	4200	5204	2077	1288	3366	4083
K10550	26	80	99	110	43	72	112	34	14	37	55	173	165	141	98	137	192	47	52	57	42	199	114	242	97	41	91	55	49	27	81	261	96	184	124	97	148	60	73	54	294	168	170	82	125	205	91	277	269
K10551	30	80	109	124	51	86	151	47	17	42	55	206	167	146	99	139	200	49	53	57	51	378	129	263	115	45	108	71	55	30	84	275	97	187	125	98	153	61	75	54	294	168	171	82	126	206	99	279	269
K10552	10	15	10	15	5	9	10	9	22	9	2	2	3	9	2	2	3	4	11	3	2	5	2	6	2	0	2	3	8	0	1	1	2	7	0	1	1	2	11	0	0	1	2	1	2	0	1	3	0
K10553	10	15	10	15	5	9	10	9	22	9	2	2	3	9	2	2	3	4	11	3	2	5	2	6	2	0	2	3	8	0	1	1	2	7	0	1	1	2	11	0	0	1	2	1	2	0	1	3	0
K10554	10	27	10	15	5	9	10	10	22	9	5	2	3	9	2	2	3	4	11	3	2	5	2	7	2	0	3	4	8	0	1	1	2	7	0	1	1	2	12	0	0	1	2	1	2	0	1	3	0
K10555	152	221	254	289	230	219	312	303	97	196	593	692	506	460	536	397	459	396	472	336	262	517	339	455	391	105	268	605	245	115	374	781	364	701	487	315	452	397	419	240	598	477	448	248	407	488	208	997	433
K10556	48	90	166	214	93	127	181	115	35	72	117	373	265	314	258	206	256	149	109	120	80	311	222	376	188	60	145	212	97	58	140	370	149	460	217	146	196	159	136	93	383	285	238	139	244	408	147	613	335
K10557	16	6	56	122	28	43	72	37	20	24	20	62	35	135	31	20	41	16	15	13	29	162	87	261	45	15	58	38	34	13	29	50	21	74	30	19	24	20	13	17	19	18	12	19	23	20	18	288	10
K03051	0	2	2	0	2	0	2	0	0	0	0	0	2	0	2	0	0	0	0	0	0	3	0	2	3	0	0	0	0	0	1	0	0	2	319	10	2	1	0	1	0	0	1	1	0	0	0	2	0
K03050	0	2	2	0	2	0	2	0	0	0	0	0	2	0	2	0	0	0	0	0	0	3	0	2	3	0	0	0	0	0	1	0	0	2	319	10	2	1	0	1	0	0	1	1	0	0	0	2	0
K07239	4336	1735	3006	787	810	2013	1168	506	825	2668	716	110	962	213	304	315	2295	123	547	462	2671	383	5620	1032	750	739	1530	712	5485	1274	2899	497	4620	1326	629	1141	3320	476	2361	2821	419	586	206	1017	742	334	668	609	167
K07235	1037	22	887	2894	3946	538	1692	1550	242	518	664	1095	648	4522	1171	372	1169	2883	303	393	1264	3611	1239	3453	1574	293	3535	1421	490	205	345	434	186	864	376	69	598	263	79	96	85	48	644	241	78	162	63	1689	599
K07234	12	63	18	71	12	12	13	32	26	12	10	18	13	187	13	10	16	28	24	9	8	17	6	57	14	3	10	68	17	4	2	5	3	33	2	5	2	9	15	1	1	1	1	12	1	1	2	9	1
K07237	1037	22	887	2893	3946	538	1692	1549	242	518	664	1095	648	4522	1171	371	1168	2882	303	392	1264	3610	1239	3453	1573	293	3533	1420	490	204	345	434	186	864	376	69	598	263	79	96	85	48	643	241	78	162	63	1689	599
K07236	1037	22	887	2893	3946	538	1692	1549	242	518	664	1095	648	4522	1171	372	1168	2882	303	392	1264	3610	1239	3453	1574	293	3534	1420	490	204	345	434	186	864	376	69	598	263	79	96	85	48	643	241	78	162	63	1689	599
K07231	2	16	1	52	2	1	3	21	3	3	7	12	8	166	9	5	10	25	6	7	5	11	4	46	14	2	7	63	3	2	0	3	1	25	1	2	0	9	2	0	1	0	0	12	0	0	0	2	0
K07230	285	2956	958	741	381	413	1411	1115	2966	1286	193	227	423	487	204	215	703	403	352	848	228	507	183	944	303	165	290	438	232	144	279	469	1431	447	428	185	767	1577	671	1461	100	313	839	1418	247	217	138	371	387
K07233	12	99	42	52	13	28	47	17	12	22	14	22	24	48	15	12	26	11	15	9	14	56	49	70	28	7	25	17	12	8	15	29	13	31	4	8	16	7	8	8	6	11	10	16	16	18	8	234	5
K07232	34	35	83	173	44	61	130	47	61	47	26	101	40	205	32	20	48	22	35	21	41	348	102	301	64	18	77	55	51	19	27	66	23	88	22	12	28	13	33	20	13	10	13	20	25	22	21	288	9
K02467	13	0	54	117	27	39	98	28	15	16	15	87	26	115	19	10	37	9	9	6	34	331	81	270	51	14	69	44	32	11	23	54	18	55	14	7	22	7	10	9	5	9	7	16	18	20	18	243	6
K05306	4297	1474	2360	812	682	1731	839	649	556	2562	1012	463	859	408	529	489	386	368	477	701	2555	492	3052	909	781	461	860	865	2816	891	2904	719	3379	1455	690	1034	1876	691	1686	2764	632	789	356	1218	1073	685	636	722	824
K05305	2643	6444	6725	3156	5219	2728	6245	5411	2598	4433	5780	9477	8607	4248	7639	4760	6390	7299	13792	7595	4098	4988	4197	2939	7290	1336	3862	6835	8715	1873	4072	7758	4018	7966	6222	2589	6206	5523	7621	3227	3759	6518	3422	4653	6483	2292	1659	4277	7317
K05304	240	182	268	57	20	131	194	28	24	156	43	4	87	14	10	19	76	7	13	31	145	11	417	49	21	39	226	21	47	67	259	23	473	143	54	134	841	53	125	260	47	85	30	69	42	30	98	84	12
K05303	21	22	6	2	3	5	14	11	2	3	8	1	4	2	6	1	5	3	0	12	5	0	0	1	2	0	2	3	0	0	5	0	1	2	0	0	2	1	0	2	0	1	14	0	2	1	5	0	0
K05301	2	5	5	5	3	6	4	3	1	1	1	6	4	3	3	4	1	4	1	3	0	11	2	2	5	1	1	5	1	2	2	7	2	6	2	4	2	2	2	1	1	0	0	0	1	1	1	1	0
K02565	1073	9	878	2866	3937	449	1677	1534	229	483	649	1087	635	4482	1156	243	1154	2869	293	377	1212	3591	1228	3413	1552	165	3509	1393	479	193	345	431	183	848	375	40	599	257	75	93	78	47	121	142	141	137	57	1678	588
K08641	4989	1625	2857	1400	761	4013	1475	841	705	4183	1112	346	1239	755	700	2717	3158	413	614	1847	3557	918	4075	3153	1151	7894	1890	1698	3779	8338	3841	993	3600	3187	938	4836	2736	1315	2436	4800	5463	2032	3607	1245	980	3279	7549	1547	362
K08643	15	10	37	22	14	123	104	220	84	104	49	490	80	55	53	180	135	113	512	114	16	91	30	20	17	126	92	48	85	19	4	54	23	8	3	32	54	22	57	14	6	26	13	2	3	3	3	24	6
K00010	833	1355	919	1168	1036	812	1280	878	403	988	3856	2144	1859	1743	2553	1595	1689	1307	1524	1572	1092	1885	1087	1575	2009	518	1060	1478	898	667	1596	2924	1227	2909	2822	1200	1906	1339	1617	1180	1051	1951	1544	1241	3263	1930	636	1816	1934
K00011	0	116	2	4	1	0	4	1	1	5	0	1	2	2	0	4	0	3	3	2	0	6	0	0	1	0	0	3	0	2	1	6	1	3	0	1	4	0	0	1	2	2	1	0	1	6	1	0	0
K00012	12978	16139	16936	10821	13961	14246	15057	12262	5391	12678	14046	18337	19062	12084	17730	15848	18764	14703	18353	16520	14443	14718	17509	12523	19522	12709	13599	15534	16629	13200	15622	19261	16840	16245	18214	15607	19095	14119	17134	14381	13676	20158	12077	18778	19179	18022	13081	16622	17336
K00013	13804	25812	18574	12302	15476	14050	17765	15370	10305	14804	18903	23790	25355	14841	23563	19047	20632	19121	27537	24291	15998	17819	16631	11965	23225	6380	14358	19649	19231	6990	17267	25136	17165	21037	23047	15505	20643	17914	21577	15086	14170	26663	14733	25718	20627	18351	8197	20977	24345
K00014	22220	40584	34631	20223	28130	26062	32748	27823	20399	26477	31646	47044	45262	24393	42659	35191	36201	34617	56940	41805	27803	31527	27534	21425	44466	18266	24505	35158	36858	18907	28678	46015	26428	38078	40485	28305	36556	29833	39738	24950	28061	47102	26696	42857	37448	33997	18920	34918	43197
K00016	12561	15701	18519	12995	13909	17550	18392	17870	26054	15314	21031	26602	23646	11008	24728	21402	19359	16596	30407	26670	14446	16651	13095	8875	26212	7604	11207	17356	18595	6896	16153	27265	14718	21171	25487	18121	19559	18031	23553	12417	15480	30055	15162	28497	18658	25613	8107	22518	26128
K09065	0	18	1	2	0	0	3	1	0	0	1	0	0	0	0	0	1	1	1	0	0	0	0	1	0	0	0	0	0	0	0	0	0	2	0	0	1	0	0	0	0	0	0	0	0	0	0	0	0
K08252	9	88	4	9	1	7	89	5	1	5	32	20	31	27	30	34	1935	19	23	34	3	8	4	9	2	2	58	5	3	0	3	4	3	10	6	6	84	2	3	7	4	3	1	3	4	0	12	2	0
K08253	6	17	21	3	3	5	4	4	1	4	2	3	25	6	1	1	6	1	7	3	4	4	12	6	4	2	8	7	8	2	5	7	35	10	6	6	8	5	10	8	3	6	2	3	1	5	1	5	2
K08256	8	31	11	11	4	8	10	41	7	13	8	18	10	7	8	6	7	7	8	13	5	8	10	5	5	5	8	10	7	3	3	9	4	6	4	4	5	7	7	3	1	4	4	5	5	1	1	2	2
K08255	0	0	1	1	0	0	0	0	1	1	0	1	0	1	0	0	1	0	1	0	0	1	0	0	0	0	0	0	1	0	0	0	0	0	0	0	0	0	1	0	0	0	0	0	0	0	0	0	0
K08259	1	22	2	0	0	0	81	0	1	1	28	19	26	20	28	23	1929	18	24	27	0	0	0	0	0	0	49	0	3	0	0	0	0	0	0	0	77	0	1	0	0	0	0	0	0	0	0	0	0
K00274	44	173	61	77	88	47	47	80	39	46	94	222	122	141	354	104	79	140	108	96	33	67	43	70	127	11	36	157	53	32	48	118	51	270	148	46	46	96	83	39	86	95	71	155	111	190	54	65	68
K00275	5001	1550	3125	3536	4526	2186	2551	1994	781	2895	1327	1189	1319	4676	1420	626	3340	2984	632	813	3212	3859	4345	4031	2018	705	4413	1830	3208	1013	2939	869	3542	1872	854	983	2753	659	1593	2636	502	568	867	1205	3041	475	626	2245	796
K00276	10	11	49	103	19	28	59	19	12	12	16	56	32	105	21	12	34	11	8	4	26	153	72	249	33	10	52	31	27	7	21	42	17	55	14	7	19	8	10	9	5	9	5	16	18	20	10	240	6
K00273	0	9	2	1	0	2	1	3	0	0	0	0	2	1	0	0	1	0	1	0	1	1	3	0	2	0	0	0	0	0	0	0	1	0	0	0	0	0	1	0	0	0	0	0	0	0	0	0	0
K00278	12772	21853	16320	9762	14441	11643	15149	12176	8131	12448	17417	19178	20721	12992	20100	14957	17269	16035	22438	18263	15202	15837	14728	10908	21418	5207	12833	16830	17373	6333	15105	20412	14423	18078	19126	12989	17639	13857	18159	11613	14850	22691	12121	20428	18692	17431	6064	17482	21108
K01277	4419	1625	2777	1043	671	3807	1556	885	631	4069	1328	135	1003	442	557	2568	1216	378	514	1812	3562	538	3982	3019	1003	7856	1849	1769	3838	8270	3993	641	3790	1951	806	4456	2703	2018	2257	5023	4542	1287	3043	1301	949	3228	7418	1170	436
K01274	158	26	399	334	63	2139	586	631	212	1529	264	861	222	272	116	2258	815	281	700	1214	1375	427	826	2226	451	7456	1026	1063	1151	6999	850	216	225	635	132	2908	390	510	596	1872	408	243	1136	55	84	1123	6544	380	79
K01273	5251	4137	5545	3212	4686	7146	4613	4349	2319	5724	9788	8824	9444	4760	12024	11226	6486	6297	10112	13305	10867	7290	6441	4475	12482	3600	4580	8573	9246	3609	9354	11514	6408	9865	12572	10037	7268	8117	10087	6326	8669	12783	9213	15519	8268	13128	4632	12855	20016
K01271	3888	2150	4706	6997	6451	5316	5658	6173	11221	4283	4990	5374	3505	6344	4422	5160	4338	5211	4774	4657	7318	5983	3367	5228	4916	2195	5819	4823	3607	1547	4342	3268	3506	5270	4028	3588	4221	2621	4399	2621	4096	4075	2980	2787	7685	3046	1462	5580	11988
K01270	17550	16415	18589	10986	14778	17228	16221	12712	6917	17051	18370	19233	20336	13373	19475	18957	16239	15994	22171	18685	20016	16786	19192	15971	22533	20293	15223	19213	22151	21384	19973	21940	17498	21249	19637	20382	20011	16741	20716	18100	19879	23179	17110	21343	18897	21833	20327	19087	21063
K01278	12604	6855	7471	2837	1762	8850	4197	2723	4365	11143	3282	381	2521	1050	1256	5279	2489	880	1372	4648	8418	1218	8519	6198	2111	15794	3806	3727	8078	16935	9989	1905	10435	4605	2078	9432	6151	4542	5532	13137	9411	2931	6346	4746	2352	6760	15067	2826	1303
K00906	1043	65	972	3272	3996	517	1882	1585	263	538	665	1247	687	4782	1235	268	1226	2884	319	403	1282	4196	1370	4514	1685	194	3657	1461	547	228	383	583	227	1078	419	61	648	278	97	135	96	57	143	208	101	231	87	1976	597
K00904	898	308	1716	4352	1078	2265	1921	2927	11234	1757	121	1172	303	378	326	601	730	369	2087	398	49	289	130	220	137	561	367	232	1147	81	37	151	283	255	111	184	198	109	1365	83	69	253	108	28	41	44	29	158	34
K00903	71	334	292	619	105	241	699	124	64	232	143	271	278	812	208	170	4113	108	119	199	162	755	319	1380	220	156	360	223	146	452	154	212	109	356	98	289	291	49	56	234	3734	256	1643	143	182	1877	315	1015	73
K00901	6951	4213	5185	6589	6182	5730	6027	6206	2419	6404	7160	7883	6362	7867	7689	7854	8720	7363	8618	11507	7972	6553	5710	5960	5853	2913	6903	6583	6356	2780	6872	4868	4620	6506	5726	4936	6160	5026	5841	5698	5356	7055	4739	5853	6204	3829	2234	6031	10084
K00908	1	45	1	1	0	0	161	3	0	1	56	36	52	41	55	45	3858	39	45	54	1	2	0	1	2	0	99	11	4	0	0	0	0	0	0	0	154	1	0	0	0	0	0	0	0	0	0	0	0
K01053	39	216	35	57	19	39	49	28	31	41	21	19	28	91	23	17	21	19	25	25	16	31	28	37	22	5	12	17	15	11	9	20	9	34	9	7	15	4	16	11	11	6	24	8	10	10	9	44	6
K01051	13714	5331	7142	4135	3265	7686	3572	3102	1415	8099	3854	3238	4143	1566	4764	4071	2133	2077	1720	4036	6150	4303	5596	2978	7259	1984	2431	3884	2484	2469	10283	7384	10121	4903	7004	7414	6174	5800	5665	9091	3447	6868	4556	12138	4740	9172	3755	7898	3338
K01057	4498	4721	3330	1159	988	2169	2015	1277	3552	3879	872	242	1148	489	375	501	2405	242	693	1299	2241	351	3307	714	559	601	1049	600	3059	974	2980	828	5023	1336	902	1145	2771	762	2255	4207	548	942	919	2427	3250	482	697	828	548
K01056	14513	25938	19649	13247	16120	17043	19180	17069	14844	17151	19710	24844	25902	15245	24257	21748	22075	19813	28584	25829	17618	18356	17574	14126	24056	14145	15565	21106	20826	14446	18454	25599	17735	21893	23261	18995	21483	19832	22829	17272	18316	27196	18331	25967	20922	21560	14907	21545	24657
K01055	19	52	35	100	22	19	38	20	28	20	13	41	29	95	19	15	25	25	22	8	15	93	35	202	24	8	32	36	26	7	13	28	9	57	18	8	16	9	25	9	6	2	4	8	9	11	5	18	5
K01054	0	27	2	1	0	1	81	1	0	2	29	18	28	20	28	22	1931	18	23	27	1	1	1	1	0	0	50	0	2	0	0	2	0	1	0	0	78	0	1	0	1	0	0	0	0	0	0	1	0
K01058	1032	113	948	2890	3947	482	1737	1546	271	571	653	1096	683	4498	1167	260	1180	2876	337	422	1273	3617	1350	3464	1574	199	3562	1421	770	268	417	459	461	931	406	107	661	288	241	328	91	81	141	149	86	152	122	1708	589
K02500	13814	25928	18683	12298	15512	14071	17761	15427	10300	14834	18939	23874	25631	14846	23655	19117	20678	19203	27577	24356	16025	17870	16701	11965	23319	6410	14385	19806	19273	7025	17341	25296	17280	21128	23189	15590	20702	18031	21663	15141	14219	26794	14834	25805	20665	18395	8240	20795	24372
[truncated: 3,435 more rows]
[truncated: 12 more columns]
