# Supplementary material for: Gut microbiota composition and functional prediction in diarrhea-predominant irritable bowel syndrome
Source: BMC Gastroenterol. 2021 Mar 5;21:105. doi: 10.1186/s12876-021-01693-w (PMC7934555; doi:10.1186/s12876-021-01693-w)
Supplement: Supplementary file 6 — Additional file 6: Table S6. Predicted metagenomes KEGG at L1. [file 12876_2021_1693_MOESM6_ESM.xls]

## Sheet: Sheet1
# Constructed from biom file
#OTU ID	A1	A2	A3	A4	A5	A6	A7	A8	A9	A10	A11	A12	A13	A14	A15	A16	A17	A18	A19	A20	A21	A22	A23	A24	A25	A26	A27	A28	A29	A30	B1	B2	B3	B4	B5	B6	B7	B8	B9	B10	B11	B12	B13	B14	B15	B16	B17	B18	B19
Cellular Processes	1023551	1386415	1115829	1006778	1325903	1163449	1066148	946803	580615	924621	1438938	1494758	1499193	1250625	1676830	1442251	1294252	1290382	1518868	1384680	1320937	1548295	1164151	1096398	1988891	687535	1182421	1291404	1210216	669552	1248789	1723975	1005969	1232553	1748780	1344840	1278766	1041970	1347459	931728	1024033	1836613	1067407	2059181	1316864	1930519	742541	1857009	1905060
Environmental Information Processing	4734852	8150525	6821131	5604753	6543514	5406859	6910380	6206610	4604578	5401574	7053959	9304019	9090288	6450146	8868109	7284617	7891963	7565557	10346484	8632359	6328001	7519099	5908704	5388842	9080084	3025283	5939871	7522221	7145852	3040695	6106793	9300685	5712904	7884954	8460936	5748365	7340658	6528613	7840544	5103665	5614695	9289889	5715148	9001744	7487450	7040127	3322798	8166351	9844641
Genetic Information Processing	6695646	10786947	8917536	6430611	7852126	7488041	8726333	7755087	6216270	7662522	8984097	11323996	11564705	7573790	11047623	9613238	10025255	9326872	13030774	11489638	8196154	8798053	8068156	6819525	10987778	5880668	7488336	9618808	9610284	6057002	8356190	11455616	7907684	10003366	10529027	8195942	9711942	8743208	10247278	7589302	7908914	11880503	7946113	11306931	9314052	9203424	6200728	9791130	11461138
Human Diseases	266120	364905	321154	286337	348328	270075	327774	294045	215917	277349	320355	389974	383230	353658	381213	322332	384908	364280	429384	374825	322302	371505	308544	310206	398214	204884	331046	348672	349930	211296	299323	376052	280759	353454	350407	277560	339130	286765	345273	265450	273108	383737	264235	372747	310560	309909	209135	363671	411747
Metabolism	16999597	25850855	21712592	15636665	18910389	17835705	20874361	18250935	13307258	18461484	21459146	27020382	27534427	18244806	26305111	22578815	24400827	22167309	30693538	26926603	20046260	21288192	19880948	16489460	26492701	13040612	17986380	22887342	23047019	13603048	20534359	27575159	19623505	24112574	25207244	19310538	23652357	20631606	24460279	18461905	18328987	28244902	18289007	27189205	23245430	21809718	14001098	23646477	27842969
None	63824	119043	100808	63883	92164	76487	98162	84655	47639	73444	93381	135997	136733	84398	133505	108315	115435	114339	155568	125178	82842	102185	86722	71984	134287	53723	81526	115262	98480	57460	87467	143192	80975	113064	128836	90179	111393	108908	117481	75024	87392	136850	91196	131900	110353	102390	62906	113563	129089
Organismal Systems	261409	398976	305589	192931	236946	257558	273569	226888	167201	271019	292246	340942	381825	225134	353260	309102	332555	280105	395163	358101	280808	269914	300950	220315	354695	214387	234555	308341	332133	229465	302727	374279	299267	323254	345489	288834	334970	280887	342089	284522	267165	393095	266346	389426	320322	319527	232204	321231	348772
Unclassified	5167251	7386015	6492689	4986502	6164279	5297439	6317685	5539840	3872420	5427979	6380923	8045605	8156024	6025034	7922653	6666448	7288863	6942962	9064542	7864012	6140471	6819160	6033302	5374814	8077486	3785792	5793653	6936993	6906095	3952814	6097485	8148894	5745480	7208601	7518330	5670640	7005366	6122395	7213967	5337798	5388201	8276830	5445771	7987988	6807002	6423426	4071471	7246995	8402439
[truncated: 12 more columns]
