# Supplementary material for: Gut microbiota composition and functional prediction in diarrhea-predominant irritable bowel syndrome
Source: BMC Gastroenterol. 2021 Mar 5;21:105. doi: 10.1186/s12876-021-01693-w (PMC7934555; doi:10.1186/s12876-021-01693-w)
Supplement: Supplementary file 7 — Additional file 7: Table S7. Predicted metagenomes KEGG at L2. [file 12876_2021_1693_MOESM7_ESM.xls]

## Sheet: Sheet1
# Constructed from biom file
#OTU ID	A1	A2	A3	A4	A5	A6	A7	A8	A9	A10	A11	A12	A13	A14	A15	A16	A17	A18	A19	A20	A21	A22	A23	A24	A25	A26	A27	A28	A29	A30	B1	B2	B3	B4	B5	B6	B7	B8	B9	B10	B11	B12	B13	B14	B15	B16	B17	B18	B19
Amino Acid Metabolism	3340278	5440440	4377462	3023335	3745646	3518288	4220319	3652196	2515263	3662938	4383768	5555789	5722732	3626107	5422857	4595402	4873568	4504843	6316576	5589499	3961684	4271052	3981074	3210208	5392291	2442815	3553259	4646876	4590776	2567510	4118707	5716530	3968913	4888571	5206108	3871139	4829117	4226356	4987718	3705860	3664199	5883578	3706000	5659734	4741862	4430565	2695507	4803405	5671758
Biosynthesis of Other Secondary Metabolites	348145	532655	439484	275702	344168	369896	399661	337291	228197	370024	412451	523994	540064	307860	520975	449061	466438	400999	584404	522515	387358	395552	409309	296151	548960	259025	322667	436475	451409	270993	423899	570736	425679	471438	525984	415247	486319	413886	495330	397181	359152	586436	363426	604633	474217	486188	286722	482496	534693
Cancers	32904	47828	42951	32030	44460	35094	41094	34198	24563	34380	41039	48470	53336	43149	51786	42869	50105	47217	55976	50751	40690	46519	45837	39166	53347	28201	42588	46561	49936	30798	39537	50909	38797	48250	48061	39790	48134	40487	48355	35005	38475	55454	37533	49914	41936	43076	30617	48200	50459
Carbohydrate Metabolism	3896519	5917669	4957393	3644324	4206733	4083332	4711065	4171089	3168976	4207687	5008305	6209523	6253474	4033472	6047407	5158210	5330392	4943106	7030081	6147955	4654856	4804800	4482010	3620760	6119646	2680037	3958592	5182872	5294788	2788726	4744413	6350677	4504388	5598206	5836287	4366733	5374833	4642709	5634023	4152582	4123736	6494206	4102535	6305822	5404310	5025178	2910579	5482674	6676680
Cardiovascular Diseases	26	267	37	56	21	25	34	35	53	37	11	14	12	43	13	21	12	26	39	15	11	20	7	29	26	5	9	26	30	6	2	12	5	29	1	5	10	8	30	5	5	7	6	10	3	11	6	13	3
Cell Communication	0	0	0	0	0	0	0	0	0	0	0	0	0	0	0	0	0	0	0	0	0	0	0	0	0	0	0	0	0	0	0	0	0	0	0	0	0	0	0	0	0	0	0	0	0	0	0	0	0
Cell Growth and Death	164976	288358	229054	153291	188063	192586	224525	197367	160866	199200	243517	295473	308333	182518	284543	254865	275167	235944	345300	313399	208123	216064	207043	165778	276592	159465	184914	249324	251043	165386	217347	298609	205493	256474	267589	214377	255054	228850	267443	200137	216837	315685	212239	294214	245578	246814	168079	248802	303147
Cell Motility	729088	966150	759788	778774	1049602	866987	740218	665547	349631	606210	1111512	1099529	1074962	990821	1291214	1095723	918576	966950	1061364	968761	1004140	1243284	822230	844938	1603537	442573	906232	942498	826744	410675	906119	1312734	654340	866315	1376718	1027677	889226	713188	959204	599879	722612	1406908	773305	1640034	977718	1590353	483676	1507730	1509089
Cellular Processes and Signaling	1575850	2049062	1922500	1444832	1877600	1577234	1848535	1601455	1047299	1608104	1880796	2375458	2415994	1844870	2386564	1991602	2109477	2083363	2669867	2339865	1860301	2086072	1841943	1652451	2449517	1119026	1768536	2070530	2075975	1180175	1850244	2448013	1721188	2142018	2248073	1704234	2105620	1818535	2148988	1600946	1586740	2455260	1623896	2413786	1981057	1949772	1221145	2214142	2519968
Circulatory System	43	337	63	235	40	48	60	115	81	58	38	58	53	561	46	44	53	113	81	32	28	62	25	180	66	17	37	221	55	15	6	30	10	119	9	20	17	35	51	4	11	14	14	46	10	14	11	30	9
Digestive System	17397	14971	13002	8841	5435	18845	9129	6938	7720	17440	9155	5865	7782	4628	8155	14972	15075	3784	5889	11432	15383	6434	18335	14627	11080	33587	9539	9708	18017	33828	16178	7715	16506	9734	9941	21346	12996	8150	11969	20457	16497	10706	14281	13773	6906	20174	30835	11173	6031
Endocrine System	106965	179199	128374	78275	95057	99392	114718	93868	75939	114074	114892	133477	155608	89722	138474	117105	139746	113518	158986	139980	108693	103970	123623	87238	133226	81019	93695	123892	135570	89113	121064	147145	129662	129188	134078	108993	137521	116905	138668	120627	103150	148939	106924	151177	129045	113279	91151	120628	130202
Energy Metabolism	2084410	3286342	2776700	1934318	2420855	2227590	2662587	2289926	1589014	2286582	2650521	3495507	3585693	2316264	3384427	2871202	3360689	2866304	3985436	3400418	2478735	2724805	2531526	2080571	3428162	1675933	2290227	2964148	2947748	1755791	2564235	3600342	2456166	3120863	3271822	2463077	3043398	2640594	3140334	2296788	2355306	3660047	2341197	3444712	2998363	2767376	1803039	3000200	3426890
Environmental Adaptation	53322	82346	67581	49514	60609	61786	63925	54675	41304	57132	80834	91537	97129	58913	95086	82146	76083	71524	104541	93350	68453	74391	65828	51707	99913	40788	57341	76808	76848	42186	70891	102168	61344	80167	94204	72426	79391	67975	84962	57761	65170	109516	66102	107544	84838	94455	45199	91594	102470
Enzyme Families	778672	1171263	1002859	722393	886838	852627	971227	849769	658470	865738	968064	1266825	1279834	854101	1242967	1090847	1167171	1038050	1452865	1290242	961130	1002280	907385	780548	1257598	659194	841381	1074175	1075315	679431	954448	1289657	885121	1127315	1187191	935872	1084902	957072	1150271	861645	903258	1334135	886864	1293467	1065535	1045652	698150	1129824	1355566
Excretory System	10381	9011	5575	4707	5650	4551	4293	3582	1413	5831	3937	2655	4313	5793	4275	3086	5472	4659	1942	2834	7352	5081	5841	5224	4043	1339	5459	3886	4416	1928	7017	2703	6328	3997	3571	2994	4518	3383	3634	5405	2110	3275	2252	4301	5941	2216	2160	4830	6409
Folding, Sorting and Degradation	898932	1254024	1107559	813368	1017768	934593	1073106	941368	681575	964676	1096371	1364159	1389161	990281	1345134	1165466	1264832	1167680	1551001	1399022	1038017	1125018	1035421	898331	1356339	739553	974990	1186262	1185670	770566	1059820	1384297	993053	1212579	1268416	1014521	1199051	1064311	1240056	959784	965561	1422708	978151	1384602	1135760	1137452	781100	1217963	1373086
Genetic Information Processing	887507	1384931	1187306	896741	1132363	958454	1188587	1060325	787380	987280	1223911	1513441	1524265	1102784	1470834	1234790	1400776	1307530	1714048	1479790	1083907	1242356	1067624	968042	1471600	711951	1058618	1297971	1246176	738597	1083265	1505636	1023938	1324304	1392532	1035014	1275445	1165044	1330761	951099	1002417	1529234	1022892	1439005	1259563	1174697	760879	1296023	1511990
Glycan Biosynthesis and Metabolism	996726	996005	1004580	764678	915992	885012	917945	808045	572639	934992	889385	1001906	1023965	871595	983857	902244	983075	937839	1105569	1011917	949458	941746	1029094	885742	1057740	828747	912784	948975	1071010	868123	987294	996062	979813	974316	924803	894528	1042080	880937	991922	957900	800770	1033290	782179	1041179	888505	928824	829135	956479	965565
Immune System	30874	47417	38869	22025	31604	32959	34888	29307	13170	32811	40088	47531	51601	30230	49008	42814	42357	38876	54214	50226	37761	36915	40265	28982	49211	28029	31810	43269	45138	30296	39541	50764	36890	44507	46932	39168	44646	37425	45643	35073	40786	54092	37064	50387	41860	44772	29797	43555	49182
Immune System Diseases	17246	29876	22419	19135	21084	19963	23122	21415	20820	21071	25477	28681	27718	21300	25752	24345	25165	23382	34566	28984	23621	23527	19993	19080	27077	15672	21041	24114	27163	15490	21743	25869	19832	25516	23380	19763	23988	18901	25849	20136	20437	29238	18032	26981	25697	22627	14724	25160	34082
Infectious Diseases	148050	195397	176199	160713	195690	148453	182488	165050	118750	152037	169648	219058	207671	198019	209892	176018	215179	203112	234956	204154	173335	208694	162032	172861	219932	110873	182641	189260	178715	113303	161326	208958	149305	189624	193919	150458	181819	155898	185035	143355	146278	206419	142243	206630	168893	168730	113105	200168	221636
Lipid Metabolism	983156	1546191	1267254	936648	1141769	1022441	1223737	1072884	771951	1073786	1247912	1593477	1638558	1120665	1562394	1309069	1420454	1325100	1823845	1583068	1163028	1285004	1179851	981610	1551080	686576	1089161	1342138	1369828	716700	1194667	1611249	1164647	1396110	1465970	1088426	1404764	1180168	1433894	1060836	1009165	1649875	1042163	1589864	1370294	1227504	746111	1398944	1611319
Membrane Transport	4089261	7369624	6060249	4913335	5702393	4744836	6158623	5536261	4126017	4784565	6302891	8331143	8156157	5622547	7885831	6493142	7004644	6714478	9323006	7755915	5584677	6579136	5173138	4668416	7995452	2655479	5179391	6705265	6346310	2666899	5386396	8288609	5055109	7045375	7500769	5054744	6524142	5856388	7000146	4515489	5004140	8273507	5098759	7952240	6625136	6147688	2921492	7171616	8854323
Metabolic Diseases	36327	56646	44818	34615	41463	37642	43690	37986	30242	39052	44680	52941	54970	40418	52866	45208	52990	45991	58837	53930	41225	44218	43495	36044	52620	29603	40095	46051	48071	31018	41812	53081	41751	47927	49220	39889	48608	40088	48827	39761	37628	55994	37448	54631	43499	45125	31100	47110	52802
Metabolism	914905	1324370	1123875	886620	1022065	916579	1070861	930473	632298	947708	1099943	1373078	1406514	997056	1358139	1155288	1249744	1159936	1567786	1350888	1109502	1147977	1042835	903064	1389606	622234	963482	1184143	1221848	652681	1081557	1396895	1008964	1259343	1297233	974798	1208525	1032032	1255047	932248	931849	1428253	926074	1382785	1224114	1090055	674505	1261777	1549629
Metabolism of Cofactors and Vitamins	1569074	2332338	2007233	1392246	1811765	1633926	1958662	1684874	1109461	1697540	2061259	2536944	2602254	1759885	2477319	2120327	2381168	2137559	2893671	2553575	1858282	2036964	1861742	1577889	2491422	1263239	1730793	2172628	2132669	1332132	1914365	2611188	1796772	2228731	2359965	1810607	2216255	1984771	2273945	1717993	1717915	2643298	1738441	2545260	2167889	2073256	1368254	2218368	2574530
Metabolism of Other Amino Acids	551715	771397	668136	517081	615698	575637	647354	563783	424611	575561	641210	810464	808924	588244	790292	688130	732509	673692	887931	793963	635649	689179	622135	544500	839895	421272	580865	688943	694616	432264	637280	838172	608326	722327	769674	614222	716813	614484	735856	582953	558414	863358	555468	869773	706717	715866	443843	756516	852746
Metabolism of Terpenoids and Polyketides	555700	848344	710283	529544	609049	595556	688574	602498	458630	617069	703185	875830	897697	596293	849091	750020	830566	722904	1007421	886454	661032	683456	656883	555480	840099	491985	592570	751451	766759	511256	671891	884195	635061	793096	806529	646922	773101	675810	802359	614072	629211	911827	613249	850396	745938	698935	514720	750205	893840
Nervous System	42427	65695	52125	29334	38551	39977	46556	38403	27574	43673	43302	59819	65339	35287	58216	48935	53769	47631	69510	60247	43138	43061	47033	32357	57156	29608	36674	50557	52089	32099	48030	63754	48527	55542	56754	43887	55881	47014	57162	45195	39441	66553	39709	62198	51722	44617	33051	49421	54469
Neurodegenerative Diseases	31567	34891	34730	39788	45610	28898	37346	35361	21489	30772	39500	40810	39523	50729	40904	33871	41457	44552	45010	36991	43420	48527	37180	43026	45212	20530	44672	42660	46015	20681	34903	37223	31069	42108	35826	27655	36571	31383	37177	27188	30285	36625	28973	34581	30532	30340	19583	43020	52765
Nucleotide Metabolism	1370063	2113231	1799926	1317482	1574949	1525405	1769601	1588764	1291998	1574156	1792622	2254631	2279074	1519151	2171278	1917928	2008108	1859259	2585455	2268277	1673071	1752988	1629870	1395833	2166154	1266521	1516036	1927148	1950916	1297398	1685598	2256523	1604163	2007503	2072855	1652400	1940282	1764626	2045370	1552240	1631938	2324089	1602576	2201049	1887280	1824999	1308678	1933749	2287767
Poorly Characterized	1788989	2627652	2259008	1758309	2132251	1845172	2209702	1947587	1405443	1884887	2176273	2783628	2809251	2080324	2707116	2284768	2528866	2392133	3112841	2693469	2086761	2342755	2080900	1851257	2766763	1332581	2003017	2384349	2362096	1381361	2082419	2798350	1991390	2482936	2580492	1956594	2415776	2106784	2479171	1853505	1867195	2864083	1872909	2752412	2342268	2208902	1414942	2475053	2820852
Replication and Repair	3023154	4778537	3944145	2843360	3447477	3337487	3845867	3430430	2863754	3441119	4018699	4933301	5074336	3329698	4824966	4228160	4415137	4084426	5724782	5051732	3641405	3847127	3578404	3030650	4796392	2695917	3307831	4230849	4299414	2784110	3721289	4987930	3519111	4426568	4577216	3642695	4268044	3861714	4524451	3400356	3554547	5221558	3531090	4952817	4101281	4083566	2828083	4284881	5020623
Sensory System	0	0	0	0	0	0	0	0	0	0	0	0	0	0	0	0	0	0	0	0	0	0	0	0	0	0	0	0	0	0	0	0	0	0	0	0	0	0	0	0	0	0	0	0	0	0	0	0	0
Signal Transduction	574807	704098	686268	642903	792089	596049	685492	609970	409413	543040	682977	898225	860217	782634	913010	721787	815861	795111	933712	795269	667716	887359	669853	673141	1014291	316241	710657	752452	718276	318357	645557	940084	582537	763508	890718	629259	741069	611129	761286	516118	547287	937534	562304	974590	783980	830811	349155	930768	896308
Signaling Molecules and Interaction	70784	76803	74614	48515	49032	65974	66265	60379	69148	73969	68091	74651	73914	44965	69268	69688	71458	55968	89766	81175	75608	52604	65713	47285	70341	53563	49823	64504	81266	55439	74840	71992	75258	76071	69449	64362	75447	61096	79112	72058	63268	78848	54085	74914	78334	61628	52151	63967	94010
Transcription	959826	1598626	1357500	1007945	1235175	1091260	1328594	1169556	831704	1115499	1369214	1807954	1809887	1199007	1768631	1480289	1501716	1466830	2081387	1786307	1277912	1406849	1224589	1035111	1757626	730162	1151076	1490455	1494344	755230	1266345	1825395	1181829	1564239	1689430	1197005	1507448	1303606	1595546	1097123	1134716	1832952	1157725	1753192	1420200	1358854	792812	1559178	1909084
Translation	1813734	3155760	2508332	1765938	2151706	2124701	2478766	2213733	1839237	2141228	2499813	3218582	3291321	2054804	3108892	2739323	2843570	2607936	3673604	3252577	2238820	2419059	2229742	1855433	3077421	1715036	2054439	2711242	2630856	1747096	2308736	3257994	2213691	2799980	2993965	2341721	2737399	2513577	2887225	2132039	2254090	3403285	2279147	3216320	2656811	2623552	1798733	2729108	3158345
Transport and Catabolism	129487	131907	126987	74713	88238	103876	101405	83889	70118	119211	83909	99756	115898	77286	101073	91663	100509	87488	112204	102520	108674	88947	134878	85682	108762	85497	91275	99582	132429	93491	125323	112632	146136	109764	104473	102786	134486	99932	120812	131712	84584	114020	81863	124933	93568	93352	90786	100477	92824
Xenobiotics Biodegradation and Metabolism	525139	894980	701282	578914	636927	545995	703629	629816	518048	595411	700464	895492	902158	651169	852247	726375	846689	757654	1020284	878720	661977	700366	590069	560168	799654	365268	598045	751513	701185	382724	637562	849828	594456	784098	780056	551365	740493	650193	769257	561855	575923	860763	554909	783316	794520	585375	396360	733617	991615
[truncated: 12 more columns]
