# Supplementary material for: Gut microbiota composition and functional prediction in diarrhea-predominant irritable bowel syndrome
Source: BMC Gastroenterol. 2021 Mar 5;21:105. doi: 10.1186/s12876-021-01693-w (PMC7934555; doi:10.1186/s12876-021-01693-w)
Supplement: Supplementary file 8 — Additional file 8: Table S8. Predicted metagenomes KEGG at L3. [file 12876_2021_1693_MOESM8_ESM.xls]

## Sheet: Sheet1
# Constructed from biom file
#OTU ID	A1	A2	A3	A4	A5	A6	A7	A8	A9	A10	A11	A12	A13	A14	A15	A16	A17	A18	A19	A20	A21	A22	A23	A24	A25	A26	A27	A28	A29	A30	B1	B2	B3	B4	B5	B6	B7	B8	B9	B10	B11	B12	B13	B14	B15	B16	B17	B18	B19
1,1,1-Trichloro-2,2-bis(4-chlorophenyl)ethane (DDT) degradation	10	8	40	36	11	14	8	25	4	17	5	9	34	37	6	8	7	17	4	12	17	21	37	70	16	9	17	62	11	12	16	26	96	42	19	14	17	26	15	43	34	35	25	7	18	15	44	38	24
ABC transporters	1104070	2029265	1681806	1274565	1578559	1277230	1699699	1513984	1043536	1284723	1726948	2332772	2295336	1529749	2215211	1776132	1970774	1879085	2616507	2115812	1477055	1825297	1417796	1251894	2267084	693437	1408246	1887817	1751187	701253	1468400	2361183	1389775	1954026	2130643	1388239	1815280	1674581	1951443	1226757	1358515	2314728	1429821	2244358	1873022	1729509	789704	2009174	2360937
Adherens junction	0	0	0	0	0	0	0	0	0	0	0	0	0	0	0	0	0	0	0	0	0	0	0	0	0	0	0	0	0	0	0	0	0	0	0	0	0	0	0	0	0	0	0	0	0	0	0	0	0
Adipocytokine signaling pathway	23739	38642	25918	12884	15672	19008	22069	16940	17953	24800	15860	18018	24756	13585	19698	17573	21828	17568	21175	20219	18189	14672	25026	16532	17855	20041	16058	20174	22815	22486	22932	22691	29935	20143	20472	20034	25704	23003	23726	28524	18515	20833	19572	24704	20844	15973	22849	16670	13356
African trypanosomiasis	1298	3324	1899	3316	4290	853	2758	2264	3287	1765	826	1319	1258	4691	1386	519	1448	3072	1023	1289	1341	3705	1381	3485	1664	231	3644	1523	760	334	541	830	1618	1157	801	262	1214	604	843	1539	187	439	357	1436	348	236	186	1997	929
Alanine, aspartate and glutamate metabolism	397699	626091	493053	323959	397021	401404	460602	394866	287489	425784	477662	589843	628334	379946	584263	500340	522200	478018	675409	609517	445035	454122	455804	349903	584892	292588	382288	509524	517615	310731	474758	624929	466134	540775	566605	442619	537770	472590	555815	441118	407798	649967	412948	639782	529693	495935	323674	524009	603253
Aldosterone-regulated sodium reabsorption	0	0	0	0	0	0	0	0	0	0	0	0	1	0	0	0	2	0	0	0	0	0	0	0	0	0	0	2	0	0	0	0	0	0	0	0	0	0	0	0	0	0	0	0	0	1	0	0	0
Alzheimer's disease	15168	26481	20119	15441	16520	17962	19693	17571	15210	17743	20880	25375	26283	16711	24928	23175	22534	20282	29142	26707	19911	19297	18004	15216	24909	14573	16046	21921	21404	14788	19571	26045	18017	22556	24008	19816	21881	20128	23532	17715	19115	27630	18829	26841	21595	22090	15269	22813	29273
Amino acid metabolism	77983	121321	110343	73385	95930	75286	108095	95269	49353	87020	107772	144347	135985	89320	129022	107737	128931	120200	178746	134848	105389	100811	87677	75075	123408	48041	86248	115607	119971	53230	96742	128638	85948	121636	115910	76249	114299	103721	121160	79612	94127	123348	82946	104557	125156	77849	53135	101428	169697
Amino acid related enzymes	494132	838952	660331	448928	554394	557109	645196	563129	425264	563003	662320	842645	869070	530886	818364	719134	740398	674471	950363	860893	596030	636466	597358	483260	817540	433146	532541	707903	686820	446861	623104	870965	597444	736811	793447	621295	730741	659597	758227	575360	598175	908005	595149	871529	710349	713625	462177	731814	845070
Amino sugar and nucleotide sugar metabolism	548486	747083	676169	480835	550681	582248	631409	560858	460835	590034	670688	808733	808037	513525	782195	700214	706873	637104	917380	824359	648449	621100	628206	486243	808736	433774	528277	680456	735163	446112	654199	827785	620234	747089	764169	624067	723228	628001	762785	581640	575838	866584	562823	837735	682158	691192	451784	722011	887210
Aminoacyl-tRNA biosynthesis	368852	692126	521630	353536	430922	443616	515494	459530	399956	442941	525405	677165	689962	402435	653845	577947	596611	533037	774142	692661	455814	487876	448855	360625	647514	342994	406073	560627	534258	348901	476344	687785	457274	579110	635347	490592	569225	526267	604938	440802	472664	726883	472774	688218	563862	561608	362311	571039	668126
Aminobenzoate degradation	38962	47522	42978	44075	43146	38574	43902	41242	29649	38328	43670	51638	48791	44399	47331	44479	54431	45834	50237	45774	44375	45987	40628	40662	46850	29955	41957	42813	39556	29913	40819	47137	36106	44321	43442	36420	43355	37211	42480	35229	36500	47703	33983	44497	43015	39118	29865	44927	61372
Amoebiasis	5411	10286	8391	3234	5701	4027	7195	5529	2514	6099	3909	9343	8422	3810	7933	4896	8258	7040	11520	7407	3167	4581	4489	2513	7161	1300	3784	6273	5514	2067	5434	8614	7606	7332	7734	3730	7963	6153	7865	6769	3897	6920	3654	6247	5964	2465	2068	4290	4821
Amyotrophic lateral sclerosis (ALS)	4263	2485	4713	7371	9640	2943	5503	5168	1882	3607	5890	4374	4356	10830	4826	2722	4545	7789	4902	2895	6900	9483	7023	9141	6439	1587	9452	6816	8798	1764	4415	3424	4480	6296	3458	2205	5132	3569	4561	2737	2116	2856	2403	1938	2647	1811	1235	6341	6123
Antigen processing and presentation	13452	22891	18372	10386	15353	15241	16438	13263	6077	15014	19213	22354	25022	14502	23692	20510	20261	18750	26257	24430	17857	17599	19421	13924	23684	13414	15271	20462	21894	14632	18366	24236	17236	20877	22532	18698	21478	17962	21910	16368	18040	26141	17227	24359	20441	21046	14515	20885	24087
Apoptosis	151	399	424	262	165	1021	1141	1899	668	652	180	1929	396	219	221	848	996	479	1227	526	85	407	147	129	133	790	537	304	367	95	70	205	158	63	28	217	271	130	228	70	67	257	117	22	89	23	159	114	19
Arachidonic acid metabolism	7874	2743	5414	7619	5828	10359	5575	5079	2094	8561	4050	4604	3353	7483	4489	9904	9158	4855	3440	6357	10358	6973	7721	13136	5427	23862	8467	6381	7695	23100	7664	3624	5114	7208	4499	12331	5457	3591	5286	9669	7612	3725	7492	3193	5135	7054	21720	5953	6331
Arginine and proline metabolism	445219	719562	585009	378942	478060	449430	548908	468867	306550	470022	579142	732236	758810	446240	722590	590676	643948	586453	839321	720497	513443	543024	520567	386753	718811	270464	439496	615220	595889	292212	546670	767392	527052	642211	700491	493635	640548	566263	664262	475479	454811	773092	471721	748485	613878	565123	316507	624982	749782
Arrhythmogenic right ventricular cardiomyopathy (ARVC)	0	0	0	0	0	0	0	0	0	0	0	0	0	0	0	0	0	0	0	0	0	0	0	0	0	0	0	0	0	0	0	0	0	0	0	0	0	0	0	0	0	0	0	0	0	0	0	0	0
Ascorbate and aldarate metabolism	40090	42864	46276	49620	43700	38348	48118	45755	33512	42913	61509	57097	53256	48323	50737	47133	52037	46115	69239	52781	63588	54856	43300	46602	56157	25951	45016	49226	67609	25048	49729	51524	43321	60861	47447	34549	47025	35159	53579	34147	37563	49601	30217	43165	48082	38342	23676	54697	97058
Atrazine degradation	4315	12723	13077	5862	10431	6309	13186	10856	4597	7243	7670	18514	15175	7625	15386	10730	18440	14258	22947	14210	6242	10078	7264	5599	14306	2763	7246	12822	10353	3327	6976	16036	7326	12290	14054	6371	12594	12540	13668	6201	7833	12586	7721	9623	11294	4823	3506	9179	13549
Bacterial chemotaxis	154685	208888	178723	148368	211189	198915	164788	148466	84026	138629	244467	272391	258545	191163	306801	255609	197766	206390	273009	234990	207365	263857	181799	163485	378473	97103	177064	217730	199758	88297	205368	326364	154361	211955	333753	241825	212600	170798	237627	140723	169955	345892	182141	394197	229706	377500	106330	342847	321915
Bacterial invasion of epithelial cells	1017	41	877	2740	3932	496	1737	1623	260	504	663	1149	678	4231	1177	313	3105	2896	353	433	1185	3324	1193	3132	1516	210	3545	1322	479	189	326	401	217	784	374	59	673	261	85	94	80	50	129	118	62	123	45	1472	585
Bacterial motility proteins	303978	362314	280987	351107	472461	359611	285944	258014	111396	223517	461212	417169	397603	455404	519796	444560	380334	396322	364321	349845	435439	555280	331249	387414	682420	168885	406140	364259	302229	148323	364988	514259	240499	316714	566669	425174	336000	251280	355187	219112	273667	557731	296396	685849	390579	693410	180742	660952	646481
Bacterial secretion system	200711	280254	242834	214648	262945	199162	251156	226193	156465	207220	256093	303330	307643	273584	300695	245306	276045	285650	329269	296967	227200	290679	231330	248270	300195	147307	249843	271334	252071	154507	225877	298797	212921	269344	271810	209069	256082	238717	260387	198923	202704	300543	211929	292204	261255	241417	160312	277547	293448
Bacterial toxins	44683	61602	55543	31964	33849	42104	49103	44510	47249	50504	54402	62600	63792	30320	58795	52210	53275	45068	79340	66643	53508	37220	45999	26410	55289	25042	32561	51363	63165	27435	53209	60275	53496	59426	57329	41482	58116	48338	62916	47824	45559	63657	38863	56869	57699	41985	25934	46795	76983
Basal transcription factors	57	603	164	82	206	214	459	285	72	134	103	299	259	81	537	299	292	296	187	161	77	274	140	86	391	89	167	390	144	138	205	746	237	204	1847	435	371	712	422	201	400	192	601	928	147	240	351	460	140
Base excision repair	141097	243547	197701	142099	171289	158710	195289	175152	137248	162472	195818	253437	254245	163703	240133	204382	222212	207028	291572	244314	170677	189319	172676	144132	237597	117250	160551	211301	207162	121055	176450	250858	170630	224680	228671	171415	214240	196437	224321	158527	168999	258902	168756	236600	203068	189384	124657	207008	243424
Benzoate degradation	54566	112889	73576	64929	65132	61928	78758	71881	64940	63140	90421	104119	107459	72100	99690	90026	93711	83752	114526	104716	79993	78043	64507	60687	88201	35445	64815	85367	76111	35560	73322	100707	63252	91292	93500	63436	85123	75868	88531	60678	64394	107146	65153	92768	93991	68490	41000	86505	135856
Betalain biosynthesis	0	122	3	5	2	1	5	2	1	5	2	2	4	5	2	6	2	7	4	3	1	8	3	2	4	1	2	7	0	2	1	7	1	5	1	0	4	2	2	1	2	2	1	0	3	6	1	2	1
Bile secretion	8	18	26	74	14	22	27	29	10	13	15	27	31	195	20	13	23	25	9	9	17	48	51	67	28	7	22	69	13	7	7	13	8	32	325	16	5	11	5	8	7	3	6	16	13	6	7	63	0
Biosynthesis and biodegradation of secondary metabolites	23370	32697	31404	26517	33978	19763	31007	25892	12069	21201	23050	36077	36927	33782	34598	22195	32092	34764	37671	26384	24017	36940	31567	30159	37141	8689	30360	32683	33588	10109	24208	37362	26105	34266	33087	19464	31096	28006	31152	19252	17926	32052	21239	31067	27225	20474	11469	33575	26113
Biosynthesis of 12-, 14- and 16-membered macrolides	0	2	3	2	0	2	2	3	0	0	0	0	7	2	0	0	3	1	2	0	2	2	2	2	1	1	3	6	1	0	0	0	2	0	0	2	0	1	2	0	1	1	0	0	0	3	0	2	0
Biosynthesis of ansamycins	43633	58598	48793	32792	36830	44544	44619	39516	30121	43485	59072	64377	69401	36467	66327	57832	53915	46335	75271	63869	52975	49822	44542	34638	70425	26582	35709	55293	59292	27097	54985	74050	46295	65437	68012	51959	55351	50364	62920	42338	49395	79601	46712	74608	62913	63968	29975	66334	78858
Biosynthesis of siderophore group nonribosomal peptides	7856	3943	6589	12768	10035	7169	7695	6339	2278	7093	5539	6138	5500	13366	6225	6546	7970	8416	4936	5565	9460	13521	9354	16373	7138	9447	11178	7593	7486	9445	7294	5366	6392	6904	4672	6722	6378	5517	5523	6971	3180	3344	5291	5564	3052	4312	9538	8995	7446
Biosynthesis of type II polyketide backbone	0	0	5	0	0	5	0	5	0	0	0	0	5	0	0	0	0	0	0	0	0	0	0	0	0	0	0	0	0	0	0	0	0	0	0	0	0	0	0	0	0	0	0	0	0	0	0	0	0
Biosynthesis of type II polyketide products	1	10	4	2	0	2	2	2	0	5	2	2	5	1	1	2	2	2	2	0	0	3	2	1	0	0	2	1	0	0	1	1	0	3	1	1	0	0	1	0	0	0	0	0	0	0	0	1	0
Biosynthesis of unsaturated fatty acids	39475	57469	54404	54191	69957	41341	59427	51794	32878	42489	45979	69695	66606	73078	68105	52105	68594	70272	71971	62293	47642	73292	50326	62400	69299	31285	64071	60238	51559	31837	43312	65314	43142	58047	59351	41655	56248	45765	54085	38250	38329	61791	41439	58416	51467	45793	32748	63847	59181
Biosynthesis of vancomycin group antibiotics	26463	38341	32072	18984	23679	27446	27982	23152	14509	27969	25729	36272	36663	19948	35024	31511	31562	27440	41630	36310	26588	26222	30065	20727	37661	24717	22490	30275	33494	25911	29601	38582	30129	31980	35649	30477	33582	26822	34540	29698	28242	39523	26985	40572	32344	34179	25678	31758	31706
Biotin metabolism	72171	87867	85181	55292	80803	65238	78977	67840	32891	67553	80586	103746	102081	72706	101175	80269	90863	90307	117672	97996	72994	84883	77741	62596	107552	40728	72112	87351	85680	44954	78313	105115	73342	87536	96669	69531	90799	80710	90506	67022	62422	104890	62919	103994	90126	84436	46179	89234	98493
Bisphenol degradation	29612	38099	34964	22917	26508	25153	31798	27139	17267	32860	40322	47608	49796	28104	48295	38457	40012	37246	60918	56278	30143	30690	26708	20853	41390	10776	24774	38561	37183	14250	36900	48163	33497	47031	43074	29182	42053	35836	43634	31999	38376	51993	32617	43943	38342	34218	15647	38083	48634
Bladder cancer	1022	84	894	2895	3946	463	1694	1579	241	500	649	1107	650	4501	1171	251	1166	2886	305	392	1212	3608	1239	3428	1565	171	3520	1410	486	197	339	445	190	870	388	49	605	269	88	96	79	49	126	150	77	144	64	1683	591
Butanoate metabolism	207549	298764	253274	223869	263963	211286	260250	234782	168314	214564	279451	335867	331124	272148	330729	279783	291100	294040	358734	317895	266569	295854	231038	231757	327350	128892	247426	285392	257109	133213	249155	337183	223379	301557	316519	221875	278570	243959	285653	208776	225582	333332	224413	319558	321426	260282	147684	308961	400901
Butirosin and neomycin biosynthesis	19593	36925	26906	13736	18300	25493	23152	19728	15466	22398	26274	32822	36250	15130	36290	31430	29370	22362	34522	34019	23780	23702	27411	16256	38812	18074	17723	27840	29146	18146	27648	39966	29238	30378	38112	31324	32022	27581	33097	24899	24761	42856	26526	45823	30268	39849	20499	35285	32176
C5-Branched dibasic acid metabolism	107661	214934	165833	109812	146312	116211	161239	138281	82707	127463	162724	224176	222675	138516	210318	165358	181980	179397	257398	213771	124612	160761	141213	111201	202126	67128	131555	173046	165150	72117	137988	219624	142111	176887	197690	125606	181971	151814	184447	127444	117777	216977	128820	206615	180958	149377	77635	171541	194419
CAM ligands	0	0	0	0	0	0	0	0	0	0	0	0	0	0	0	0	0	0	0	0	0	0	0	0	0	0	0	0	0	0	0	0	0	0	0	0	0	0	0	0	0	0	0	0	0	0	0	0	0
Caffeine metabolism	21	29	11	10	5	7	15	5	6	5	9	3	10	5	9	4	9	3	4	13	6	2	5	5	4	0	2	3	1	0	7	2	1	8	1	2	4	0	3	2	1	1	14	0	2	0	5	3	0
Calcium signaling pathway	0	28	0	0	0	0	80	2	0	0	28	18	26	20	28	22	1929	19	22	27	0	0	0	0	2	0	50	2	2	0	0	0	0	0	0	0	77	1	0	0	0	0	0	0	0	0	0	0	0
Caprolactam degradation	8074	3113	7547	20223	25117	5088	13117	13107	4186	5765	9940	10766	7200	30337	9455	4069	12352	19634	7182	4887	10539	25054	9859	24874	12052	2469	23499	11342	8591	2315	4779	5385	3312	9455	4755	1645	5910	4120	3905	2015	2079	2499	2314	2374	2660	3286	1496	13502	8867
Carbohydrate digestion and absorption	3845	7040	4698	3883	3257	7457	3598	3653	2958	4558	5131	4977	4595	2696	6056	6903	5740	2414	3896	4461	5275	4591	8730	5952	8052	10263	4467	4514	8480	9767	4869	4973	5526	3695	6089	8491	5821	2775	5215	5113	6180	6914	5896	8678	4041	11923	8689	7176	4056
Carbohydrate metabolism	71269	126649	89547	53887	61373	68630	79939	67969	52541	80226	88046	112519	119206	58346	108457	88915	101401	79972	141277	119111	73365	75132	75016	50873	105396	36222	58124	86537	101985	39697	86669	114859	88135	102857	104529	74120	99996	80392	106847	81691	67139	124928	66979	123118	94056	84607	42016	95555	110769
Carbon fixation in photosynthetic organisms	228009	343595	279483	204561	235662	238094	268706	231421	169365	246452	296087	345245	363694	234878	343316	302591	325863	280839	391355	352541	274244	275026	262498	219474	346025	191427	233038	303607	309126	199309	279947	364244	259786	331411	332237	265587	311325	270592	322378	249016	256869	377983	250427	353971	301875	298825	203324	315442	372924
Carbon fixation pathways in prokaryotes	339393	500473	420098	305809	382431	346876	403593	350436	246373	358150	414524	498963	523429	373998	492180	434152	452881	436318	561747	497205	409580	414719	402157	348212	487578	296578	371209	442530	448953	309963	401429	503290	381748	457182	469408	373290	454355	392582	458430	362327	353468	513262	350257	479153	478270	395354	312154	442195	542504
Cardiac muscle contraction	43	337	63	235	40	48	60	115	81	58	38	58	53	561	46	44	53	113	81	32	28	62	25	180	66	17	37	221	55	15	6	30	10	119	9	20	17	35	51	4	11	14	14	46	10	14	11	30	9
Carotenoid biosynthesis	276	930	444	7433	377	384	1046	488	273	394	492	464	785	1220	1105	500	15820	543	463	575	160	215	254	602	457	79	562	336	163	164	184	302	245	907	516	152	872	224	216	221	149	256	223	187	2385	191	107	376	178
Cell cycle	0	2	2	0	2	0	2	0	0	0	0	0	2	0	2	0	0	0	0	0	0	3	0	2	3	0	0	0	0	0	1	0	0	2	319	10	2	1	0	1	0	0	1	1	0	0	0	2	0
Cell cycle - Caulobacter	164491	287109	227744	152548	187560	191202	222306	194725	157234	197625	243111	293343	307590	182053	284095	253817	266295	235263	343632	312045	207889	215541	206757	165488	276342	158628	184062	248844	250454	165221	217127	298210	204245	256177	267051	214030	254058	228543	266643	199702	216681	315212	211993	293806	245358	246719	167800	248504	302987
Cell cycle - yeast	0	0	0	0	0	0	0	0	0	0	0	0	0	0	0	0	0	0	0	0	0	0	0	0	0	0	0	0	0	0	0	0	0	0	0	0	0	0	0	0	0	0	0	0	0	0	0	0	0
Cell division	32051	50764	46555	28968	40512	31330	43719	35575	17914	35617	38472	55971	56911	37148	51409	41477	47251	48138	66695	51603	38556	42016	39725	32981	51148	26709	36495	47056	47321	29410	38116	53920	36962	48194	46199	33685	47047	40542	48216	34857	36287	52319	33990	46524	43308	34312	28122	40647	52758
Cell motility and secretion	66318	53328	64197	64036	76035	57059	65283	59135	52572	57571	76335	67545	67683	77218	69545	59619	77178	72261	71937	65311	67678	77504	63578	68756	76025	42887	71879	65642	66452	44738	64397	67312	58204	65663	64301	54692	65843	59351	63264	53120	47826	67560	50676	67208	63510	66534	45499	74433	82378
Cellular antigens	20708	9399	12297	8616	7297	15485	9179	7053	6903	17141	7906	3531	5466	7788	4633	11417	10793	5490	4019	8924	17865	7039	14577	14930	6509	24819	10398	8526	13459	25866	16974	4655	15209	11205	5299	16473	11080	9384	9868	19199	14063	7522	10316	8399	7345	10205	23960	8351	11863
Chagas disease (American trypanosomiasis)	1281	3219	1805	3277	4249	753	2712	2233	3197	1716	770	1203	1016	4619	1238	307	1319	2974	618	1187	1305	3648	1324	3454	1591	184	3598	1464	650	295	494	749	1526	1075	669	142	1104	541	653	1483	162	358	289	1401	303	225	147	1885	903
Chaperones and folding catalysts	378047	519783	459898	335980	419256	392870	442627	385196	272415	404574	437527	556806	568410	409023	546424	480789	515032	478773	632053	569519	428923	462823	432441	383216	552488	341260	405802	488739	488493	354060	438890	562202	411213	495660	510258	426544	493520	433582	505997	405569	399336	576843	403894	560679	447185	463649	353750	494058	542268
Chloroalkane and chloroalkene degradation	59858	124233	92979	63523	73019	61216	90523	78436	67994	76509	89079	125712	126027	72655	118550	93882	109521	98743	154364	131007	73882	79394	63477	53678	102229	26721	63447	98438	86518	31827	79070	117182	76105	107876	106665	63205	99584	85972	106387	71674	77519	119099	69363	102488	118235	66210	33262	87771	127126
Chlorocyclohexane and chlorobenzene degradation	2436	10441	7870	6817	5762	3485	8002	5943	3595	4760	3749	10155	9257	5058	8056	5174	12736	7483	11971	7439	2324	6075	4453	4196	7498	1339	4219	6870	5444	1840	3636	9426	5478	7711	7368	3287	7802	6213	7417	4847	3947	7500	3837	5881	8247	2634	1822	4798	4875
Cholinergic synapse	0	0	0	0	0	0	0	0	0	0	0	0	0	0	0	0	0	0	0	0	0	0	0	0	0	0	0	0	0	0	0	0	0	0	0	0	0	0	0	0	0	0	0	0	0	0	0	0	0
Chromosome	552792	836239	708886	521045	643858	611105	688796	610675	482021	612336	719154	890301	914421	620842	884866	768793	806148	745484	1016040	901469	657055	723329	656522	568100	901346	493115	613779	770689	767283	507829	674606	919128	630582	796075	843635	676490	771404	694275	813387	606778	636319	956127	643788	923822	745357	777202	519072	805618	889888
Chronic myeloid leukemia	0	0	0	0	0	0	0	0	0	0	0	0	0	0	0	0	0	0	0	0	0	0	0	0	0	0	0	0	0	0	0	0	0	0	0	0	0	0	0	0	0	0	0	0	0	0	0	0	0
Circadian rhythm - plant	26	186	10	12	4	12	20	10	5	9	13	5	9	9	10	8	7	8	8	17	6	7	2	7	6	2	2	6	3	3	6	8	4	6	1	4	9	0	4	3	3	5	17	2	5	7	6	1	2
Citrate cycle (TCA cycle)	213604	246215	231278	201053	227099	209420	219627	192783	151658	209528	225059	247736	261562	224415	254658	236361	236487	232777	266825	253640	241996	239368	235130	220306	262692	193706	223134	233033	245334	200935	230766	254152	218889	239432	247602	217702	241715	199179	238320	213382	208020	258896	199707	257568	286125	237430	198801	252861	294037
Clavulanic acid biosynthesis	0	2	0	0	0	0	0	0	0	0	1	0	0	0	0	0	0	0	0	0	0	0	2	0	0	0	0	0	0	0	0	0	0	0	0	0	0	0	0	0	0	0	0	0	0	0	0	0	0
Colorectal cancer	26	143	33	51	19	23	27	30	51	31	11	12	12	39	13	17	10	21	32	13	10	14	7	25	25	5	8	20	26	3	2	6	3	25	1	5	5	7	28	3	3	5	4	10	2	5	5	13	3
Complement and coagulation cascades	0	0	0	0	0	0	0	0	0	0	0	0	0	0	0	0	0	0	0	0	0	0	0	0	0	0	0	0	0	0	0	0	0	0	0	0	0	0	0	0	0	0	0	0	0	0	0	0	0
Cyanoamino acid metabolism	109286	178620	141553	92271	109202	125666	124754	105810	70246	118098	130974	171443	177713	93954	172940	150379	143091	124158	189019	169401	124882	131643	134592	93646	194960	80847	101398	142316	149372	82269	141595	195427	143634	152217	181865	145127	162448	139639	165688	136332	111104	207370	116971	224450	148368	179479	88707	171371	175755
Cysteine and methionine metabolism	329575	492685	415356	293505	363556	362203	402850	354434	256854	368576	434752	530127	540623	354607	527600	470107	464361	429273	605149	559410	418608	423199	392972	326555	533715	282446	353718	451027	470260	288472	414207	549561	385564	476379	513247	403746	461816	408394	491140	372730	359141	570901	373753	565270	470335	452196	301097	486593	597356
Cytochrome P450	0	8	1	5	0	0	0	2	0	3	2	0	2	3	0	0	0	1	0	2	1	0	0	2	0	0	1	0	0	0	1	0	0	3	0	0	1	0	0	1	0	0	0	0	1	0	1	1	1
Cytokine receptors	0	0	0	0	0	0	0	0	0	0	0	0	0	0	0	0	0	0	0	0	0	0	0	0	0	0	0	0	0	0	0	0	0	0	0	0	0	0	0	0	0	0	0	0	0	0	0	0	0
Cytokine-cytokine receptor interaction	0	0	0	0	0	0	0	0	0	0	0	0	0	0	0	0	0	0	0	0	0	0	0	0	0	0	0	0	0	0	0	0	0	0	0	0	0	0	0	0	0	0	0	0	0	0	0	0	0
Cytoskeleton proteins	130600	241261	182188	101047	138957	147999	165181	144092	111105	148659	188394	236555	255591	125230	243205	200809	205112	181981	283765	241371	154922	165297	162943	110478	243058	98178	127223	202175	202044	105340	173849	260116	162844	211390	239186	175136	202677	191390	224074	149762	161028	270780	168918	265183	203230	209851	115478	208707	234093
Cytosolic DNA-sensing pathway	0	0	0	0	0	0	0	0	0	0	0	0	0	0	0	0	0	0	0	0	0	0	0	0	0	0	0	0	0	0	0	0	0	0	0	0	0	0	0	0	0	0	0	0	0	0	0	0	0
D-Alanine metabolism	33025	53137	43176	35634	38479	40348	44500	42533	42416	38882	47243	57109	55824	37628	53432	50505	49777	45481	63326	56593	43915	44005	36195	35085	53171	31293	36922	46654	43775	30418	41566	55134	36666	48236	50941	41870	45280	43375	49572	36194	41108	58720	40681	55614	45200	47442	31565	49784	66094
D-Arginine and D-ornithine metabolism	494	234	414	1860	242	465	641	752	235	498	2827	396	649	629	392	591	1203	628	460	432	447	276	334	361	417	178	317	604	464	342	751	583	582	1582	444	875	665	1771	646	328	1404	1486	1051	223	331	1609	383	825	1692
D-Glutamine and D-glutamate metabolism	54158	74296	63495	44271	53539	55226	61102	54012	45758	56922	62304	76310	78451	50894	75199	67016	70096	62773	86812	79318	59824	59689	57572	47297	75225	43457	51529	65585	66399	45002	61918	78910	58412	69289	73298	59303	68038	61916	71358	56826	56539	82164	55991	79978	68812	65824	46711	68035	79506
DNA repair and recombination proteins	946965	1517261	1255377	918860	1108300	1044473	1236245	1101563	909969	1086126	1262628	1578373	1615946	1076846	1531710	1332742	1419703	1314556	1821402	1600826	1146932	1230147	1131051	969528	1509568	839500	1061690	1348191	1350433	868435	1166748	1583238	1114720	1409527	1444149	1134977	1358799	1230489	1430900	1070034	1128768	1642543	1116856	1547231	1307517	1261373	883469	1347241	1586824
DNA replication	225863	349641	285304	207655	246060	245243	278695	251226	219306	258263	304617	353076	363722	240165	344704	308652	315456	293300	418345	375841	273310	272859	260111	219775	338665	200828	239572	304596	322437	207886	276249	350382	257469	321743	324303	264204	307647	280300	329639	255474	260454	374929	254834	353848	293103	292320	207978	305526	377825
DNA replication proteins	422617	653115	549772	390062	473343	465608	530416	475575	400436	484876	552959	680444	704040	456189	664514	584735	600276	563271	799468	704941	505612	528616	507472	420192	657322	384173	458236	587364	615345	398422	520929	688691	495504	614210	633479	509011	593183	537146	633347	481954	504083	719453	498711	682874	558360	563569	402640	587997	683836
Dilated cardiomyopathy (DCM)	0	0	0	0	0	0	0	0	0	0	0	0	0	0	0	0	0	0	0	0	0	0	0	0	0	0	0	0	0	0	0	0	0	0	0	0	0	0	0	0	0	0	0	0	0	0	0	0	0
Dioxin degradation	16208	51104	30380	24598	27286	21408	32848	30316	32605	23747	29656	42787	41867	27109	37118	31628	36387	33595	50043	39221	29737	29499	21440	20574	33209	10389	24877	32835	30014	9543	23669	34688	22567	31990	31756	17996	30763	23735	32435	19213	21702	37156	20037	30564	35373	18474	9499	29359	52146
Drug metabolism - cytochrome P450	12724	15812	9906	18162	15237	7645	11502	10548	13920	9918	7811	8694	9058	18608	9675	5972	23243	12599	6985	6758	10093	14965	7385	15451	8617	2125	13500	8949	4816	2508	8171	6322	7742	8709	6542	3903	6800	5533	6042	7978	3418	5752	3577	8898	9075	4064	2290	11408	9167
Drug metabolism - other enzymes	105754	165764	134935	92340	110388	117879	129667	117014	96410	120471	132608	165124	174817	108356	159965	147280	143606	134856	189778	170243	128224	126860	127299	104034	156113	104977	111605	145243	149636	106983	132259	169504	127079	149594	153134	129086	148504	136933	154514	122432	124383	174211	124672	164789	144435	136042	110356	144634	170885
ECM-receptor interaction	0	0	0	0	0	0	0	0	0	0	0	0	0	0	0	0	0	0	0	0	0	0	0	0	0	0	0	0	0	0	0	0	0	0	0	0	0	0	0	0	0	0	0	0	0	0	0	0	0
Electron transfer carriers	7208	4773	7955	15203	18753	6026	11109	10118	2759	6073	10436	10877	10450	22272	11724	8376	12118	15836	8352	7890	13964	20516	9171	20415	13190	3281	18038	12011	9138	3174	7481	7485	5093	11055	8603	4507	7612	5819	6090	3847	5273	5561	4521	4472	5166	4899	2622	14212	17906
Endocrine and other factor-regulated calcium reabsorption	0	0	0	0	0	0	0	0	0	0	0	0	1	0	0	0	2	0	0	0	0	0	0	0	0	0	0	2	0	0	0	0	0	0	0	0	0	0	0	0	0	0	0	0	0	1	0	0	0
Endocytosis	1	0	2	2	1	2	1	3	0	1	1	1	3	2	1	1	1	1	1	0	2	1	2	2	1	1	2	1	0	1	1	2	0	1	1	1	1	1	0	1	1	0	1	0	1	0	0	1	0
Energy metabolism	304169	448143	369861	281603	341444	308569	350364	296744	165622	312794	367506	441859	479607	341385	457746	396251	396222	390967	497004	449363	381856	387237	370053	322572	464644	250396	334011	409523	416202	263377	371465	472932	343020	426626	441620	348098	409808	359999	420055	322579	326504	480379	335894	462204	418031	374343	271606	425934	500677
Epithelial cell signaling in Helicobacter pylori infection	31305	59439	48292	29405	40266	35866	46186	39288	19401	37309	47182	64458	64234	36681	61272	50407	53171	51674	75802	62002	38400	44542	40836	32282	60111	29290	36459	52709	49292	31475	41773	64213	39610	53954	58041	41985	52517	47948	55180	37975	42039	64430	41365	58547	51195	46701	32029	48458	57432
ErbB signaling pathway	0	0	0	0	0	0	0	0	0	0	0	0	0	0	0	0	0	0	0	0	0	0	0	0	0	0	0	0	0	0	0	0	0	0	0	0	0	0	0	0	0	0	0	0	0	0	0	0	0
Ether lipid metabolism	276	941	792	434	427	1075	1195	2002	665	627	852	2395	1618	632	1033	1316	1597	1069	1744	919	369	905	601	389	647	785	740	1206	602	249	547	1390	767	898	789	679	1046	765	802	405	785	983	734	387	2865	795	291	977	537
Ethylbenzene degradation	13267	11287	9761	11840	8434	11077	8502	8224	4511	11173	14844	8219	9969	9784	10732	12308	10868	8592	6649	9284	16635	9473	11758	11217	10088	11237	9751	10361	10908	11294	14067	8654	10385	10087	10732	10974	10245	8674	9959	11004	6900	10169	7428	9785	12279	9649	10702	11595	21947
Fat digestion and absorption	0	0	0	0	0	0	0	0	0	0	0	0	0	0	0	0	0	0	0	0	0	0	0	0	0	0	0	0	0	0	0	0	0	0	0	0	0	0	0	0	0	0	0	0	0	0	0	0	0
Fatty acid biosynthesis	157253	272500	212374	152784	184569	167934	207545	185275	116379	175673	208451	280048	283561	180752	265029	224299	245800	226579	316691	272919	190890	207509	195792	155908	250769	117470	178738	227212	227199	119909	195372	268890	189270	228580	242444	174605	235677	198614	238347	170040	166988	273882	173884	251405	230242	191340	122596	223122	269365
Fatty acid elongation in mitochondria	20	19	4	0	2	3	12	2	0	2	6	1	2	0	6	1	4	2	0	12	5	0	0	0	2	0	2	0	0	0	5	0	0	0	0	0	2	0	0	2	0	1	14	0	2	0	5	0	0
Fatty acid metabolism	76753	124828	99720	94646	110012	72889	107450	93243	79253	82920	88418	120823	120531	116733	116816	93099	123231	117402	128964	112932	94605	116080	85550	98374	111051	44141	101389	105929	89136	47511	84950	116945	84258	109107	104782	70709	102707	89978	101638	78094	74131	107950	74903	105227	113233	69495	51242	105418	132172
Fc epsilon RI signaling pathway	0	0	0	0	0	0	0	0	0	0	0	0	0	0	0	0	0	0	0	0	0	0	0	0	0	0	0	0	0	0	0	0	0	0	0	0	0	0	0	0	0	0	0	0	0	0	0	0	0
Fc gamma R-mediated phagocytosis	1	0	2	2	1	2	1	3	0	1	1	1	3	2	1	1	1	1	1	0	2	1	2	2	1	1	2	1	0	1	1	2	0	1	1	1	1	1	0	1	1	0	1	0	1	0	0	1	0
Flagellar assembly	139825	153687	117890	178252	226995	160462	124305	114975	43104	95405	217439	173414	163223	219024	221412	194745	135364	182257	140269	142555	206414	258850	146239	183561	299586	78407	195805	158334	122713	68715	161914	211995	96636	126256	237110	185542	137949	99720	142316	90282	117962	232505	125850	294805	154203	309592	81126	295224	306600
Flavone and flavonol biosynthesis	2878	4599	4035	1800	3106	5392	3290	3879	5573	3080	1957	4450	3889	1161	4818	4230	2457	2206	2769	2717	2242	3855	3820	1695	7107	2220	2181	3289	2713	1512	3650	6613	5216	2758	6515	5759	4060	4224	4707	4364	2437	5810	4381	10183	3408	8483	2665	6594	2832
Flavonoid biosynthesis	285	767	581	486	356	432	862	408	219	341	533	734	1200	730	1393	799	6777	728	1017	719	214	271	339	386	672	164	460	602	393	279	424	555	487	1798	947	870	844	751	894	378	1122	1554	841	411	2679	506	376	451	356
Fluorobenzoate degradation	130	634	241	786	140	171	567	172	89	175	170	376	272	828	231	164	4053	162	146	170	167	1044	341	1676	256	64	377	260	158	84	110	276	85	426	103	51	276	50	82	96	65	30	87	118	80	144	69	473	36
Focal adhesion	0	0	0	0	0	0	0	0	0	0	0	0	0	0	0	0	0	0	0	0	0	0	0	0	0	0	0	0	0	0	0	0	0	0	0	0	0	0	0	0	0	0	0	0	0	0	0	0	0
Folate biosynthesis	135188	206533	177312	125339	163905	145946	181126	156087	104067	155903	167107	226334	221724	164563	209062	188402	211749	192657	250134	237176	159841	176320	161975	148105	198772	131169	161787	185327	177353	136413	161900	212015	155890	191254	186361	155247	194351	167354	190305	159934	163303	218797	152883	201874	181955	166186	132290	179293	217337
Fructose and mannose metabolism	369346	561678	473230	340293	364501	385298	443781	388199	279982	411675	514696	608363	607675	357010	583826	516392	518760	462987	710642	630562	474407	428485	408325	323548	569588	258721	349500	499219	515375	276417	472900	610890	419887	578184	555530	419926	521299	449273	554096	398368	439603	634682	399230	567137	510822	459812	279708	508357	727029
Function unknown	495275	644575	586314	541069	652579	471273	593275	529566	392764	491016	570995	706172	687099	656994	692141	552502	643450	665996	766070	652750	547958	687432	534949	564383	728022	310213	595756	615806	591455	319010	522691	678061	497363	625026	640250	463501	597494	506275	602486	458973	430917	680895	453042	680283	579080	545314	319925	656695	704976
G protein-coupled receptors	4	0	19	6	7	7	4	8	6	10	2	16	6	1	4	8	1	6	8	5	1	12	4	2	4	1	0	7	5	2	6	42	7	9	8	6	8	9	16	8	8	5	2	109	3	8	2	6	8
GTP-binding proteins	0	0	0	0	0	0	0	0	0	0	0	0	0	0	0	0	0	0	0	0	0	0	0	0	0	0	0	0	0	0	0	0	0	0	0	0	0	0	0	0	0	0	0	0	0	0	0	0	0
Galactose metabolism	331815	496255	414638	274750	306173	334186	378994	338825	277814	363813	410649	501975	501355	277517	475893	404262	399028	374266	592295	510167	365156	351316	361863	253408	480869	205350	287478	408072	450084	216379	395523	508835	392296	449007	458479	349253	443133	379433	469630	359897	316586	523699	316185	518749	390608	394759	221795	416897	512486
Gastric acid secretion	0	0	0	0	0	0	0	0	0	0	0	0	1	0	0	0	2	0	0	0	0	0	0	0	0	0	0	2	0	0	0	0	0	0	0	0	0	0	0	0	0	0	0	0	0	1	0	0	0
General function prediction only	1293714	1983077	1672694	1217240	1479672	1373899	1616427	1418021	1012679	1393871	1605278	2077456	2122152	1423330	2014975	1732266	1885416	1726137	2346771	2040719	1538803	1655323	1545951	1286874	2038741	1022368	1407261	1768543	1770641	1062351	1559728	2120289	1494027	1857910	1940242	1493093	1818282	1600509	1876685	1394532	1436278	2183188	1419867	2072129	1763188	1663588	1095017	1818358	2115876
Geraniol degradation	18016	6581	13287	25100	30255	11650	17472	16087	4277	11953	11686	11970	8872	35712	11464	8227	17040	22936	5944	7359	17541	29704	17594	32837	15093	11068	29607	15022	11773	11482	12082	7460	10279	12598	7242	8081	11789	8045	6987	9863	7301	4467	5845	5397	4011	7379	9762	17262	11530
Germination	11968	31447	23938	11008	18655	17190	21844	18218	8575	15709	21958	36087	37441	15675	35345	26869	25745	25247	42338	30814	16887	23666	20154	12562	36918	8253	15591	28037	26843	8564	20639	40934	19597	30348	37029	22141	28503	24929	31369	16306	19109	39498	20832	37547	28064	28028	10539	29515	28326
Glioma	0	0	0	0	0	0	0	0	0	0	0	0	0	0	0	0	0	0	0	0	0	0	0	0	0	0	0	0	0	0	0	0	0	0	0	0	0	0	0	0	0	0	0	0	0	0	0	0	0
Glutamatergic synapse	42427	65695	52125	29334	38551	39977	46556	38403	27574	43673	43302	59819	65339	35287	58216	48935	53769	47631	69510	60247	43138	43061	47033	32357	57156	29608	36674	50557	52089	32099	48030	63754	48527	55542	56754	43887	55881	47014	57162	45195	39441	66553	39709	62198	51722	44617	33051	49421	54469
Glutathione metabolism	80903	86252	83152	89900	100159	72315	87482	79202	67449	76404	74581	88737	83797	103129	84491	71557	104462	93013	91624	76650	83916	102678	83462	95814	94132	63241	95893	83418	88150	63627	74183	81742	71989	83984	76002	66109	79935	66095	78482	69592	59011	79559	62388	83960	77429	70280	60664	88740	85598
Glycan bindng proteins	0	1	0	0	0	1	0	0	0	0	0	0	0	0	0	0	0	0	0	0	0	0	0	0	0	0	0	0	0	0	0	0	0	0	0	0	0	0	0	0	0	0	0	0	0	0	0	0	0
Glycan biosynthesis and metabolism	12771	10061	10286	19595	25957	9227	14203	12688	2731	8746	10717	9161	9112	29124	11777	8568	14740	20561	4214	7596	15059	24674	13782	25400	13589	10574	24637	14098	8371	10751	9470	7004	7769	9565	7686	7906	8835	8557	5440	7667	7347	5137	9542	6768	6952	7593	10273	15552	11451
Glycerolipid metabolism	128054	234145	180521	137572	161198	146831	178563	163560	126285	152442	220429	254686	254662	159920	247492	205180	214496	198032	304846	249496	179479	190375	161216	132249	246581	83448	151647	208063	222315	85412	175809	250569	156753	224881	231493	158220	202671	172980	224381	143000	153783	263526	153846	243455	231933	195782	89219	217445	284606
Glycerophospholipid metabolism	181859	309164	258211	194677	250797	210711	259068	226103	151543	208024	261604	349314	355258	245556	344131	285185	295836	292305	396485	341640	240198	287092	239428	208256	349145	136777	234814	291822	278258	140629	240759	360619	225005	298461	324548	234879	293267	257611	304651	206460	222245	367273	235050	356826	293058	279440	152089	311803	354419
Glycine, serine and threonine metabolism	281554	426694	369565	268164	332577	299721	361926	313025	203400	312507	359981	470737	475902	329111	456758	388448	412576	391780	524728	473541	329962	375457	343097	293875	453623	233018	319496	396725	385391	244005	343806	477967	333472	412498	431056	331930	409646	357581	414224	318680	323330	486025	320518	463416	390881	377598	249326	407300	451128
Glycolysis / Gluconeogenesis	395116	602893	497426	388050	424569	426913	482138	435917	381308	431234	508440	632713	636394	411513	619578	539571	560497	500883	710330	631106	485182	491295	439546	367239	623169	281876	400666	527878	520819	285702	481733	646512	446319	562692	598951	450480	534513	472727	570388	414705	425585	665583	427084	654550	559085	524251	302298	569749	703733
Glycosaminoglycan biosynthesis - chondroitin sulfate	0	0	0	0	0	0	0	0	0	0	0	0	0	0	0	0	0	0	0	0	0	0	0	0	0	0	0	0	0	0	0	0	0	0	0	0	0	0	0	0	0	0	0	0	0	0	0	0	0
Glycosaminoglycan degradation	55216	22301	35457	13337	11633	33766	17633	13433	12735	39542	14803	8068	14689	5425	10557	16071	10930	6363	8832	14436	34042	9001	45525	17277	16158	30001	17051	15317	37820	33984	43295	14124	50421	20572	15054	29343	36506	20039	26922	46496	17017	16844	14455	25621	13660	20988	30516	15866	9897
Glycosphingolipid biosynthesis - ganglio series	39106	13182	23577	9245	6270	22647	11043	7309	5560	28039	9716	2650	8135	3429	4100	10151	6831	2937	4722	9204	24395	4056	33465	13658	6734	26442	11981	9759	29214	29551	29813	5341	33255	13428	6224	19516	24083	12474	17055	32118	9102	8132	7450	11272	7198	8876	25757	7019	4039
Glycosphingolipid biosynthesis - globo series	64220	67058	57633	28167	29167	52044	40665	32889	21886	58914	44500	46965	53990	23247	48212	48618	39978	33350	59201	59746	50717	31421	65579	31797	50819	46133	33910	43332	68664	50253	62728	50705	66682	48125	48955	52619	63779	43731	57939	67196	34531	59112	34915	65422	41079	50049	46881	45272	43313
Glycosphingolipid biosynthesis - lacto and neolacto series	127	175	148	35	13	94	103	18	16	99	25	3	50	10	9	17	41	6	10	24	81	7	218	29	13	26	120	13	29	44	146	14	257	84	35	85	442	33	78	175	39	73	23	39	32	19	81	72	11
Glycosylphosphatidylinositol(GPI)-anchor biosynthesis	0	0	0	0	0	0	0	0	0	0	0	0	0	0	0	0	0	0	0	0	0	0	0	0	0	0	0	0	0	0	0	0	0	0	0	0	0	0	0	0	0	0	0	0	0	0	0	0	0
Glycosyltransferases	140416	149040	154386	133261	163049	140079	156239	142995	109052	140022	146362	188244	170926	157027	174551	154599	187958	167533	204375	174654	142178	170605	141821	145811	185918	118878	153916	155533	156143	119517	142580	173582	130642	156940	159671	137966	157854	132573	158720	132819	132609	176688	127289	173093	145115	158939	114339	165160	168132
Glyoxylate and dicarboxylate metabolism	193704	279332	245355	185803	235240	192638	238144	206180	116911	193220	236438	313188	315056	229773	309162	244852	272550	265291	340579	294905	215147	264763	232506	200215	318412	112454	217179	263607	255108	120865	225222	327693	218288	280916	294690	211037	270430	233197	273750	193686	201617	326315	203650	318543	266040	252819	132367	281709	296983
GnRH signaling pathway	1	0	2	2	1	2	1	3	0	1	1	1	3	2	1	1	1	1	1	0	2	1	2	2	1	1	2	1	0	1	1	2	0	1	1	1	1	1	0	1	1	0	1	0	1	0	0	1	0
Hedgehog signaling pathway	0	0	0	0	0	0	0	0	0	0	0	0	0	0	0	0	0	0	0	0	0	0	0	0	0	0	0	0	0	0	0	0	0	0	0	0	0	0	0	0	0	0	0	0	0	0	0	0	0
Hematopoietic cell lineage	0	3	1	1	0	0	0	0	0	0	2	0	2	0	0	0	0	1	0	1	1	0	0	0	0	0	0	0	0	0	1	0	0	1	0	0	0	0	0	0	0	0	0	0	0	0	1	1	0
Hepatitis C	0	2	2	0	2	0	2	0	0	0	0	0	2	0	2	0	0	0	0	0	0	3	0	2	3	0	0	0	0	0	1	0	0	2	319	10	2	1	0	1	0	0	1	1	0	0	0	2	0
Histidine metabolism	228643	365053	285605	179314	222717	229756	262961	228550	155025	236212	284329	351039	369269	209769	344021	293210	304059	273595	405957	355561	258577	257806	266699	186282	345925	136075	213498	292565	306866	146067	274801	366759	267639	318907	337186	252300	316247	267338	328145	239984	246055	394947	235644	374925	302920	293125	155180	306150	367762
Homologous recombination	317308	507496	406632	289150	350110	347788	397367	354609	308077	359989	417999	504713	523957	339723	494306	439897	454263	417968	583393	529808	376398	390006	366128	309765	485326	284921	338358	432752	434309	293541	386281	509030	365623	450070	465006	377747	438425	399909	463569	357104	368737	540101	366171	513899	419078	423161	297692	438211	518624
Huntington's disease	9719	4441	7612	12785	14444	6483	9372	9649	3202	7260	8504	8220	6262	16673	8038	6016	11812	12011	7078	5462	12053	14300	9319	13568	9632	3411	14296	9449	10431	3211	8272	5438	6870	8768	6084	4431	7442	5965	6248	5551	7437	4336	5839	4468	4424	5060	2443	10016	12154
Hypertrophic cardiomyopathy (HCM)	0	124	4	5	2	2	7	5	2	6	0	2	0	4	0	4	2	5	7	2	1	6	0	4	1	0	1	6	4	3	0	6	2	4	0	0	5	1	2	2	2	2	2	0	1	6	1	0	0
Indole alkaloid biosynthesis	0	116	3	3	2	1	5	2	0	5	0	2	4	4	2	6	2	7	4	2	1	8	3	2	2	1	1	6	0	2	1	7	1	5	1	0	4	2	2	1	2	2	1	0	1	6	1	2	0
Influenza A	26	145	35	51	21	23	29	30	51	31	11	12	14	39	15	17	10	21	32	13	10	17	7	27	28	5	8	20	26	3	3	6	3	27	320	15	7	8	28	4	3	5	5	11	2	5	5	15	3
Inorganic ion transport and metabolism	86308	83852	96842	95851	121190	72504	99671	87632	56385	82447	86295	108289	100017	124575	104864	81782	97218	115379	118324	97947	103430	121557	95078	106983	110521	50564	112297	99011	104396	53830	85591	94544	81284	99221	87315	65048	95684	73319	92045	72462	59680	86590	59608	85940	77831	63314	49655	101657	123656
Inositol phosphate metabolism	28663	46923	36868	29702	30028	28621	36673	31782	24311	31755	33254	45551	43897	32339	41242	34273	41293	35386	47183	40327	28580	35835	31479	30376	40221	19549	28772	37126	33467	19746	32682	45736	34281	44384	40479	28646	39477	34122	38469	32268	27581	43263	30841	40203	46273	30376	20514	36005	35915
Insulin signaling pathway	31229	61656	39454	26502	31712	30892	36172	31010	17721	33673	41226	49374	54782	31169	49647	40472	50733	39592	59136	50212	34755	36998	38462	26832	48102	20835	31397	41872	45893	22285	37673	49926	37196	42958	45740	33828	44314	35299	45498	33345	31792	53857	33831	52444	42937	39736	22620	43206	47095
Ion channels	5389	5801	6755	7929	7879	8377	7979	8808	14990	6314	5781	8504	4650	6856	5836	6053	7389	5404	6399	5603	4234	8333	5133	5943	8539	3701	6864	4608	4637	2136	4651	7020	6546	5431	6813	6401	6243	3365	6312	5027	3638	7664	4904	9537	13287	9430	2255	8815	5156
Isoflavonoid biosynthesis	1	17	1	3	1	2	3	9	1	2	0	0	1	0	0	1	1	2	1	1	0	0	0	1	1	0	0	2	0	0	0	0	0	0	0	0	1	1	0	0	0	0	0	0	0	0	0	0	0
Isoquinoline alkaloid biosynthesis	22427	21464	22881	15851	20822	21370	21355	17200	10123	21869	27311	25452	27202	20917	27017	26678	23954	22981	28438	29522	28796	23426	23452	21636	27980	22154	21191	24520	25488	23389	26437	27952	22295	26804	26626	24864	25720	22426	25772	23400	21652	28697	21115	28742	27820	26224	23651	26981	40052
Leishmaniasis	0	0	0	0	0	0	0	0	0	0	0	0	1	0	0	0	0	0	0	0	0	0	1	0	0	0	0	0	0	0	0	1	0	0	0	0	0	0	0	0	0	0	0	0	0	0	0	0	0
Leukocyte transendothelial migration	0	0	0	0	0	0	0	0	0	0	0	0	0	0	0	0	0	0	0	0	0	0	0	0	0	0	0	0	0	0	0	0	0	0	0	0	0	0	0	0	0	0	0	0	0	0	0	0	0
Limonene and pinene degradation	26545	24725	27719	36210	37860	22688	30869	29031	14626	25674	37610	34229	32388	43782	34837	29504	36295	37927	35564	33097	37829	39736	27672	37758	34526	16999	36919	33795	32000	17510	29119	28941	22340	35263	29326	21094	28436	23716	28891	21028	19373	28327	18731	23770	25977	20236	16000	34186	52929
Linoleic acid metabolism	25069	35543	31019	16460	20338	21646	26628	22643	15290	27849	31158	40862	42922	20123	40996	31837	31765	30083	51326	46412	22265	23748	22678	14932	35147	9055	18250	32107	29757	12145	30685	42504	30064	39141	37679	25419	36338	31074	37567	27874	33375	45271	28421	39055	33971	29956	13417	31149	35576
Lipid biosynthesis proteins	198388	305298	242728	176710	217152	202253	234473	205477	141782	208727	238110	296771	312593	212984	295936	252241	279315	251165	330989	295594	223962	244740	232883	192509	292787	149127	211030	256417	257039	153993	233499	305255	228713	256740	280221	215496	267872	231617	269646	208261	196011	311069	207505	306458	252159	242887	161991	268537	293629
Lipid metabolism	47966	84700	70223	49477	54298	54093	66155	57357	37310	54319	63789	94661	95633	51122	88359	72750	80888	70768	109740	88401	55525	64769	61690	46112	85012	37383	50207	73878	73079	38540	60663	93572	57549	75973	82423	57815	75683	65732	79875	51985	53084	93595	55804	85248	73143	64817	40446	72967	80851
Lipoic acid metabolism	17613	8865	12477	15074	15405	10333	11905	10436	7555	12847	8391	7702	7440	15667	7605	6654	15819	11248	5423	6885	15177	13747	14649	13571	8712	4106	15402	8210	11718	5077	12997	5799	14010	8362	6208	6460	11777	5919	7949	12148	11926	5645	7514	7738	7862	7634	3736	11053	13430
Lipopolysaccharide biosynthesis	95425	35385	61563	86618	107281	64463	69344	60233	20760	67898	72869	31928	35132	116955	41193	45233	70024	82996	18937	36842	80069	95546	82035	121826	56005	102764	111572	65238	63376	108303	69222	24524	62069	54135	25791	60949	57389	59514	35969	69809	61602	25797	57947	24940	59816	60332	99326	62516	40742
Lipopolysaccharide biosynthesis proteins	143479	74389	111357	143594	178351	103420	122224	111269	46904	110030	116421	88749	84069	189880	93997	83579	118195	147311	74705	81059	130253	166178	138795	185334	117068	127568	178387	117694	122491	133699	112159	72812	104614	105229	71139	94251	105411	99949	82206	108578	93354	68633	91779	73518	95862	99224	122120	117609	89873
Long-term depression	0	0	0	0	0	0	0	0	0	0	0	0	0	0	0	0	0	0	0	0	0	0	0	0	0	0	0	0	0	0	0	0	0	0	0	0	0	0	0	0	0	0	0	0	0	0	0	0	0
Long-term potentiation	0	0	0	0	0	0	0	0	0	0	0	0	0	0	0	0	0	0	0	0	0	0	0	0	0	0	0	0	0	0	0	0	0	0	0	0	0	0	0	0	0	0	0	0	0	0	0	0	0
Lysine biosynthesis	287782	526789	411595	261442	337563	312309	398749	341931	228160	337814	419384	544187	562522	323138	524737	437831	454753	431694	642802	557103	362547	386903	359036	273542	505427	208452	317172	446435	439862	223114	379257	552613	363281	463584	494062	348528	459409	407441	481329	339690	345461	562854	348556	530835	444438	398566	236561	439819	557857
Lysine degradation	41912	45059	47789	52694	64007	35788	51783	45008	24372	37484	51425	57581	56691	70204	57475	43170	57699	62575	57853	48041	50243	68242	48233	59723	59752	22173	60193	53500	48247	24130	43544	55722	39468	57559	50680	35433	50295	41119	47990	33282	35925	52529	35931	46076	47166	38970	25008	57040	63752
Lysosome	67770	43632	54476	20955	22867	47717	32274	24096	23635	55236	26644	24075	34531	13207	26649	30022	24382	17520	28202	30021	47270	20458	63125	26501	34106	41788	27454	29155	57112	46449	59770	33331	73111	38117	32644	45006	57403	34231	46600	65058	24084	37876	23423	46059	28707	33659	43069	31024	26351
MAPK signaling pathway	0	0	0	0	0	0	0	0	0	0	0	0	0	0	0	0	0	0	0	0	0	0	0	0	0	0	0	0	0	0	0	0	0	0	0	0	0	0	0	0	0	0	0	0	0	0	0	0	0
MAPK signaling pathway - yeast	16790	24096	20055	15584	15015	13983	19778	16510	10992	18211	20500	24952	25343	15826	22683	19335	22460	19946	29899	28774	17948	16379	19270	12284	18872	6499	15497	19610	23118	8180	19604	23457	19394	21505	20323	13559	23731	19186	22525	19201	18281	24111	15341	21367	19412	14569	7714	17802	25751
Measles	0	2	2	0	2	0	2	0	0	0	0	0	2	0	2	0	0	0	0	0	0	3	0	2	3	0	0	0	0	0	1	0	0	2	319	10	2	1	0	1	0	0	1	1	0	0	0	2	0
Meiosis - yeast	306	700	851	429	316	335	1049	713	2911	890	215	189	333	207	212	183	7866	180	409	815	139	99	132	134	89	42	307	152	196	67	147	188	1087	207	190	115	718	169	544	361	86	211	124	375	129	67	115	169	138
Melanogenesis	0	4	0	2	0	0	0	0	1	0	1	0	0	1	0	0	0	0	0	1	0	0	0	0	2	0	1	1	0	0	0	0	0	0	0	0	0	0	0	0	0	0	0	0	2	0	0	0	1
Membrane and intracellular structural molecules	239150	201485	230193	193614	244948	203865	216396	186989	97913	210478	172374	228709	222719	244218	222550	199595	228368	233686	231434	219055	215995	249404	238674	243368	244829	200105	240537	217256	223453	207521	219789	220285	217053	217466	200886	202336	232827	185661	209425	215068	177775	219258	174096	224728	189034	200417	197015	226768	189515
Metabolism of cofactors and vitamins	44304	57534	60852	52775	70390	46033	63558	56025	32788	44792	52785	78395	70059	66873	74627	59808	69800	74470	84152	67515	56112	70746	51241	56269	77119	33525	60898	66824	54909	33955	49187	73834	44221	63126	68043	46405	60369	56727	61729	40790	42813	64757	47714	63472	67484	48341	35988	65363	81001
Metabolism of xenobiotics by cytochrome P450	12684	15644	9863	18091	15155	7612	11471	10471	13886	9873	7721	8486	8949	18467	9325	5875	23171	12455	6879	6658	10067	14931	7370	15391	8498	2117	13473	8791	4769	2477	8127	6211	7695	8432	6394	3860	6756	5437	5962	7938	3332	5659	3507	8747	8974	3878	2242	11366	9097
Methane metabolism	447503	753246	628677	420295	524569	479794	594976	509814	352902	499576	596057	822039	838075	494713	795451	649988	691554	644594	952005	790823	543287	597531	543721	423697	792564	306987	480669	672291	663122	324503	570776	839703	541397	725085	795347	529159	690003	592182	725496	495524	508094	858492	503824	790501	686001	605066	341002	679101	802289
Mineral absorption	940	1055	806	2046	402	2516	1307	533	387	1726	725	480	629	687	823	2777	6815	464	612	2313	1672	577	1035	2410	889	7523	1244	1390	1446	7119	1312	824	537	1401	1449	3407	1019	822	1217	2199	899	858	2033	333	500	1481	7071	1107	672
Mismatch repair	286143	450277	365225	257705	312972	314056	351794	314953	267860	323172	389690	459604	474294	300907	451464	399709	408975	373691	543815	474030	348367	352699	330562	275044	451361	251110	301018	391617	412556	258649	354197	463561	325293	414960	429262	342390	395812	354800	426081	317727	329420	495303	325054	467234	390544	388874	260721	402317	489950
N-Glycan biosynthesis	7169	11377	10072	4141	6136	7046	9146	6915	3073	8277	5323	10266	10305	4614	8923	8226	14420	8299	12652	9486	6107	5683	8305	5696	8586	9296	5906	8933	9668	10075	7805	10134	8921	9348	9261	7984	10271	9854	10133	9704	8632	9278	7305	8037	9349	6306	9618	6188	5893
NOD-like receptor signaling pathway	17007	23488	19515	10847	15502	16382	16782	13714	6303	16935	19763	22539	25295	14739	23823	20736	20383	18845	26369	24772	19131	17765	19948	14185	23817	13670	15400	20711	22233	15317	20277	24579	18762	21433	22759	19411	21765	18210	22384	18078	21981	26462	18942	25292	20800	23017	14964	21355	24254
Naphthalene degradation	50003	73766	51942	47257	41093	44959	49679	45283	46801	52995	59760	59505	62488	44298	60172	57985	59856	50047	72005	69866	63677	44534	43842	39776	51831	32022	41244	53656	56146	33705	56487	52701	47312	56557	53578	41652	53406	43862	56909	49477	41897	58474	37819	55305	68321	38766	32588	51999	95140
Neuroactive ligand-receptor interaction	0	0	0	0	0	0	0	0	0	0	0	0	0	0	0	0	0	0	0	0	0	0	0	0	0	0	0	0	0	0	0	0	0	0	0	0	0	0	0	0	0	0	0	0	0	0	0	0	0
Neurotrophin signaling pathway	0	0	0	0	0	0	0	0	0	0	0	0	0	0	0	0	0	0	0	0	0	0	0	0	0	0	0	0	0	0	0	0	0	0	0	0	0	0	0	0	0	0	0	0	0	0	0	0	0
Nicotinate and nicotinamide metabolism	148317	240998	195054	143696	182893	159181	192876	167594	136130	167557	189916	234918	243076	178581	233528	197960	217291	205311	266412	234194	178504	200131	178158	163190	238253	128825	172999	207872	203840	134957	178504	240970	175012	216999	222439	175692	209035	186927	216074	166251	174004	250674	168646	240596	206626	197713	135263	213626	236298
Nitrogen metabolism	269547	353458	322890	242259	298557	267911	305242	262984	175764	277665	318859	387719	398984	292827	385566	328568	341658	330560	438218	388370	311119	339079	307118	272542	402885	196721	284251	340558	354850	205316	313941	404678	299280	358390	373029	289812	347975	292835	360831	279536	261090	411109	268607	405695	357327	327805	210146	361077	409322
Nitrotoluene degradation	29661	48160	52560	34524	54560	35960	51142	44042	18584	34215	52952	77370	73071	49900	73523	56009	57408	63564	87482	63653	48514	60324	43341	38978	77341	17270	45291	60931	54987	18419	44762	78843	39331	64685	73112	41964	57011	49854	63256	32145	40758	72830	42017	67019	69698	52365	20959	64001	83305
Non-homologous end-joining	664	1369	1126	718	825	904	872	500	1341	890	588	770	1203	846	1815	1000	1065	543	811	747	404	512	729	511	883	333	529	408	541	330	737	966	1483	1068	1455	694	1350	409	971	921	846	779	1191	710	533	781	399	989	922
Notch signaling pathway	0	0	0	0	0	0	0	0	0	0	0	0	0	0	0	0	0	0	0	0	0	0	0	0	0	0	0	0	0	0	0	0	0	0	0	0	0	0	0	0	0	0	0	0	0	0	0	0	0
Novobiocin biosynthesis	47774	71930	59465	43035	55769	49718	58501	50002	29899	50671	66463	75513	79031	55446	76383	67070	67311	64781	84229	79333	62543	63056	55701	49077	76699	35895	53465	65445	62349	37611	60111	79058	55202	69140	73728	56583	67373	58823	68441	52267	54185	82018	54646	80218	69192	65455	39920	70736	93865
Nucleotide excision repair	129705	219592	174122	116066	140720	149600	166393	146177	137496	152995	175246	212583	222508	130477	211454	188250	187039	168585	249936	219756	162650	159640	153153	123603	214324	124687	134098	183931	189348	127963	165092	222076	157807	194235	207256	165767	187184	167949	202236	151837	156921	233421	155729	226599	183721	186902	131455	189974	229330
Nucleotide metabolism	17022	11789	16028	21547	25630	18625	18767	18720	19433	16048	25984	23057	19292	27382	23750	22713	19353	22248	23888	22568	26432	30081	16523	23826	29369	8822	23942	19601	21528	7699	19637	22414	14039	23148	24372	19058	17105	14579	19926	12052	17325	26092	16488	26046	19082	26697	8987	32473	41515
Olfactory transduction	0	0	0	0	0	0	0	0	0	0	0	0	0	0	0	0	0	0	0	0	0	0	0	0	0	0	0	0	0	0	0	0	0	0	0	0	0	0	0	0	0	0	0	0	0	0	0	0	0
One carbon pool by folate	212512	320345	257139	174018	213034	231764	246866	217153	159572	235672	276012	318049	333308	207495	313302	293502	287000	258955	367063	338016	260348	246480	242967	203417	314319	214755	214755	281050	287504	220347	263511	329628	240398	290064	303008	261317	285640	258899	299939	242290	248760	347454	245039	333421	270428	286982	223354	287468	350203
Oocyte meiosis	0	0	0	0	0	0	0	0	0	0	0	0	0	0	0	0	0	0	0	0	0	0	0	0	0	0	0	0	0	0	0	0	0	0	0	0	0	0	0	0	0	0	0	0	0	0	0	0	0
Other glycan degradation	184318	156933	168897	76316	87552	135160	115634	93640	77199	159654	114353	129576	151402	62971	130892	116841	106860	93905	161738	137312	141498	92573	174842	80689	147877	95113	89457	123351	186676	108203	174123	152003	191956	145194	139061	133914	174023	127464	165916	170415	95980	161386	93586	177168	122903	127482	101579	125519	122306
Other ion-coupled transporters	494648	600148	577875	451536	546062	479810	556968	485024	388165	503954	578665	685086	706072	547648	684790	585572	612321	607352	777880	707285	558649	608215	554769	497995	688705	342446	523864	608960	619638	365915	564207	711270	534810	641455	643322	507208	629490	555839	641681	503655	483626	717697	495292	704658	604942	568199	383819	645877	756418
Other transporters	100305	133821	119799	95416	123545	96947	115021	100430	53168	98457	126235	147954	153737	122954	153587	125413	135887	135292	166326	145822	125544	136547	121012	108298	158424	63869	117194	134735	137084	68662	119468	153600	109529	139122	145484	106939	134266	115021	135952	97728	103966	156280	105148	151236	125168	123625	71852	143915	171056
Other types of O-glycan biosynthesis	0	0	0	0	0	0	0	0	0	0	0	0	0	0	0	0	0	0	0	0	0	0	0	0	0	0	0	0	0	0	0	0	0	0	0	0	0	0	0	0	0	0	0	0	0	0	0	0	0
Others	357557	507588	427332	358646	378280	364360	403270	358953	294222	369411	427700	526726	530694	364902	517325	444623	487040	421991	594992	515954	426469	432403	389747	323864	543061	211910	354403	436637	459093	218060	418194	536502	391484	477366	502696	377494	462129	374757	482526	359131	353837	572169	339522	565802	464710	451728	225014	496549	612636
Oxidative phosphorylation	404887	627458	546012	392757	489612	425451	522010	449410	296028	449270	509904	680778	698609	473782	654772	551440	625467	578999	793300	671851	478559	537710	498253	424167	655075	343950	464777	589271	589645	366759	495512	684210	472672	611058	608072	470155	592504	516384	608641	448659	471235	693565	454249	634217	556311	513638	367588	565941	645581
PPAR signaling pathway	38544	55824	44621	28490	32317	34245	40028	32644	34185	40579	38587	43725	51041	30455	45434	38540	46921	37599	52410	45112	37888	34686	40710	29942	43581	26727	30964	41370	44964	29706	42091	50283	45293	45203	45330	36431	46016	40639	47532	42387	34798	48106	36290	49670	44817	36518	31163	39864	45662
Pancreatic cancer	0	0	0	0	0	0	0	0	0	0	0	0	0	0	0	0	0	0	0	0	0	0	0	0	0	0	0	0	0	0	0	0	0	0	0	0	0	0	0	0	0	0	0	0	0	0	0	0	0
Pancreatic secretion	0	0	0	0	0	0	0	0	0	0	0	0	1	0	0	0	2	0	0	0	0	0	0	0	0	0	0	2	0	0	0	0	0	0	0	0	0	0	0	0	0	0	0	0	0	1	0	0	0
Pantothenate and CoA biosynthesis	218349	387252	300696	198845	261125	241356	294800	253781	160754	246434	302437	401344	407750	248841	385377	324655	346260	319878	451363	400671	255484	299795	269378	215835	381649	168601	245592	324832	307289	176066	277352	413403	266225	332176	369903	269954	336707	296600	346079	253158	255848	418807	263808	405536	332603	319710	187963	336935	376039
Parkinson's disease	69	480	96	286	59	71	87	145	132	89	49	70	64	600	59	61	61	134	113	45	38	76	32	205	91	22	45	239	81	18	8	36	13	144	10	25	22	42	79	7	14	20	18	56	13	18	16	43	12
Pathogenic Escherichia coli infection	0	0	0	5	0	0	5	5	0	5	0	0	0	10	0	0	0	5	0	5	0	5	0	5	0	0	5	5	0	0	0	0	0	0	0	0	0	0	0	0	0	0	5	0	0	0	0	5	5
Pathways in cancer	15612	23375	20382	14427	20019	16938	19309	16215	11966	16547	20120	23662	26090	19276	25234	21238	24311	22139	27706	25077	19343	21388	20984	17686	25700	13852	19135	22433	23517	15028	19176	25167	18348	23436	23678	19613	22820	20008	23578	16859	19136	27518	18655	24810	20697	21417	15101	23134	24908
Penicillin and cephalosporin biosynthesis	16529	12873	14644	11763	11402	10507	13521	13276	9142	12360	9946	15184	12317	10039	11371	8359	12508	12307	15707	11770	8674	10467	10416	8134	10489	3872	9553	11039	9954	3961	11789	12549	12492	11726	10099	6753	11653	10534	11454	10333	6031	9347	6560	9717	10231	5309	4804	8698	7935
Pentose and glucuronate interconversions	224422	323414	264269	178514	198136	213653	230628	209608	129502	220593	273090	317980	330159	180324	319340	256282	251824	238681	366946	292212	247165	242733	238465	169640	341750	107654	180286	276867	299980	114360	268502	349788	255735	305892	324836	231985	279924	255627	307769	222538	200505	344547	211641	363424	284229	278760	130010	305246	351455
Pentose phosphate pathway	313438	502839	406172	299322	346007	326596	388896	343455	265913	340042	431441	516670	537006	340616	509577	423513	456556	414659	591172	499695	382661	403333	366496	297509	514074	205920	326909	442688	449636	215960	391215	539354	367031	485518	489017	355532	443785	392360	472449	331871	343203	552189	342172	521132	448623	417123	228637	463192	554305
Peptidases	666625	998891	848183	589888	718520	735595	812983	708604	570636	747152	830723	1057103	1082225	688279	1044764	940504	968762	855966	1226943	1110555	830713	817763	773135	644186	1049076	593479	691509	903859	921441	612981	825066	1086685	762355	956320	1002897	815311	923573	818450	983922	752444	794374	1137472	772831	1102337	909267	900723	627683	947812	1176914
Peptidoglycan biosynthesis	267248	466157	381483	269964	326536	326280	375909	339336	275454	322516	365011	495447	495257	308033	471419	418893	427834	395137	560394	489150	340117	366663	338507	283621	468558	272520	310484	409803	396928	274494	345419	492810	330992	421249	449288	357881	412313	375301	436980	320587	347902	507347	347429	482066	393485	396609	278913	411254	481359
Peroxisome	61716	88275	72507	53756	65368	56157	69128	59790	46483	63974	57264	75680	81362	64077	74421	61640	76126	69967	84001	72499	61402	68485	71751	59177	74652	43708	63819	70426	75317	47041	65551	79299	73025	71644	71509	57769	77080	65699	74212	66652	60499	76144	58438	78873	64860	59693	47717	69450	66473
Pertussis	22150	4214	15148	32048	41113	9522	20493	17667	3759	12129	9198	11884	8482	45571	12781	3642	15387	29537	3911	5396	17901	39609	19646	40527	17381	2992	37876	16045	10976	4515	11624	6357	10894	12400	5481	3733	11446	7194	4789	8683	5664	2563	3561	4928	2693	4524	2479	19977	6711
Phagosome	0	0	2	0	2	0	2	0	0	0	0	0	2	0	2	0	0	0	0	0	0	3	0	2	3	0	0	0	0	0	1	0	0	2	319	10	2	1	0	1	0	0	1	1	0	0	0	2	0
Phenylalanine metabolism	63111	92582	70383	53403	60424	57139	65498	54129	31134	61272	77658	82905	93102	64200	86793	74108	81885	71441	94551	89794	71819	71217	68296	60842	84682	37880	59860	74884	75512	42079	73420	88885	68639	83711	82632	64220	79577	66592	79044	63171	62902	97146	60440	89783	81294	72978	44209	81447	101061
Phenylalanine, tyrosine and tryptophan biosynthesis	299371	496783	400212	262741	342890	317496	381200	324724	207920	329205	408868	523233	537734	325190	510118	423627	447421	412508	603702	516980	351068	393446	361343	282937	516750	216041	319949	421443	429482	227393	373980	543070	360740	453549	494356	357710	448088	380960	464964	333772	331492	565375	336642	543729	448496	431744	239072	449681	508774
Phenylpropanoid biosynthesis	60032	124451	85463	51476	58811	74561	72762	58082	39921	69404	72666	102298	109475	46718	105121	88248	82710	67146	112651	103300	65098	75241	80299	47671	123754	38398	52837	81970	87107	39510	83964	124979	92853	89520	115952	89910	101890	86084	102412	87111	62218	136696	67153	154920	91543	118577	44493	107739	93387
Phosphatidylinositol signaling system	32688	42472	39063	32383	38298	33168	39169	35931	25656	34230	34436	48467	45034	37292	45444	38980	45748	41581	52329	48795	34389	39997	35258	32357	46180	21416	35896	39600	38041	21308	35024	44384	34401	40273	41528	32509	40853	34437	40410	32762	29594	46848	30483	46686	38781	35660	21339	40687	43133
Phosphonate and phosphinate metabolism	24951	24135	23775	16045	18887	22015	19642	19086	12408	21430	20438	27781	25891	16432	28982	24830	19518	20482	28453	27816	26242	21620	23871	15194	30865	9939	17156	22633	26480	9670	25361	28318	24111	23193	28809	21514	23745	19752	26156	21151	16239	28341	18106	34507	28145	26564	10520	27877	35112
Phosphotransferase system (PTS)	173352	210506	225315	324574	242344	215698	270669	266169	244123	215290	348491	352519	288900	279013	304168	310473	276815	278452	401540	381665	357681	291759	180471	227938	292395	111013	240705	260175	277406	98605	247976	291095	164533	329901	262168	198020	240319	197201	281526	160825	247382	311101	198007	248804	267153	208970	97023	295424	640430
Photosynthesis	143508	279894	225134	133660	181645	180402	220283	189883	141024	173774	199296	301556	301977	161558	279675	236894	355644	230153	340108	274931	170438	209932	192966	141876	289578	132871	166487	241910	222045	136421	190609	319820	190911	250623	272090	209669	249706	231528	261973	176209	200431	318294	205007	306944	237812	245932	145487	243743	251694
Photosynthesis - antenna proteins	4	480	4	0	0	0	1364	17	0	0	476	306	438	336	472	378	32793	306	378	459	0	0	0	0	40	0	833	0	34	0	0	0	0	0	0	0	1309	0	0	0	0	0	0	0	0	0	0	0	0
Photosynthesis proteins	144725	280894	226337	136792	185871	181169	223691	191738	141385	174601	201010	303401	303606	166765	281802	238027	391904	233662	341178	276254	171947	213842	194459	145579	291600	133267	171132	243673	222780	136768	191322	320825	191570	252011	273102	210028	252255	232119	262419	176658	200857	318796	205931	307458	238101	246378	145758	245948	252513
Phototransduction	0	0	0	0	0	0	0	0	0	0	0	0	0	0	0	0	0	0	0	0	0	0	0	0	0	0	0	0	0	0	0	0	0	0	0	0	0	0	0	0	0	0	0	0	0	0	0	0	0
Phototransduction - fly	0	0	0	0	0	0	0	0	0	0	0	0	0	0	0	0	0	0	0	0	0	0	0	0	0	0	0	0	0	0	0	0	0	0	0	0	0	0	0	0	0	0	0	0	0	0	0	0	0
Plant-pathogen interaction	53296	82160	67571	49502	60605	61774	63905	54665	41299	57123	80821	91532	97120	58904	95076	82138	76076	71516	104533	93333	68447	74384	65826	51700	99907	40786	57339	76802	76845	42183	70885	102160	61340	80161	94203	72422	79382	67975	84958	57758	65167	109511	66085	107542	84833	94448	45193	91593	102468
Polycyclic aromatic hydrocarbon degradation	35047	72441	51779	31104	33122	44147	48478	43567	36243	42214	41660	65438	67797	28614	60584	54553	58995	45843	73849	63765	39168	40278	46319	28004	60774	32689	32341	52323	50864	32888	45115	68397	46578	54171	59948	49077	57021	53716	59410	43325	45581	73742	45113	70411	54163	54342	34366	51832	54183
Polyketide sugar unit biosynthesis	85177	124080	112238	60642	78873	88231	99779	83751	51077	93210	93159	134597	133348	66702	125235	107700	114538	99556	158799	130937	88866	87635	104992	65232	126528	71309	74813	108259	122017	76332	99869	138123	100874	115672	123304	96840	120921	99180	125029	95758	93588	136713	89463	131679	116224	104377	76417	102846	115919
Pores ion channels	155418	106608	130843	120998	147978	118633	123286	102758	56474	125993	105240	108719	113809	153239	112662	103527	143477	128890	104401	103607	139953	150929	152653	157821	131142	119273	151895	118502	139924	125644	134274	107914	133087	119755	101273	111882	131974	98417	111954	128048	100911	108057	97078	113826	105279	110878	116678	130467	107624
Porphyrin and chlorophyll metabolism	337195	524202	485416	273649	409883	347659	465555	390585	184721	370569	545597	665524	692891	389635	648956	517889	632263	537241	794671	649695	440790	484599	443869	318863	639349	201487	380228	557090	545499	227675	463474	701875	422090	563072	623838	405288	559245	528211	587843	372043	388456	678111	413805	638055	587149	494113	249498	546607	697958
Prenyltransferases	102029	158393	128640	96888	106265	113698	124688	108438	104170	117027	127137	148371	157274	102409	146857	137097	156294	124832	172182	159909	118551	116527	117689	100923	144866	107211	105063	132877	133892	111360	122746	153288	118211	137780	141281	124685	138549	125517	143043	119495	122787	161871	117921	154137	129978	134155	110917	132022	152581
Primary bile acid biosynthesis	18168	25519	21374	12780	16650	16244	17794	14093	13972	17909	15684	22692	25206	13984	23380	17766	17602	17380	26176	24038	15195	18218	17878	11565	25803	6130	14180	17611	19495	7222	18894	25926	21378	20238	23265	17266	22223	16050	22233	17741	13919	29316	13394	30558	19572	22812	7672	22753	19376
Primary immunodeficiency	17226	29856	22413	19133	21080	19959	23110	21410	20817	21067	25471	28680	27715	21298	25746	24344	25161	23380	34562	28972	23615	23527	19993	19080	27074	15672	21039	24114	27162	15490	21738	25869	19832	25516	23380	19763	23986	18901	25848	20134	20437	29237	18017	26981	25695	22627	14719	25160	34082
Prion diseases	2348	1004	2190	3905	4947	1439	2691	2828	1063	2073	4177	2771	2558	5915	3053	1897	2505	4336	3775	1882	4518	5371	2802	4896	4141	937	4833	4235	5301	900	2637	2280	1689	4344	2266	1178	2094	1679	2757	1178	1603	1783	1884	1278	1853	1361	620	3807	5203
Progesterone-mediated oocyte maturation	13452	22891	18372	10386	15353	15241	16438	13263	6077	15014	19213	22354	25022	14502	23692	20510	20261	18750	26257	24430	17857	17599	19421	13924	23684	13414	15271	20462	21894	14632	18366	24236	17236	20877	22532	18698	21478	17962	21910	16368	18040	26141	17227	24359	20441	21046	14515	20885	24087
Propanoate metabolism	162518	262510	221852	179101	223167	177687	225275	201395	146655	179728	229928	293671	286023	224404	283987	235569	253344	252535	319626	285417	209972	244533	206847	189817	280440	114629	209259	245675	234833	118313	201125	283260	189592	256244	264487	186256	244282	206333	249084	172075	176175	288358	179969	264598	253245	212785	120348	248598	304179
Prostate cancer	14084	23742	19632	10616	15810	15973	17193	13422	6416	15769	19352	22381	25516	14559	23826	20635	20568	18782	26484	24622	18639	17720	22044	14265	24041	13735	16061	20727	24284	15174	19210	24360	19144	21360	22848	19208	23362	18157	22993	17556	18161	26505	17320	24493	20904	21139	14861	21121	24136
Proteasome	13932	28735	20207	11166	15966	15820	18454	14671	11961	17445	19465	22583	25797	14740	23848	20624	20587	18938	26865	26032	18047	17708	19638	13992	23761	13452	15455	20618	22221	14822	18678	24862	19922	21310	24074	18927	22481	18534	23053	19145	18200	26765	17532	26885	20917	21198	14686	21295	24723
Protein digestion and absorption	12604	6858	7472	2838	1762	8850	4197	2723	4365	11143	3284	381	2524	1050	1256	5279	2491	881	1372	4649	8419	1218	8519	6198	2111	15794	3806	3729	8078	16935	9990	1905	10435	4606	2078	9432	6151	4542	5532	13137	9411	2931	6346	4746	2352	6761	15068	2827	1303
Protein export	204192	298713	258158	185660	223455	220779	251834	226455	176389	226693	266721	327561	331813	216524	317730	279245	293257	268015	374856	336987	237448	251020	237380	195385	313580	171078	216190	277769	279880	176317	248120	329387	233279	288691	302060	239594	281961	258858	296796	225073	231136	343422	233017	326023	272820	270139	181463	282357	326612
Protein folding and associated processing	213695	319715	290335	216522	272685	221604	292223	256085	166918	241165	282383	361695	354222	268944	341787	285875	349695	317848	412695	355929	255560	292380	254785	240010	335656	178414	255896	312223	298191	188559	254207	344491	247866	318607	314001	235583	305533	279321	311512	232493	245805	339254	241639	309567	296771	252135	188423	290805	348444
Protein kinases	112047	172364	154675	132500	168318	117032	158244	141163	87834	118583	137339	209722	197607	165819	198203	150343	198409	182083	225922	179685	130416	184517	134250	136360	208522	65715	149871	170316	153874	66450	129381	202972	122766	170992	184294	120561	161328	138622	166349	109200	108884	196663	114033	191130	156267	144929	70466	182011	178651
Protein processing in endoplasmic reticulum	26345	27043	24949	15908	17223	22313	20408	16489	11287	24400	27557	23372	27833	16015	26051	24690	28694	20348	28130	28416	25019	18822	24848	17815	25831	21781	17913	23492	26595	24136	27784	26366	25418	24918	26857	25024	26468	22380	26326	25636	23586	28951	21400	28265	24844	27192	23195	23690	27744
Proximal tubule bicarbonate reclamation	10381	9003	5573	4707	5650	4551	4293	3582	1413	5829	3936	2655	4309	5793	4275	3086	5466	4659	1942	2834	7352	5081	5841	5224	4043	1339	5459	3882	4416	1928	7017	2703	6328	3994	3571	2994	4518	3383	3634	5405	2110	3275	2252	4301	5941	2214	2160	4830	6409
Purine metabolism	762432	1162629	1006792	748019	899402	841125	996019	891654	728156	874614	984300	1258816	1258102	865285	1205058	1053012	1127158	1047977	1442056	1257214	923589	988326	903139	785835	1205336	683197	856940	1070701	1078600	702079	926123	1246889	885846	1110237	1141934	899788	1078283	974174	1130695	856430	897712	1277649	875556	1208167	1045229	996386	704107	1069748	1261884
Pyrimidine metabolism	607631	950602	793134	569463	675547	684280	773582	697110	563842	699542	808322	995815	1020972	653866	966220	864916	880950	811282	1143399	1011063	749482	764662	726731	609998	960818	583324	659096	856447	872316	595319	759475	1009634	718317	897266	930921	752612	861999	790452	914675	695810	734226	1046440	727020	992882	842051	828613	604571	864001	1025883
Pyruvate metabolism	369885	583162	484295	367524	437123	383692	473335	420265	304782	399533	465533	630069	626710	426526	605242	501815	550362	514779	709182	615781	442759	485172	438852	358925	591183	233308	410002	515420	511109	242852	445312	616816	423778	540143	566484	398569	529729	446207	545163	385523	389992	630919	391239	591664	543072	451508	252532	522876	632478
RIG-I-like receptor signaling pathway	414	1035	979	789	748	1334	1667	2327	790	861	1109	2637	1279	987	1492	1567	1712	1279	1587	1023	770	1550	894	871	1709	944	1137	2095	1011	346	896	1947	892	2195	1640	1058	1402	1252	1349	626	764	1489	894	736	618	709	317	1313	841
RNA degradation	169973	229624	205262	146426	182139	174154	195519	172282	131292	180482	205023	244416	251646	173095	245560	212174	233253	208011	279502	251542	194052	202195	192550	159990	254258	135528	174077	218381	225038	142113	199834	256560	190065	224717	238561	191196	221739	201994	232805	180811	184151	262606	183180	261534	207728	220424	144433	226979	253252
RNA polymerase	49453	81713	71708	52244	60111	58680	73297	66448	63319	62333	72933	94577	93342	58322	87538	77139	85458	74952	111138	95676	62541	66382	59885	50486	81821	46183	57493	75959	75782	47008	63972	90799	61781	81303	85038	61945	78105	71053	83413	60035	63891	93705	62463	82866	76226	65528	47712	71863	92136
RNA transport	48366	83762	73290	53062	68828	58091	72774	66548	45811	56189	77717	106328	103328	66006	98953	81573	86500	84053	121487	97580	64173	77895	63095	52639	98705	33722	62700	82188	77464	34000	65647	102572	57671	86199	95446	62642	81886	71737	86743	52473	60647	107342	61222	96687	85453	76373	35640	84316	103300
Regulation of actin cytoskeleton	0	0	0	0	0	0	0	0	0	0	0	0	0	0	0	0	0	0	0	0	0	0	0	0	0	0	0	0	0	0	0	0	0	0	0	0	0	0	0	0	0	0	0	0	0	0	0	0	0
Renal cell carcinoma	2134	341	1977	3990	4647	1674	2844	2922	5838	1502	896	1296	1055	4735	1529	711	4040	3368	1417	634	1476	3775	1555	3737	1991	433	3856	1951	1597	393	808	924	1109	2534	1145	910	1337	2039	1640	488	1093	1372	1424	441	254	366	581	2236	818
Renin-angiotensin system	0	182	7	9	2	4	10	8	2	7	4	5	4	8	2	9	2	8	7	6	2	14	2	6	1	1	2	12	4	3	1	7	2	6	3	1	8	1	2	2	4	2	3	0	3	6	4	2	1
Replication, recombination and repair proteins	253670	423922	364375	282038	362561	280990	370230	334446	257468	289312	385112	473158	474372	349123	457426	367077	434637	414618	539903	440991	324918	395969	316590	299537	464447	192272	329414	405959	383463	200032	319126	468336	300734	410448	432782	302143	384679	358174	409356	268025	293167	467819	302926	435270	385133	354598	208129	397436	465503
Restriction enzyme	76603	87173	79905	43337	56385	71974	66981	58543	69321	72120	71990	77299	87892	47218	81494	74982	73753	63856	87460	84873	65862	58667	78896	48627	81001	53622	53399	70341	76231	57325	78410	89540	79217	75047	84253	76204	82608	74844	85785	72771	58589	96145	64934	97354	80622	78507	60258	74138	73539
Retinol metabolism	14315	15515	9599	12385	7507	9605	8221	7692	13453	12047	7005	6084	7876	9083	7146	7486	13699	6693	6222	7156	10093	7521	6053	9682	5778	9090	7076	6916	4770	9321	10395	5626	9662	7590	6076	7350	6339	5632	6808	11534	3782	6006	4524	9319	9190	4835	8947	8188	8104
Rheumatoid arthritis	0	0	0	0	0	0	0	0	0	0	0	0	0	0	0	0	0	0	0	0	0	0	0	0	0	0	0	0	0	0	0	0	0	0	0	0	0	0	0	0	0	0	0	0	0	0	0	0	0
Riboflavin metabolism	85697	101512	106010	84723	105629	93120	106040	91605	68078	90430	98728	129784	128077	103016	126889	113333	126429	116938	143678	129355	95744	114071	98823	96432	129886	85234	100003	113104	103170	88530	98343	134524	90187	115296	120301	103651	114840	105833	115887	91533	101683	133723	101024	129176	104993	114745	89546	117714	121981
Ribosome	747044	1305474	1024601	701578	842209	873814	1004328	896094	778407	892423	1019502	1288236	1333134	799796	1245146	1116177	1151688	1035629	1485954	1323886	915062	946267	908821	740405	1218983	743625	813767	1094698	1082455	760002	949961	1307567	918506	1136238	1203049	964874	1112555	1027104	1178917	896433	936575	1370772	938252	1293150	1068512	1060253	777380	1084046	1276618
Ribosome Biogenesis	458778	766736	634180	478838	592578	532816	635929	570512	426810	528353	623992	830032	837133	577918	802222	689225	722869	694067	927131	808581	572661	664372	577886	509130	807988	413361	561810	700903	665143	417391	578896	837416	552072	716512	761118	585624	696523	634244	725597	521165	551328	861373	574338	820465	676238	661804	432798	717954	794102
Ribosome biogenesis in eukaryotes	16322	29063	21704	16669	20612	18506	22077	19464	18181	19314	21572	26302	27263	20074	26019	23397	23637	23027	29541	27821	21166	22223	19167	17874	26290	14800	19458	22980	21866	15042	20006	26661	19564	23271	27055	19931	22894	20599	23964	19174	19317	27959	19620	28261	21888	22512	15347	24141	30229
Salivary secretion	0	0	0	0	0	0	0	0	0	0	0	0	1	0	0	0	2	0	0	0	0	0	0	0	0	0	0	2	0	0	0	0	0	0	0	0	0	0	0	0	0	0	0	0	0	1	0	0	0
Secondary bile acid biosynthesis	18125	25386	21258	12701	16606	16157	17689	14041	13957	17858	15613	22535	25016	13882	23282	17618	17404	17327	26109	23971	15153	18096	17760	11482	25710	6092	14107	17555	19455	7194	18812	25673	21279	20064	23157	17173	22078	15995	22152	17687	13624	29148	13221	30475	19370	22610	7586	22478	19104
Secretion system	402637	567918	483063	508533	623280	428108	523950	482899	330486	399611	550122	648408	618793	651549	647498	534470	602858	626248	670985	592656	513415	680102	465529	565073	690771	273567	574378	559023	494195	269513	454901	620946	392295	536792	593889	437521	509168	440516	519249	362526	396598	632853	413007	642782	530006	555146	282202	653445	708797
Selenocompound metabolism	137255	196835	174217	129725	158751	149247	172060	149193	118330	148093	165524	218873	216401	149129	212073	186015	189761	178169	239113	218563	166280	179352	156475	133858	222018	105418	148461	182422	175828	107810	163898	227597	154111	190202	207416	160689	188419	162719	194775	147177	156099	233032	151765	228993	191751	189423	112560	199706	236198
Sesquiterpenoid biosynthesis	0	0	0	0	0	0	0	0	0	0	0	0	0	0	0	0	0	0	0	0	0	0	0	0	0	0	0	0	0	0	0	0	0	0	0	0	0	0	0	0	0	0	0	0	0	0	0	0	0
Shigellosis	0	0	0	10	0	0	3	2	0	2	0	0	0	16	0	0	0	2	0	2	1	10	1	10	1	0	2	2	0	0	0	0	0	1	0	0	0	0	0	0	0	0	2	0	0	0	0	5	2
Signal transduction mechanisms	155482	287466	235430	184273	233107	184907	241440	212500	161848	183976	227945	320583	320781	228557	309032	251997	285688	270368	359181	305225	210942	261593	210775	190649	310181	111142	213356	263077	243947	114045	206211	323594	195631	268405	290091	200778	258779	231722	271542	178620	193111	325189	202661	312989	252161	236065	123299	275271	321371
Small cell lung cancer	26	143	33	51	19	23	27	30	51	31	11	12	13	39	13	17	10	21	32	13	10	14	8	25	25	5	8	20	26	3	2	7	3	25	1	5	5	7	28	3	3	5	4	10	2	5	5	13	3
Sphingolipid metabolism	114570	138857	120750	54386	68283	96903	89686	73665	56834	113651	102228	111902	129643	53684	114869	100319	91285	80909	146893	128002	100168	77472	124644	59593	122119	64700	70045	100970	145481	73384	125270	128164	138869	113512	117939	103383	135681	102201	133540	126303	75187	138165	79770	149661	98268	107682	71403	106749	108921
Spliceosome	0	0	0	0	0	0	0	0	0	0	0	0	0	0	0	0	0	0	0	0	0	0	0	0	0	0	0	0	0	0	0	0	0	0	0	0	0	0	0	0	0	0	0	0	0	0	0	0	0
Sporulation	226994	495370	388873	183929	306815	308963	353798	303076	151526	287829	436841	605638	626374	271366	631056	507375	444226	430914	722999	605306	368703	394125	336354	212623	628434	150497	267390	476243	457779	158672	390071	667155	329938	501334	623570	395018	473595	427915	537450	297235	359176	677251	379994	664658	486594	513501	192045	531380	668960
Staphylococcus aureus infection	5379	2007	6157	7702	4412	10978	7970	12371	25914	7791	8263	11438	4169	2874	5218	10780	6258	4165	11137	7102	12771	4703	2589	2383	5342	5401	4343	4736	6108	2243	6543	4055	2874	3495	5318	5256	4079	2646	7054	2993	5041	4252	3743	4763	6495	4261	1944	6345	24202
Starch and sucrose metabolism	390222	708803	540458	336076	410034	456535	492558	423004	344772	451592	505405	675734	692545	356523	670923	572832	557701	494206	772550	685337	458613	485396	478744	333974	702879	291125	373133	545167	554012	300707	508362	731525	509247	569400	669907	511250	595752	515318	628441	476262	438109	759261	454544	801181	583564	626362	322790	619974	684492
Steroid biosynthesis	71	345	30	24	16	22	212	32	3	13	86	48	82	61	77	66	3881	55	56	104	22	23	11	17	7	2	110	19	7	5	21	10	7	15	3	4	169	2	8	11	11	8	45	4	15	10	21	10	2
Steroid hormone biosynthesis	7191	4189	7474	3540	2492	6334	3876	1866	1830	6752	2251	371	2699	1112	1035	2875	4173	747	1332	2391	6316	1142	12909	4409	2192	8714	4757	3043	11306	9578	7591	1301	12144	4135	2002	6214	10490	3913	6226	9230	1354	2386	1732	2091	2126	1884	8137	2068	708
Stilbenoid, diarylheptanoid and gingerol biosynthesis	121	354	194	317	90	268	506	246	86	264	189	151	335	308	334	284	4287	238	205	188	65	58	83	157	100	58	189	134	77	100	113	81	89	1157	121	557	332	305	304	102	914	1077	466	33	2436	48	194	126	41
Streptomycin biosynthesis	122442	181888	158251	90621	115963	130755	141735	119922	84343	134008	134620	186803	186402	99284	179665	155539	164521	138876	212354	182451	129933	130056	147624	98951	185953	102594	109072	152084	165915	107809	144667	197102	147689	163784	180234	143872	170612	140696	175377	139142	131770	197014	128967	198669	164577	161686	109734	156963	168905
Styrene degradation	5262	9922	9100	6846	6861	5781	9373	7385	3303	6512	7557	14670	12773	7790	13070	10805	12536	10485	17181	16003	6047	7997	5970	6238	10708	2644	5968	10093	7697	3241	7057	13328	5953	11925	11716	6299	10596	8749	10705	6435	8351	12480	7544	9686	11177	6674	4585	8963	13840
Sulfur metabolism	106834	146844	128065	98185	122508	107893	122722	104223	66173	107094	114308	155500	156881	117407	151193	129164	142925	130873	167147	147984	119561	136966	130354	105024	162817	74132	117831	130308	137193	76752	120699	163572	118802	135103	148537	115377	143966	112372	140166	108859	103262	168546	102895	166773	142666	134378	77580	146753	150063
Sulfur relay system	100893	145405	134999	114168	154876	106065	140529	123275	74503	106825	138194	188060	181898	155972	183995	147142	170259	170348	208633	184780	131063	168457	124173	123618	184360	55711	140970	155004	140273	58009	123035	183670	108347	155013	165401	111971	149430	126923	152874	99342	108518	182870	118087	178488	161217	134226	62868	167065	197239
Synthesis and degradation of ketone bodies	7901	8758	9190	11804	9468	10671	10770	10759	18594	9115	11593	14260	13300	11013	13224	14606	11853	11031	16046	15062	13802	11439	7639	8276	11056	4569	9458	10462	9105	3999	10599	13839	7110	12946	12860	10122	11252	9347	12840	7270	11604	15184	10392	12242	16617	9491	5721	12867	26187
Systemic lupus erythematosus	20	20	6	2	4	4	12	5	3	4	6	1	3	2	6	1	4	2	4	12	6	0	0	0	3	0	2	0	1	0	5	0	0	0	0	0	2	0	1	2	0	1	15	0	2	0	5	0	0
TGF-beta signaling pathway	0	0	0	0	0	0	0	0	0	0	0	0	0	0	0	0	0	0	0	0	0	0	0	0	0	0	0	0	0	0	0	0	0	0	0	0	0	0	0	0	0	0	0	0	0	0	0	0	0
Taurine and hypotaurine metabolism	40712	52964	46297	37581	41627	39368	44536	38515	31860	41638	40188	53521	53919	41206	51310	44819	48404	45308	59688	54575	41808	45144	44009	37434	52022	29714	40079	45797	48668	31124	43230	54150	43247	50313	48818	40791	48716	39200	49940	41740	38991	56664	37202	54816	47754	43181	31961	48008	49876
Terpenoid backbone biosynthesis	182646	301658	241586	170611	199052	208505	236478	208404	182228	214061	250450	303593	318237	193538	298190	269521	281082	245787	355986	320172	225654	226676	218310	179295	289899	177403	195146	261368	262395	183308	232869	313933	219437	278840	287438	234138	268483	245756	284760	216509	229450	331793	225718	306551	258749	253959	188450	261116	317448
Tetracycline biosynthesis	44214	103572	76639	53869	69076	50493	77480	69375	39612	55063	71338	110901	108519	67509	99111	77356	92918	88995	127594	101100	62271	74542	64904	49978	88489	25194	63715	83785	79603	25954	60803	97988	59401	83940	85108	49400	84635	68872	85396	49933	52977	97792	55114	80752	88644	51665	25762	72757	100252
Thiamine metabolism	185291	290776	241404	160004	207588	201301	234120	204721	164421	202250	243184	311470	317670	195138	302443	259471	267987	247793	353813	309910	216601	237814	216767	169618	307270	134367	193886	255651	249502	138805	228759	329468	216545	271721	297548	221944	268902	238790	281851	203901	197138	339845	205664	331017	261150	257298	150175	273895	314542
Tight junction	0	0	0	0	0	0	0	0	0	0	0	0	0	0	0	0	0	0	0	0	0	0	0	0	0	0	0	0	0	0	0	0	0	0	0	0	0	0	0	0	0	0	0	0	0	0	0	0	0
Toluene degradation	31044	30738	38901	43047	49080	28135	40044	36531	31968	33093	31476	35649	36076	50815	34268	26359	40023	45432	38952	30132	32691	46706	37317	48741	36794	30834	45609	39424	38405	33205	29058	32630	33457	36120	28971	25461	32854	32416	32574	30521	27334	24799	28762	26048	29916	23870	32694	34585	29509
Toxoplasmosis	26	143	33	51	19	23	27	30	51	31	11	12	12	39	13	17	10	21	32	13	10	14	7	25	25	5	8	20	26	3	2	6	3	25	1	5	5	7	28	3	3	5	4	10	2	5	5	13	3
Transcription factors	561392	991137	834744	684820	816448	666724	850236	756637	520859	673012	879582	1174845	1143869	813455	1138558	938487	947532	958996	1334522	1140027	808907	939430	736901	680780	1135470	406189	750687	950769	918609	412671	767576	1162916	692871	994078	1066190	725120	924806	802901	989683	642867	698759	1157355	714792	1109103	895379	853804	442522	1016162	1275345
Transcription machinery	348924	525173	450884	270799	358410	365642	404602	346186	247454	380020	416596	538233	572417	327149	541998	464364	468434	432586	635540	550443	406387	400763	427663	303759	539944	277701	342729	463337	499809	295413	434592	570934	426940	488654	536355	409505	504166	428940	522028	394020	371666	581700	379869	560295	448448	439282	302227	470693	541463
Transcription related proteins	3005	755	2612	6051	5352	2295	3582	3559	5466	2948	4406	2555	2367	6093	2788	2203	2872	4157	4093	2263	5872	5903	2800	5284	3939	898	4963	3234	5535	1052	3207	2227	1591	3944	3913	1313	2146	2387	3155	1383	1581	1621	1061	1557	4328	1288	697	4290	8466
Translation factors	174372	278589	232921	162254	196552	197858	228160	201584	170072	202008	231625	290519	300496	188573	282702	251004	262264	238123	335349	302048	209944	220420	211918	174756	277935	166534	190631	249846	249670	171760	217880	295993	208603	258642	271312	218038	254311	233624	267066	201989	213559	308956	212939	289537	240857	241002	175256	247608	285970
Translation proteins	299028	477254	388078	297981	370165	333584	391074	348548	254436	334886	412614	505010	515411	366226	499817	436381	459096	431046	565999	514882	376973	414621	360092	323498	497424	263417	355598	434969	415878	268892	373637	510820	345224	441038	474450	367960	429684	389880	447290	333916	355022	530191	362278	509760	420984	421775	278943	451735	530957
Transporters	2208491	4281681	3427231	2591015	2995265	2624638	3413149	3047016	2351407	2677721	3421237	4694114	4645485	2888652	4418259	3626761	3878152	3645043	5304705	4368815	3009326	3491299	2878012	2375241	4445007	1430155	2706219	3726916	3571451	1443021	2989242	4716588	2895585	3955312	4242259	2821895	3703293	3305373	3987541	2566458	2798941	4714282	2845995	4524092	3693700	3412646	1592251	3936026	4850711
Tropane, piperidine and pyridine alkaloid biosynthesis	39419	54818	45034	32913	42230	38598	43197	36288	21700	39786	53835	53621	58384	42683	56784	50899	51355	47818	60086	57887	50785	47698	43674	40395	56432	30257	41300	48753	47837	32340	48342	57270	43551	52082	54635	44060	51095	44110	51163	41794	41950	60228	40853	58193	52087	49848	33460	53297	73290
Tryptophan metabolism	39875	56008	55992	65306	77681	40456	64614	57090	35554	41814	52408	73215	67894	84777	68927	52058	72545	77471	74257	63557	53465	80908	51853	70099	69820	24651	71564	64565	52787	25885	44369	65641	42004	65946	58597	39054	58574	49149	55492	36204	41833	61658	40659	53171	51434	40745	26865	65487	73179
Tuberculosis	50415	83417	64455	43820	51888	57831	61944	55518	45821	56683	60977	81134	83318	48824	79801	71154	85269	62939	90841	82993	58119	60486	59940	45579	81221	45373	50689	68465	68602	45940	61961	86131	60153	72477	79329	64750	71905	64221	75920	57802	59642	90173	60472	89174	69804	73060	47980	73109	76878
Two-component system	525329	637500	627148	594936	738774	548898	626463	557527	372765	490599	628013	824788	789811	729496	844853	663450	745724	733565	851462	717673	615379	830980	615324	628498	949234	288326	659214	693240	657115	288869	590928	872242	528742	701728	828548	583181	676406	557504	698351	464154	499412	866575	516479	906536	725787	780582	320102	872277	827424
Type I diabetes mellitus	19753	30437	23166	18284	20771	19475	22428	19410	15762	20688	21196	26335	27740	20226	25971	22546	25767	23015	29421	26948	20897	21976	21949	18070	26173	14844	20075	23139	24110	15597	21716	26732	21845	24284	24539	20232	24592	20807	24821	21332	18917	28256	18833	28073	22010	21987	15814	23724	25660
Type II diabetes mellitus	16574	26209	21652	16331	20692	18167	21262	18576	14480	18364	23484	26606	27230	20192	26895	22662	27223	22976	29416	26982	20328	22242	21546	17974	26447	14759	20020	22912	23961	15421	20096	26349	19906	23643	24681	19657	24016	19281	24006	18429	18711	27738	18615	26558	21489	23138	15286	23386	27142
Tyrosine metabolism	114817	195621	144715	117548	125230	121899	143216	127500	110175	126801	142658	177523	181949	126678	172924	154402	167034	147071	196451	180294	143979	140713	128237	117877	167578	86186	120441	152117	143271	88400	137250	174330	127987	157190	162132	125322	153325	134583	158031	124802	120622	183451	117514	178300	168014	136278	90260	156862	210444
Ubiquinone and other terpenoid-quinone biosynthesis	71014	38775	56141	86645	88303	58127	60232	49493	35393	62191	55162	40748	42120	98765	47756	47834	84353	67847	36474	46372	73370	86824	69281	102061	61382	80723	90651	58137	65288	83329	59827	37161	54516	55893	37393	56966	51541	35865	43217	61446	42592	39146	41779	44026	33121	52685	74804	63937	47250
Ubiquitin system	5550	4721	4086	4060	4853	2592	3735	3000	3728	4257	1884	1361	1764	4912	1526	802	3750	3247	962	1746	3465	3993	4391	4315	2061	743	4583	2259	3170	1109	3479	1250	4809	2270	1205	1265	3452	2040	2205	4208	634	1251	1041	2728	1049	624	705	2519	1248
VEGF signaling pathway	0	0	0	0	0	0	0	0	0	0	0	0	1	0	0	0	0	0	0	0	0	0	1	0	0	0	0	0	0	0	0	1	0	0	0	0	0	0	0	0	0	0	0	0	0	0	0	0	0
Valine, leucine and isoleucine biosynthesis	248226	481705	364877	245459	312400	269914	357183	311916	196736	287175	350550	497841	497650	297181	467449	375787	416115	389276	563213	477512	287251	353123	310521	240489	449899	151933	285392	384010	361499	158389	315379	493319	318155	395357	442356	290504	401722	345842	412337	286707	274930	495245	295418	476604	396147	343587	175024	388834	441793
Valine, leucine and isoleucine degradation	68362	76856	72980	71930	77126	63664	75633	67027	46630	65269	82631	82677	83182	84180	80838	72504	88574	79217	82820	76799	79657	86426	77058	78071	83877	47762	77651	76958	77275	49772	74162	85377	71334	84094	79261	64843	81359	68907	76718	64881	61724	82383	61107	77829	86817	70095	50547	83387	100547
Various types of N-glycan biosynthesis	2	8	7	0	4	13	5	8	0	1	2	10	10	4	4	16	4	2	3	4	1	13	2	4	4	6	0	2	1	0	4	13	4	12	324	20	9	5	4	3	2	0	1	3	6	0	5	4	0
Vascular smooth muscle contraction	0	0	0	0	0	0	0	0	0	0	0	0	0	0	0	0	0	0	0	0	0	0	0	0	0	0	0	0	0	0	0	0	0	0	0	0	0	0	0	0	0	0	0	0	0	0	0	0	0
Vasopressin-regulated water reabsorption	0	8	2	0	0	0	0	0	0	2	1	0	2	0	0	0	2	0	0	0	0	0	0	0	0	0	0	0	0	0	0	0	0	3	0	0	0	0	0	0	0	0	0	0	0	0	0	0	0
Vibrio cholerae infection	1	1	3	106	3	1	7	59	0	3	14	23	18	369	23	9	21	51	9	13	15	29	12	115	42	16	16	173	8	3	2	4	0	44	319	12	3	18	1	2	1	0	1	23	1	0	0	4	0
Vibrio cholerae pathogenic cycle	29741	29157	29100	34948	39792	28080	31418	28431	14495	27969	37824	37083	36045	46245	39031	33957	40923	38715	39678	36299	39110	44015	30606	39320	43843	25866	38664	36503	36274	26236	32621	37591	24801	36849	34894	30489	30899	26295	32589	26006	29559	37224	28654	39970	32024	37125	26217	42589	49162
Viral myocarditis	26	143	33	51	19	23	27	30	51	31	11	12	12	39	13	17	10	21	32	13	10	14	7	25	25	5	8	20	26	3	2	6	3	25	1	5	5	7	28	3	3	5	4	10	2	5	5	13	3
Vitamin B6 metabolism	71412	109698	80804	62576	75690	70296	77944	67887	42426	74087	87134	91241	98241	76395	94080	82872	87455	82691	100746	96149	79336	84779	82081	74519	98500	64154	76302	87088	91056	66658	80990	95604	78895	88768	90221	77207	87079	74031	87487	76733	68001	100200	70836	100508	82686	86919	66499	90418	92895
Wnt signaling pathway	0	0	0	0	0	0	0	0	0	0	0	0	0	0	0	0	0	0	0	0	0	0	0	0	0	0	0	0	0	0	0	0	0	0	0	0	0	0	0	0	0	0	0	0	0	0	0	0	0
Xylene degradation	15522	50680	28883	21937	26445	19454	31062	27634	27496	22403	29393	40653	41282	26285	36815	30612	35333	33057	48186	38644	29442	28413	20754	19469	32883	9423	24035	32372	29018	9333	23162	34212	21100	31384	31193	17482	29823	23448	31372	18605	21520	36900	19333	30365	35227	18313	9368	28599	52057
Zeatin biosynthesis	18844	27511	22264	14243	16747	20739	20462	17907	15459	21135	20971	24916	26693	15637	24715	24224	23127	20134	29048	27561	21135	18851	21503	17114	25016	21975	17363	22841	24643	22693	22338	26161	21456	23772	23980	23371	24105	21796	25051	22258	22768	28139	21246	27179	21661	24511	22114	22550	24993
alpha-Linolenic acid metabolism	2109	487	1991	6320	7974	1068	3774	3250	592	1174	1400	2470	1506	9668	2494	652	4460	5887	777	926	2599	7900	2815	8115	3338	419	7356	3103	1419	533	878	1226	774	2137	938	271	1586	665	492	539	207	197	321	411	261	473	253	3768	1205
beta-Alanine metabolism	70931	104924	92057	69794	94812	70987	92637	74680	35909	73596	97131	116294	116279	95243	111473	92418	106197	103680	129436	110615	88335	104772	85625	85811	117085	57185	89110	99514	95480	62002	84778	116311	75574	103311	102081	77944	99567	80017	99239	73613	77919	116022	71313	107232	98927	92064	60772	102170	122915
beta-Lactam resistance	16623	22300	22012	13683	17309	12791	20752	18242	11717	15826	18645	26959	25560	15430	21786	15508	21174	21537	32413	20590	15220	17704	16477	11783	20951	5337	14691	20781	20429	6332	16745	24595	16564	22273	19012	10693	20705	18347	21702	13387	12107	21134	11902	17724	19970	10191	6919	15619	21853
mRNA surveillance pathway	0	10	6	1	5	0	4	1	0	0	0	0	5	2	5	0	1	0	0	0	0	6	0	4	6	0	0	0	0	0	2	0	1	8	638	20	5	2	0	3	0	0	2	2	1	0	1	4	0
mTOR signaling pathway	0	2	2	0	2	0	2	0	0	0	0	0	2	0	2	0	0	0	0	0	0	3	0	2	3	0	0	0	0	0	1	0	0	2	319	10	2	1	0	1	0	0	1	1	0	0	0	2	0
p53 signaling pathway	28	148	33	52	20	28	27	30	53	33	11	12	12	39	13	17	10	22	32	13	10	14	7	25	25	5	8	24	26	3	2	6	3	25	1	5	5	7	28	3	3	5	4	10	2	5	5	13	3
[truncated: 12 more columns]
